# Supplementary material for: Mapping Quantitative Trait Loci for Soybean Seedling Shoot and Root Architecture Traits in an Inter-Specific Genetic Population
Source: Front Plant Sci. 2020 Aug 19;11:1284. doi: 10.3389/fpls.2020.01284 (PMC7466435; doi:10.3389/fpls.2020.01284)
Supplement: Supplementary file 1 [file Table_1.xlsx]

## Sheet: Linkage_Map
Mapping quantitative trait loci for soybean seedling shoot and root architecture traits in an inter-specific genetic population Silvas J. Prince1,2 . Tri D.Vuong1 . Xiaolei Wu3 . Yonghe Bai4 . Fang Lu5 . Siva P. Kumpatla6 . Babu Valliyodan1,7 . J. Grover Shannon1 . Henry T. Nguyen1, §
Supplementary Table S1. List of genetic markers with their genetic and pysical positions mapped to the 20 soybean chromosomes.
Marker name	Chromosome	Genetic position	Physical position	Chi-square*	Significant
BARC_059889_16193	Gm01	0	246399	0.43	-
BARC_059889_16199	Gm01	0	245995	0.65	-
BARC_065659_19620	Gm01	0	124787	0.65	-
NCSB_000002	Gm01	0	233352	0.65	-
NCSB_000004	Gm01	0.269	288688	0.26	-
SNP22_PI516C	Gm01	0.269	319046	0.26	-
BARC_024147_04784-2	Gm01	0.813	398010	0.91	-
SNP25_Magellan	Gm01	0.813	408361	0.65	-
NCSB_000008	Gm01	1.356	471912	0.44	-
NCSB_000009	Gm01	1.626	515005	0.26	-
NCSB_000010	Gm01	1.626	578398	0.19	-
NCSB_000011	Gm01	1.626	704608	0.26	-
NCSB_000012	Gm01	2.446	848052	0.2	-
NCSB_000016	Gm01	3.266	1013815	0.19	-
SNP11039	Gm01	3.266	990230	0.02	-
NCSB_000018	Gm01	5.222	1390396	0.2	-
BARC_062841_18114	Gm01	8.729	1608600	0.02	-
SNP80_Magellan	Gm01	8.729	1679324	0.02	-
BARC_045297_08928	Gm01	10.397	1744794	0.02	-
NCSB_000023	Gm01	10.94	1780658	0.02	-
NCSB_000024	Gm01	11.484	1818969	0.2	-
BARC_047699_10382	Gm01	13.151	1888585	0.2	-
BARC_047699_10383	Gm01	13.151	1888585	0.2	-
BARC_016475_02620	Gm01	15.995	2205758	0.54	-
BARC_016475_02620-3	Gm01	15.995	2205939	0.65	-
BARC_015477_01982	Gm01	16.37	2280746	0.65	-
SNP123_PI516C	Gm01	16.37	2246917	0.65	-
BARC_056093_14072	Gm01	16.692	2345457	0.44	-
BARC_042947_08472	Gm01	17.236	2499886	0.09	-
BARC_042947_08472-1	Gm01	17.236	2499886	0.09	-
BARC_024477_04899	Gm01	18.335	2699256	0.09	-
BARC_024477_04900	Gm01	18.335	2699256	0	-
SNP137_PI516C	Gm01	19.146	2705095	0.34	-
NCSB_000032	Gm01	21.394	3014974	0.02	-
BARC_059319_15741	Gm01	21.877	3075847	0.2	-
BARC_059319_15744	Gm01	22.037	3075918	0.2	-
SNP126_Magellan	Gm01	24.565	3271845	1.23	-
SNP124_Magellan	Gm01	24.724	3229286	1.23	-
NCSB_000034	Gm01	25.643	3362524	1.09	-
SNP151_Magellan	Gm01	26.122	3384857	0.53	-
BARC_017963_02483-3	Gm01	28.012	3536958	0.79	-
SNP183_PI516C	Gm01	28.611	3740999	0.77	-
SNP178_PI516C	Gm01	29.149	3677791	0.19	-
NCSB_000040	Gm01	29.969	3852018	0.78	-
SNP190_PI516C	Gm01	30.895	3927696	1.56	-
SNP211_PI516C	Gm01	34.615	4445773	0.01	-
BARC_060833_16926	Gm01	38.19	4832037	0.14	-
SNP244_PI516C	Gm01	40.811	4990968	0.27	-
SNP246_PI516C	Gm01	41.345	5030197	0.14	-
SNP256_PI516C	Gm01	42.373	5269967	0.02	-
SNP282_PI516C	Gm01	44.084	5606109	0.54	-
BARC_016811_02337	Gm01	44.353	5651363	0.35	-
BARC_065083_19096	Gm01	45.659	6093163	0.27	-
BARC_054039_12268	Gm01	45.925	6015465	0.2	-
SNP293_PI516C	Gm01	46.085	6069679	0.27	-
BARC_054039_12264	Gm01	46.244	6015465	0.2	-
BARC_054039_12266	Gm01	46.51	6016204	0.2	-
BARC_065083_19094	Gm01	46.776	6093163	0.2	-
SNP294_PI516C	Gm01	47.042	6099498	0.27	-
BARC_065771_19743	Gm01	47.308	6181099	0.2	-
BARC_065771_19742	Gm01	47.574	6181308	0.2	-
SNP305_PI516C	Gm01	47.84	6237056	0.27	-
BARC_054039_12273	Gm01	47.999	6015465	0.45	-
BARC_054039_12275	Gm01	47.999	6015465	0.2	-
BARC_017909_02439	Gm01	52.637	7694283	0.35	-
BARC_017909_02441	Gm01	52.637	7694283	0.35	-
BARC_050855_09932	Gm01	52.908	9014474	0.2	-
BARC_054561_12107	Gm01	53.176	10052194	0.35	-
BARC_064089_18550	Gm01	53.445	10756411	0.54	-
BARC_064089_18551	Gm01	53.445	10756484	0.54	-
NCSB_000062	Gm01	53.445	11194839	0.54	-
BARC_058405_15273	Gm01	54.199	26191935	0.92	-
BARC_058405_15274	Gm01	54.358	26191935	1.07	-
BARC_060313_16600	Gm01	54.891	28648480	0.91	-
BARC_060617_16750	Gm01	54.891	28832301	0.78	-
BARC_060617_16751	Gm01	54.891	28832301	0.78	-
BARC_060617_16753	Gm01	54.891	28832301	0.78	-
BARC_060617_16754	Gm01	54.891	28832301	1.2	-
SNP688_PI516C	Gm01	54.891	28665049	0.65	-
BARC_060367_16631	Gm01	54.998	28628055	0.78	-
SNP692_PI516C	Gm01	55.157	28713861	0.53	-
BARC_057831_14946	Gm01	55.428	30343896	1.07	-
BARC_064509_18705	Gm01	55.428	30986855	1.07	-
SNP508_PI516C	Gm01	55.428	14510704	1.22	-
SNP519_PI516C	Gm01	55.428	14827804	1.22	-
SNP532_PI516C	Gm01	55.428	15209811	1.22	-
SNP548_PI516C	Gm01	55.428	16098948	1.22	-
SNP549_PI516C	Gm01	55.428	16147756	1.22	-
SNP711_PI516C	Gm01	55.428	29318027	1.22	-
SNP734_PI516C	Gm01	55.428	30170579	1.38	-
SNP742_PI516C	Gm01	55.428	30496281	1.22	-
SNP747_PI516C	Gm01	55.428	30809076	1.22	-
SNP752_PI516C	Gm01	55.428	30911001	1.22	-
BARC_065317_19330	Gm01	55.701	31923691	1.41	-
SNP785_PI516C	Gm01	55.701	32007400	1.39	-
BARC_051659_11186	Gm01	56.131	32683711	0.92	-
BARC_051661_11188	Gm01	56.131	32600722	0.92	-
BARC_065507_19517	Gm01	56.131	32443352	1.08	-
BARC_065507_19519	Gm01	56.131	32443731	0.92	-
BARC_065507_19533	Gm01	56.131	32443352	1.22	-
BARC_051661_11189	Gm01	56.29	32600416	0.92	-
SNP378_Magellan	Gm01	58.011	34659467	0.54	-
NCSB_000094	Gm01	58.99	35634446	0.05	-
BARC_010955_00796	Gm01	59.696	33911974	0.27	-
SNP384_Magellan	Gm01	59.967	35308830	0.2	-
SNP03011	Gm01	60.823	35617736	0.02	-
BARC_049785_09145	Gm01	61.643	35770451	0.09	-
BARC_049785_09146	Gm01	61.643	35770668	0.05	-
BARC_052139_11363	Gm01	61.643	35835669	0.05	-
BARC_065325_19338	Gm01	61.643	35840719	0.05	-
SNP451_Magellan	Gm01	61.643	35930172	0.09	-
SNP874_PI516C	Gm01	61.643	35868831	0.09	-
SNP603_Magellan	Gm01	62.463	36506881	0.02	-
NCSB_000102	Gm01	63.323	36378836	0.14	-
NCSB_000100	Gm01	63.482	36258870	0.14	-
SNP02958	Gm01	63.482	36294897	0.2	-
SNP577_Magellan	Gm01	63.482	36328834	0.2	-
BARC_056087_14045	Gm01	63.753	36790367	0.35	-
BARC_059979_16271	Gm01	63.753	37410223	0.27	-
NCSB_000107	Gm01	63.753	36953246	0.27	-
NCSB_000108	Gm01	63.753	36998356	0.27	-
NCSB_000109	Gm01	63.753	37056751	0.27	-
NCSB_000110	Gm01	63.753	37165568	0.27	-
NCSB_000112	Gm01	63.753	37372304	0.27	-
NCSB_000113	Gm01	63.753	37401969	0.35	-
NCSB_000114	Gm01	63.753	37429754	0.35	-
NCSB_000116	Gm01	63.753	37685174	0.27	-
NCSB_000117	Gm01	63.753	37870323	0.35	-
SNP02914	Gm01	63.753	36869114	0.35	-
SNP659_Magellan	Gm01	63.753	37005662	0.35	-
SNP757_Magellan	Gm01	63.753	37518801	0.35	-
SNP778_Magellan	Gm01	63.753	37767472	0.35	-
SNP784_Magellan	Gm01	63.753	37885438	0.35	-
SNP1054_Magellan	Gm01	64.021	40506354	0.54	-
SNP1029_PI516C	Gm01	64.181	40444541	0.54	-
BARC_064133_18569	Gm01	64.341	39971991	0.54	-
SNP1003_PI516C	Gm01	64.5	39607256	0.54	-
SNP990_PI516C	Gm01	64.66	39380790	0.54	-
BARC_055131_13049	Gm01	64.819	38837876	0.54	-
SNP991_PI516C	Gm01	66.309	39480483	0.01	-
BARC_060923_16969	Gm01	67.586	41876973	0.54	-
BARC_061099_17045	Gm01	67.586	38072058	0.66	-
BARC_063303_18322	Gm01	67.586	39728617	0.66	-
BARC_063871_18481	Gm01	67.586	38312691	0.44	-
BARC_064133_18564	Gm01	67.586	39972119	0.54	-
NCSB_000131	Gm01	67.586	38921948	0.01	-
SNP1012_Magellan	Gm01	67.586	40192344	0.54	-
SNP1102_Magellan	Gm01	67.586	40974128	0.54	-
SNP1173_Magellan	Gm01	67.586	41707340	0.54	-
SNP1189_Magellan	Gm01	67.586	41805555	0.54	-
SNP837_Magellan	Gm01	67.586	38229174	0.54	-
SNP959_Magellan	Gm01	67.586	39725340	0.54	-
BARC_062007_17610	Gm01	67.746	38259322	0.44	-
NCSB_000136	Gm01	67.746	39642460	0.44	-
NCSB_000121	Gm01	67.905	38332816	0.44	-
SNP930_Magellan	Gm01	68.065	38746250	0.35	-
NCSB_000126	Gm01	68.224	38705255	0.44	-
NCSB_000137	Gm01	68.384	39801161	0.44	-
BARC_064133_18563	Gm01	68.543	39971991	0.44	-
BARC_061193_17113	Gm01	68.703	40269331	0.44	-
BARC_055737_13672	Gm01	68.863	40449867	0.44	-
SNP01587	Gm01	69.022	41975410	0.65	-
BARC_056453_14370	Gm01	69.341		1.2	-
NCSB_000144	Gm01	69.448	41922927	0.77	-
NCSB_000147	Gm01	70.039	42087061	0.67	-
SNP1222_Magellan	Gm01	70.039	42076720	0.65	-
SNP1233_Magellan	Gm01	70.039	42106073	0.78	-
SNP1235_Magellan	Gm01	70.039	42131228	0.2	-
BARC_064293_18612	Gm01	70.309	42375336	0.92	-
SNP1248_Magellan	Gm01	70.309	42169788	1.07	-
SNP1253_Magellan	Gm01	70.309	42206550	1.07	-
SNP1354_Magellan	Gm01	70.309	42664786	1.07	-
BARC_065667_19630	Gm01	71.562	43289559	1.36	-
NCSB_000151	Gm01	71.721	43352586	1.76	-
BARC_065667_19632	Gm01	71.934	43289559	1.41	-
BARC_065667_19633	Gm01	72.2	43289559	1.41	-
BARC_065667_19631	Gm01	72.466	43289559	1.41	-
BARC_054393_12554	Gm01	73.015	43464361	1.41	-
BARC_054393_12558	Gm01	73.015	43464361	1.58	-
BARC_G02084_00218	Gm01	73.015	43651755	1.76	-
BARC_G02084_00220	Gm01	73.015	43651755	1.76	-
BARC_G02084_00221	Gm01	73.015	43651755	1.76	-
NCSB_000154	Gm01	73.015	43503595	1.78	-
SNP01494	Gm01	73.015	43663195	1.76	-
SNP01496	Gm01	73.015	43644420	2.15	-
SNP01502	Gm01	73.015	43625484	1.76	-
SNP1562_Magellan	Gm01	73.015	43434540	1.58	-
SNP1776_Magellan	Gm01	73.287	44209229	1.39	-
BARC_058135_15105	Gm01	73.447	44092463	1.23	-
BARC_058135_15113	Gm01	73.447	44092241	1.23	-
NCSB_000157	Gm01	73.447	43769166	1.56	-
NCSB_000161	Gm01	73.447	43953189	1.23	-
NCSB_000162	Gm01	73.447	43988803	1.23	-
NCSB_000163	Gm01	73.447	44033869	1.58	-
NCSB_000164	Gm01	73.447	44063614	1.23	-
NCSB_000166	Gm01	73.447	44178914	1.39	-
NCSB_000168	Gm01	73.447	44333759	1.23	-
SNP01409	Gm01	73.447	44308460	1.39	-
SNP01469	Gm01	73.447	43854726	1.39	-
SNP1636_Magellan	Gm01	73.447	43793254	1.39	-
SNP1762_Magellan	Gm01	73.447	44186098	1.39	-
SNP1779_Magellan	Gm01	73.447	44233300	1.39	-
BARC_058135_15111	Gm01	73.606	44092241	1.23	-
BARC_058135_15104	Gm01	73.766	44092253	1.23	-
NCSB_000165	Gm01	73.925	44140291	1.23	-
NCSB_000167	Gm01	74.085	44246649	1.23	-
NCSB_000171	Gm01	74.244	44485157	1.23	-
NCSB_000159	Gm01	74.404	43867082	1.23	-
NCSB_000175	Gm01	75.104	44891420	0.66	-
SNP1212_PI516C	Gm01	75.374	45568809	0.54	-
BARC_050267_09542	Gm01	76.075	45975149	0.19	-
BARC_015339_01804-3	Gm01	76.503	45869383	0.78	-
BARC_052011_11313	Gm01	76.503	46243240	0.66	-
NCSB_000181	Gm01	76.503	46771231	0.66	-
SNP1221_PI516C	Gm01	76.503	45647312	0.78	-
SNP1230_PI516C	Gm01	76.503	45804708	0.78	-
BARC_058851_15476	Gm01	78.899	47212209	0.44	-
NCSB_000187	Gm01	78.899	47322164	0.35	-
NCSB_000189	Gm01	79.431	47391025	1.09	-
BARC_010999_00814	Gm01	82.599	47965943	1.22	-
NCSB_000191	Gm01	82.599	47917939	1.07	-
NCSB_000193	Gm01	82.865	48123397	1.95	-
NCSB_000194	Gm01	84.124	48209894	0.65	-
NCSB_000198	Gm01	86.08	48471832	2.17	-
NCSB_000199	Gm01	86.08	48530057	2.15	-
SNP1346_PI516C	Gm01	86.351	48638495	2.6	-
SNP1348_PI516C	Gm01	86.621	48684566	2.17	-
BARC_024909_10356	Gm01	86.894	48746052	1.39	-
BARC_060037_16310	Gm01	87.164	48933558	1.22	-
BARC_060037_16311	Gm01	87.164	48933558	1.05	-
SNP1366_PI516C	Gm01	89.11	49073807	1.22	-
NCSB_000204	Gm01	89.763	49121953	1.78	-
BARC_025745_05034	Gm01	90.365	49209818	1.41	-
BARC_025745_05029	Gm01	90.525	49210858	1.78	-
SNP1375_PI516C	Gm01	90.685	49252799	1.58	-
BARC_064441_18674	Gm01	92.271	49315209	1.23	-
BARC_064441_18673	Gm01	92.431	49315209	1.24	-
NCSB_000206	Gm01	92.862	49338714	0.79	-
SNP05692	Gm01	93.842	49394436	0.66	-
NCSB_000208	Gm01	94.001	49414747	0.66	-
SNP1380_PI516C	Gm01	94.276	49460290	0.78	-
SNP1381_PI516C	Gm01	94.276	49484220	0.91	-
SNP1382_PI516C	Gm01	94.276	49510806	1.07	-
SNP1383_PI516C	Gm01	94.276	49534888	1.07	-
BARC_018755_03002	Gm01	95.109	49625875	1.22	-
NCSB_000210	Gm01	95.929	49705430	1.38	-
SNP05710	Gm01	95.929	49691788	1.76	-
NCSB_000211	Gm01	96.749	49776413	1.05	-
NCSB_000212	Gm01	96.749	49806531	1.05	-
BARC_044293_08665	Gm01	97.018	49841891	1.56	-
BARC_044293_08666-2	Gm01	97.018	49842282	1.76	-
NCSB_000213	Gm01	97.561	49912575	1.07	-
NCSB_000214	Gm01	98.381	49981336	0.54	-
BARC_053519_11884	Gm01	98.651	50073187	1.07	-
SNP1419_PI516C	Gm01	98.651	50151882	0.77	-
NCSB_000217	Gm01	99.75	50166571	0.91	-
NCSB_000218	Gm01	100.291	50191536	0.91	-
BARC_054277_12436	Gm01	101.49	50360419	1.07	-
SNP1428_PI516C	Gm01	101.49	50366330	1.07	-
NCSB_000220	Gm01	102.034	50429391	1.07	-
NCSB_000222	Gm01	102.854	50520780	0.35	-
SNP1441_PI516C	Gm01	103.953	50615510	1.39	-
SNP1444_PI516C	Gm01	103.953	50635529	1.22	-
SNP1448_PI516C	Gm01	103.953	50666169	1.39	-
SNP1458_PI516C	Gm01	105.253	50809050	0.91	-
BARC_021531_04135-2	Gm01	105.844	50846544	1.56	-
BARC_055863_13800	Gm01	107.885	51148725	0.77	-
BARC_008013_00215	Gm01	108.978	51228230	0.26	-
BARC_030147_06815	Gm01	109.793	51528262	0.14	-
NCSB_000232	Gm01	111.167	51766777	0.65	-
NCSB_000236	Gm01	113.272	52178511	0.34	-
SNP1533_PI516C	Gm01	114.137	52253344	0.14	-
NCSB_000238	Gm01	115.001	52649605	0	-
NCSB_000240	Gm01	115.538	52747100	0.09	-
SNP1594_PI516C	Gm01	117.59	53194906	0.54	-
NCSB_000242	Gm01	117.863	53254832	0.91	-
SNP1599_PI516C	Gm01	119.253	53447677	0.54	-
BARC_058367_15256	Gm01	119.522	53466290	0.26	-
BARC_039703_07556	Gm01	120.987	53838865	0.01	-
BARC_039703_07556-2	Gm01	120.987	53839125	0	-
SNP2147_Magellan	Gm01	120.987	53806177	0	-
SNP2171_Magellan	Gm01	121.528	53887362	0.05	-
SNP2192_Magellan	Gm01	121.797	53945859	0.01	-
SNP2297_Magellan	Gm01	124.487	54384729	0.01	-
BARC_042795_08412	Gm01	125.14	54651476	0.09	-
SNP1654_PI516C	Gm01	125.14	54646472	0.05	-
SNP2398_Magellan	Gm01	126.914	54919795	0.2	-
SNP2407_Magellan	Gm01	127.185	54990026	0.14	-
BARC_018211_03157	Gm01	127.67	55197683	0.05	-
BARC_063115_18245	Gm01	127.989	55206540	0.27	-
SNP2459_Magellan	Gm01	131.145	55569507	0.92	-
NCSB_000249	Gm01	131.628	55907069	1.41	-
BARC_057419_14750	Gm01	131.788	55809269	1.09	-
BARC_029753_06334	Gm02	0	98117	2.02	-
BARC_013955_01283	Gm02	1.125	133092	2.63	-
BARC_048593_10672	Gm02	2.522	601479	2.89	*
NCSB_000253	Gm02	2.522	604816	2.89	*
BARC_025791_05069-1	Gm02	4.223	1071260	1.95	-
BARC_055217_13119	Gm02	4.223	1155347	2.17	-
NCSB_000256	Gm02	8.394	1739515	1.05	-
SNP1783_PI516C	Gm02	9.737	1868461	1.22	-
SNP1792_PI516C	Gm02	10.601	2027549	0.44	-
BARC_040621_07801	Gm02	11.354	2144741	0.92	-
NCSB_000259	Gm02	11.784	2211813	0.79	-
NCSB_000260	Gm02	12.267	2328276	1.39	-
BARC_044739_08779	Gm02	12.537	2350068	1.39	-
BARC_013499_00502	Gm02	12.808	2380516	1.97	-
BARC_030743_06935	Gm02	13.68	2666385	1.39	-
BARC_030743_06936	Gm02	13.68	2666385	1.39	-
BARC_030743_06937	Gm02	13.68	2666385	1.39	-
BARC_039335_07289	Gm02	13.68	2541176	1.58	-
NCSB_000262	Gm02	13.68	2471889	1.58	-
NCSB_000263	Gm02	13.68	2650898	1.56	-
BARC_027478_06590	Gm02	14.5	2850335	0.91	-
BARC_029431_06192	Gm02	14.877	2902675	0.66	-
BARC_044753_08802	Gm02	14.877	2912050	0.66	-
NCSB_000266	Gm02	14.877	3014215	0.78	-
BARC_020103_04461-2	Gm02	15.474	3111680	1.56	-
BARC_028749_06005	Gm02	15.474	3091510	1.23	-
BARC_028749_06007	Gm02	15.633	3091510	1.23	-
NCSB_000268	Gm02	17.38	3267195	1.04	-
SNP1868_PI516C	Gm02	18.126	3324755	0.44	-
BARC_032525_08992	Gm02	19.309	3469486	0.91	-
SNP1886_PI516C	Gm02	19.578	3657753	1.07	-
NCSB_000272	Gm02	20.175	3861088	0.44	-
NCSB_000273	Gm02	20.772	3916646	0.14	-
NCSB_000274	Gm02	21.645	4070747	0.27	-
NCSB_000276	Gm02	22.073	4140750	0.14	-
BARC_050661_09809	Gm02	22.555	4189850	0.35	-
BARC_050661_09809-1	Gm02	22.714	4189850	0.44	-
NCSB_000278	Gm02	22.714	4236661	0.44	-
BARC_018187_02536-2	Gm02	22.983	4345080	0.34	-
NCSB_000280	Gm02	23.812	4487054	0.09	-
BARC_063263_18284	Gm02	25.13	4529209	0.01	-
BARC_016063_02049-3	Gm02	25.561	4545045	0.05	-
BARC_016063_02049-2	Gm02	25.721	4544892	0.05	-
SNP1925_PI516C	Gm02	26.705	4603267	0.14	-
SNP1928_PI516C	Gm02	26.864	4681964	0.09	-
NCSB_000283	Gm02	27.458	4810354	0.35	-
SNP1935_PI516C	Gm02	27.458	4783631	0.35	-
BARC_016573_02144-3	Gm02	28.77	4901483	0.55	-
NCSB_000287	Gm02	29.361	4968937	0.8	-
NCSB_000288	Gm02	30.07	5036501	0.27	-
NCSB_000290	Gm02	30.336	5100204	0.27	-
NCSB_000291	Gm02	30.767	5148583	0.35	-
NCSB_000292	Gm02	31.253	5237735	0.55	-
NCSB_000293	Gm02	31.253	5291184	0.35	-
SNP03247	Gm02	31.253	5445764	0.54	-
NCSB_000294	Gm02	31.466	5383094	0.27	-
NCSB_000297	Gm02	32.348	5497452	1.24	-
BARC_906883_01023	Gm02	33.39	5555441	1.42	-
BARC_906883_01023-3	Gm02	33.39	5555858	1.97	-
SNP03256	Gm02	33.709	5579136	1.39	-
NCSB_000299	Gm02	34.139	5607539	1.41	-
BARC_045259_08915	Gm02	34.298	5612711	1.6	-
NCSB_000300	Gm02	35.22	5733815	2.69	-
NCSB_000301	Gm02	35.549	5782769	2.69	-
NCSB_000303	Gm02	35.549	5929459	2.92	*
BARC_063205_18267	Gm02	38.298	6465718	8.31	****
BARC_063205_18268	Gm02	38.298	6465970	10.1	****
BARC_063205_18269	Gm02	38.298	6465718	9.69	****
SNP2065_PI516C	Gm02	38.675	6687013	10.83	*****
NCSB_000310	Gm02	39.49	6820156	9.99	****
BARC_037223_06748	Gm02	41.157	6976584	7.85	***
NCSB_000312	Gm02	41.157	6984309	7.85	***
NCSB_000313	Gm02	41.157	7004792	7.85	***
NCSB_000314	Gm02	41.982	7058509	6.62	**
NCSB_000316	Gm02	42.525	7145921	6.28	**
BARC_010359_00619	Gm02	44.481	7703411	5.57	**
BARC_019149_03315	Gm02	44.481	7472231	5.89	**
BARC_019149_03316	Gm02	44.481	7472231	5.89	**
BARC_050325_09554	Gm02	44.481	7266159	5.89	**
SNP2108_PI516C	Gm02	44.481	7303249	5.19	**
SNP2116_PI516C	Gm02	44.481	7461375	5.82	**
BARC_053459_11855	Gm02	44.752	8172654	5.57	**
BARC_062713_18014	Gm02	44.752	8184847	5.19	**
NCSB_000322	Gm02	44.752	7938559	5.89	**
NCSB_000323	Gm02	44.752	8098168	5.57	**
NCSB_000325	Gm02	44.752	8262027	5.57	**
SNP2141_PI516C	Gm02	44.752	8112169	5.19	**
BARC_065673_19635	Gm02	45.399	8376534	3.63	*
BARC_065673_19638	Gm02	45.399	8376921	3.63	*
SNP2759_Magellan	Gm02	46.214	8467948	3.34	*
SNP2165_PI516C	Gm02	46.481	8491180	2.83	*
SNP2779_Magellan	Gm02	47.855	8942514	2.83	*
NCSB_000332	Gm02	49.522	9350479	4.22	**
BARC_025955_05182	Gm02	49.793	9590789	3.94	**
NCSB_000335	Gm02	49.793	9584215	3.63	*
NCSB_000336	Gm02	49.793	9643663	3.94	**
SNP2994_Magellan	Gm02	50.063	9744668	3.34	*
NCSB_000338	Gm02	50.333	9821401	2.6	-
SNP3019_Magellan	Gm02	50.333	9845335	2.83	*
SNP3034_Magellan	Gm02	51.153	9941144	2.36	-
NCSB_000342	Gm02	51.425	10033851	2.15	-
NCSB_000343	Gm02	51.425	10089144	2.13	-
SNP3057_Magellan	Gm02	53.101	10628691	0.9	-
NCSB_000345	Gm02	53.37	10687302	0.65	-
SNP2259_PI516C	Gm02	53.638	10744448	1.04	-
BARC_030679_06925	Gm02	54.178	10813487	1.55	-
SNP2270_PI516C	Gm02	54.178	10951374	1.93	-
NCSB_000346	Gm02	54.725	11518167	2.63	-
BARC_029305_06149	Gm02	55.549	11805671	3.63	*
NCSB_000349	Gm02	55.549	11947424	2.89	*
NCSB_000350	Gm02	55.549	11998217	2.89	*
NCSB_000353	Gm02	55.549	12096957	3.1	*
SNP2304_PI516C	Gm02	55.549	11723639	2.86	*
SNP2306_PI516C	Gm02	55.549	11768914	2.86	*
SNP3136_Magellan	Gm02	55.549	12102283	1.97	-
BARC_061373_17182	Gm02	57.505	12682565	1.95	-
SNP2335_PI516C	Gm02	57.505	12388000	2.38	-
SNP2339_PI516C	Gm02	57.505	12481275	2.6	-
SNP2362_PI516C	Gm02	58.049	12864597	2.38	-
BARC_048815_10726	Gm02	63.499	14106109	0.02	-
SNP25131	Gm02	65.779	14214680	0.02	-
NCSB_000363	Gm02	67.735	14477744	0.54	-
SNP3275_Magellan	Gm02	68.282	14549832	0.26	-
SNP2413_PI516C	Gm02	72.653	14785179	0.19	-
BARC_055471_13309	Gm02	76.999	15187008	3.34	*
BARC_043983_08572	Gm02	79.53	15490626	3.1	*
BARC_016369_03150	Gm02	82.06	23588070	3.9	**
BARC_018213_03168	Gm02	82.06	21640812	3.9	**
BARC_042403_08252	Gm02	82.06	27659013	3.9	**
BARC_054501_12100	Gm02	82.06	18131239	3.9	**
BARC_057749_14915	Gm02	82.06	17501373	3.9	**
BARC_061707_17353	Gm02	82.06	30257910	3.9	**
BARC_064405_18641	Gm02	82.06	23202208	3.9	**
BARC_064823_18810	Gm02	82.06	29640330	3.9	**
NCSB_000376	Gm02	82.06	27421454	3.9	**
NCSB_000385	Gm02	82.06	29887355	3.9	**
NCSB_000390	Gm02	82.06	30274138	3.9	**
NCSB_000391	Gm02	82.06	30343119	3.9	**
SNP2598_PI516C	Gm02	82.06	27703915	3.6	*
SNP2600_PI516C	Gm02	82.06	27765488	3.6	*
SNP29503	Gm02	82.06	30331643	3.6	*
BARC_050535_09719	Gm02	82.329	30083284	3.34	*
NCSB_000378	Gm02	82.329	27629742	3.34	*
SNP3400_Magellan	Gm02	82.329	28235130	3.06	*
BARC_014233_03137	Gm02	82.598	30793537	2.83	*
BARC_014233_03138	Gm02	82.598	30793537	3.06	*
SNP3484_Magellan	Gm02	82.598	30804986	2.57	-
SNP3491_Magellan	Gm02	82.598	30972940	2.57	-
SNP3505_Magellan	Gm02	82.598	32185223	2.57	-
SNP3511_Magellan	Gm02	82.598	32362650	2.57	-
BARC_050881_09949	Gm02	82.866	33516264	3.34	*
BARC_060381_16645	Gm02	82.866	33008622	3.63	*
SNP2686_PI516C	Gm02	82.866	31524456	3.06	*
SNP2702_PI516C	Gm02	82.866	32491139	3.06	*
BARC_056089_14064	Gm02	83.144	33861654	1.99	-
BARC_064461_18691	Gm02	83.144	33978070	3.9	**
BARC_064461_18694	Gm02	83.144	33978070	3.9	**
BARC_035281_07161	Gm02	83.987	35227540	2.36	-
BARC_057321_14692	Gm02	83.987	34598490	2.36	-
BARC_057357_14727	Gm02	83.987	34640710	2.36	-
NCSB_000398	Gm02	83.987	34941314	2.36	-
SNP3621_Magellan	Gm02	83.987	34481761	2.13	-
SNP3639_Magellan	Gm02	83.987	34601811	2.13	-
SNP3670_Magellan	Gm02	83.987	34664164	2.13	-
SNP3747_Magellan	Gm02	83.987	35081478	2.13	-
SNP3752_Magellan	Gm02	83.987	35183667	2.13	-
SNP3801_Magellan	Gm02	83.987	35301462	2.13	-
SNP3809_Magellan	Gm02	83.987	35342434	2.13	-
BARC_055879_13812	Gm02	84.257	37162847	1.93	-
BARC_061551_17265	Gm02	84.257	37703013	1.93	-
NCSB_000400	Gm02	84.257	35411019	2.15	-
NCSB_000407	Gm02	84.257	36946404	1.93	-
NCSB_000408	Gm02	84.257	36984161	1.93	-
NCSB_000412	Gm02	84.257	37441940	1.93	-
NCSB_000414	Gm02	84.257	37721682	1.93	-
SNP3975_Magellan	Gm02	84.257	37018727	1.72	-
SNP4027_Magellan	Gm02	84.257	37420564	1.72	-
BARC_010849_00769	Gm02	84.527	39558568	1.55	-
BARC_032681_09012	Gm02	84.527	39596908	1.55	-
BARC_032681_09014	Gm02	84.527	39596908	1.55	-
BARC_052519_11485	Gm02	84.527	38680617	1.55	-
BARC_061209_18863	Gm02	84.527	39305456	1.55	-
BARC_062259_17730	Gm02	84.527	39922603	1.55	-
NCSB_000419	Gm02	84.527	38193386	1.36	-
NCSB_000420	Gm02	84.527	38618513	1.55	-
NCSB_000425	Gm02	84.527	39578500	1.55	-
NCSB_000426	Gm02	84.527	39662948	1.55	-
SNP4107_Magellan	Gm02	84.527	38145389	1.36	-
SNP4130_Magellan	Gm02	84.527	38261529	1.36	-
SNP4138_Magellan	Gm02	84.527	38326148	1.36	-
SNP4144_Magellan	Gm02	84.527	38401676	1.36	-
SNP4146_Magellan	Gm02	84.527	38472411	1.36	-
SNP4159_Magellan	Gm02	84.527	38683470	2.41	-
SNP4198_Magellan	Gm02	84.527	39205397	1.36	-
BARC_018317_03574	Gm02	85.068	40289868	2.86	*
BARC_018369_03598	Gm02	85.068	40343902	2.13	-
BARC_053161_11723	Gm02	85.068	40703802	2.6	-
BARC_053163_11724	Gm02	85.068	40596254	2.36	-
NCSB_000432	Gm02	85.068	40308950	1.93	-
NCSB_000435	Gm02	85.068	40773889	2.36	-
BARC_011149_00859	Gm02	85.337	41692144	2.83	*
SNP4379_Magellan	Gm02	85.337	40852408	2.57	-
SNP4389_Magellan	Gm02	85.337	41087924	2.57	-
SNP4437_Magellan	Gm02	85.337	41681418	2.57	-
BARC_061807_17541	Gm02	85.604	41660830	3.06	*
NCSB_000438	Gm02	85.604	41651649	2.83	*
SNP2904_PI516C	Gm02	85.604	41321598	3.06	*
BARC_030195_06829	Gm02	86.142	41829328	2.36	-
NCSB_000440	Gm02	86.682	41918831	2.13	-
SNP2937_PI516C	Gm02	86.682	41895035	2.36	-
NCSB_000441	Gm02	88.35	42075103	1.55	-
NCSB_000443	Gm02	89.443	42194157	2.36	-
BARC_055839_13757	Gm02	92.287	42622155	2.15	-
SNP2971_PI516C	Gm02	92.287	42483227	1.93	-
SNP4565_Magellan	Gm02	92.287	42621687	1.93	-
SNP4594_Magellan	Gm02	93.102	42867280	1.72	-
BARC_041815_08101	Gm02	96.231	43444938	3.9	**
SNP3006_PI516C	Gm02	96.231	43230192	4.5	**
BARC_064921_19000	Gm02	96.5	43560015	4.79	**
BARC_064837_18812	Gm02	97.315	43201776	2.83	*
BARC_060111_16390	Gm02	98.414	43726157	2.83	*
SNP3024_PI516C	Gm02	98.961	43800279	3.63	*
SNP3023_PI516C	Gm02	99.504	43760737	4.17	**
BARC_031617_07120	Gm02	101.45	44213160	3.1	*
NCSB_000460	Gm02	101.999	44115183	2.38	-
NCSB_000461	Gm02	101.999	44156660	3.67	*
SNP4762_Magellan	Gm02	101.999	44164587	2.83	*
NCSB_000463	Gm02	103.104	44319574	3.67	*
NCSB_000464	Gm02	103.104	44364555	4.22	**
SNP3066_PI516C	Gm02	103.104	44328310	4.55	**
SNP4784_Magellan	Gm02	104.216	44424559	3.67	*
NCSB_000465	Gm02	105.035	44447772	3.63	*
NCSB_000467	Gm02	105.585	44532698	4.95	**
BARC_017255_02254	Gm02	106.134	44519107	3.71	*
BARC_024409_04871	Gm02	106.134	44522080	2.86	*
BARC_048437_10593	Gm02	106.134	44499968	3.98	**
BARC_021561_04146	Gm02	106.963	44574388	3.67	*
SNP3121_PI516C	Gm02	110.47	45061585	3.9	**
NCSB_000474	Gm02	111.286	45154577	4.22	**
BARC_015053_02542	Gm02	111.554	45261127	3.63	*
BARC_015053_02545	Gm02	111.554	45261147	3.63	*
NCSB_000475	Gm02	111.554	45249583	3.38	*
SNP4833_Magellan	Gm02	112.098	45181122	3.9	**
SNP3161_PI516C	Gm02	113.487	45706000	3.67	*
SNP3162_PI516C	Gm02	113.487	45726381	3.94	**
SNP3166_PI516C	Gm02	113.487	45749093	3.38	*
SNP3168_PI516C	Gm02	114.031	45789664	4.89	**
BARC_038595_10182	Gm02	118.241	46488375	6.55	**
NCSB_000483	Gm02	119.622	47177275	7.85	***
SNP08161	Gm02	119.622	47144821	7.85	***
BARC_055135_13050	Gm02	120.166	46940441	6.97	***
NCSB_000481	Gm02	120.434	47014306	7.76	***
SNP4956_Magellan	Gm02	120.434	47102317	7.85	***
NCSB_000485	Gm02	120.708	47285958	7.48	***
SNP4967_Magellan	Gm02	120.708	47261796	9.69	****
BARC_026065_05238	Gm02	120.984	47314492	7.48	***
BARC_026065_05238-4	Gm02	120.984	47314492	7.04	***
NCSB_000486	Gm02	121.257	47370959	7.04	***
SNP4981_Magellan	Gm02	122.117	47403419	6.55	**
BARC_017895_02429	Gm02	123.794	47548263	8.7	****
NCSB_000491	Gm02	123.794	47681547	7.56	***
BARC_020045_04420	Gm02	124.065	47802032	9.99	****
BARC_020045_04421	Gm02	124.384	47802032	8.4	****
SNP3236_PI516C	Gm02	126.819	48072710	15.85	*******
SNP3237_PI516C	Gm02	127.09	48130750	14.7	******
BARC_028373_05856	Gm02	127.367	48184554	14.86	******
SNP3239_PI516C	Gm02	127.367	48188664	15.85	*******
SNP3244_PI516C	Gm02	127.922	48427532	14.54	******
NCSB_000498	Gm02	129.319	48571200	10.52	****
BARC_031227_07011	Gm02	134.096	49387749	4.55	**
BARC_062705_18010	Gm02	134.367	49404218	3.67	*
BARC_044747_08795	Gm02	134.639	49530239	4.26	**
NCSB_000505	Gm02	134.639	49471908	4.26	**
SNP3282_PI516C	Gm02	134.639	49530170	4.84	**
SNP5034_Magellan	Gm02	134.639	49507938	4.84	**
BARC_054217_12380	Gm02	134.911	49540734	3.67	*
SNP08297	Gm02	135.183	49785702	3.9	**
NCSB_000508	Gm02	136.1	49805631	2.86	*
SNP3312_PI516C	Gm02	136.369	49965996	3.9	**
SNP3322_PI516C	Gm02	137.184	50121223	3.34	*
SNP08314	Gm02	137.722	50168624	3.34	*
BARC_059321_15124	Gm02	138.265	50231462	1.74	-
SNP5114_Magellan	Gm02	138.265	50223705	2.6	-
BARC_051677_11194	Gm02	138.812	50270081	1.2	-
BARC_014429_01362	Gm02	140.768	50352621	0.77	-
BARC_014429_01362-2	Gm02	140.768	50352877	0.77	-
NCSB_000514	Gm02	141.849	50388148	0.05	-
SNP5164_Magellan	Gm02	142.488	50470969	0.09	-
NCSB_000487	Gm02	143.575	47454798	0	-
NCSB_000515	Gm02	143.575	50599286	0.01	-
SNP08354	Gm02	143.575	50589062	0	-
NCSB_000516	Gm02	143.844	50740098	0.02	-
BARC_025631_06531	Gm02	144.384	50774809	0.02	-
BARC_025631_06532	Gm02	144.384	50774809	0.02	-
NCSB_000495	Gm02	144.925	48319586	0.02	-
BARC_039799_07588	Gm02	145.462	50692018	0.01	-
BARC_029193_06118	Gm02	145.73	50783450	0	-
BARC_057561_14830	Gm02	145.73	50766028	0	-
SNP3361_PI516C	Gm02	145.73	50783173	0.01	-
BARC_021403_04095	Gm02	146.823	50936699	0.14	-
NCSB_000517	Gm02	147.638	51068903	0.02	-
NCSB_000519	Gm02	147.638	51142859	0.02	-
NCSB_000520	Gm02	147.638	51165256	0.02	-
NCSB_000522	Gm02	148.179	51290571	0.02	-
NCSB_000523	Gm02	148.179	51322149	0.02	-
BARC_054181_12374	Gm02	148.449	51375169	0.09	-
BARC_054181_12375	Gm02	148.449	51375554	0.09	-
BARC_054181_12376	Gm02	148.449	51375737	0.09	-
NCSB_000526	Gm02	148.99	51439548	0.01	-
NCSB_000527	Gm02	148.99	51468841	0.01	-
NCSB_000528	Gm02	148.99	51516800	0.02	-
NCSB_000529	Gm02	149.257	51575385	0.01	-
NCSB_000530	Gm03	0	205771	0.09	-
SNP3401_PI516C	Gm03	0.543	315490	0.26	-
SNP3426_PI516C	Gm03	2.792	682029	0.65	-
SNP5357_Magellan	Gm03	2.792	595889	0.54	-
BARC_028219_05797	Gm03	6.646	1037316	1.05	-
BARC_040813_07849	Gm03	6.646	1026458	1.04	-
SNP5370_Magellan	Gm03	6.646	939376	0.54	-
SNP5378_Magellan	Gm03	6.646	1036032	1.04	-
BARC_052169_11380	Gm03	6.92	1117876	0.77	-
BARC_052169_11384	Gm03	6.92	1117876	0.77	-
NCSB_000537	Gm03	6.92	1077204	0.77	-
NCSB_000539	Gm03	7.736	1413669	0.43	-
SNP09906	Gm03	7.736	1389402	0.43	-
NCSB_000541	Gm03	8.556	1504269	1.22	-
BARC_055693_13601	Gm03	11.399	1645127	0.54	-
NCSB_000545	Gm03	11.67	1694805	0.91	-
BARC_055149_13096	Gm03	11.94	1799229	0.65	-
BARC_055149_13098	Gm03	11.94	1799229	0.43	-
NCSB_000546	Gm03	11.94	1731300	0.65	-
SNP5519_Magellan	Gm03	11.94	1742508	0.65	-
BARC_042969_08479	Gm03	13.045	1999832	0.54	-
BARC_042969_08482	Gm03	13.045	1999821	1.6	-
SNP5583_Magellan	Gm03	13.045	1995295	0.65	-
NCSB_000550	Gm03	13.865	2042097	1.05	-
SNP5610_Magellan	Gm03	14.405	2095329	1.04	-
SNP5617_Magellan	Gm03	17.82	2134691	2.57	-
SNP5631_Magellan	Gm03	17.82	2194394	2.57	-
NCSB_000556	Gm03	21.347	2551406	0.27	-
NCSB_000558	Gm03	21.619	2827042	0.02	-
SNP13346	Gm03	21.778	2735461	0.2	-
NCSB_000560	Gm03	23.83	2979605	0	-
BARC_028645_05979	Gm03	24.102	2993784	0.02	-
BARC_056039_14017	Gm03	24.374	3017804	0.09	-
BARC_056039_14018	Gm03	24.374	3018282	0.09	-
BARC_056039_14008	Gm03	24.533	3018016	0.09	-
BARC_056039_14009	Gm03	26.467	3017940	1.58	-
BARC_056115_14098	Gm03	26.467	3018151	1.58	-
NCSB_000563	Gm03	27.064	3084032	0.91	-
SNP5728_Magellan	Gm03	27.331	3096381	1.22	-
SNP13277	Gm03	27.599	3237646	0.91	-
NCSB_000566	Gm03	28.189	3261666	0.44	-
NCSB_000568	Gm03	28.189	3341379	0.44	-
NCSB_000578	Gm03	29.324	3927724	0.54	-
NCSB_000579	Gm03	30.713	3953122	0	-
NCSB_000577	Gm03	31.26	3862087	0.14	-
BARC_028619_05977	Gm03	31.638	3299192	0.02	-
BARC_027438_06568	Gm03	31.963	3805276	0.09	-
NCSB_000574	Gm03	31.963	3626800	0.05	-
NCSB_000575	Gm03	31.963	3669543	0.09	-
BARC_064351_18628	Gm03	32.234	3827211	0.01	-
BARC_064351_18630	Gm03	32.234	3827160	0.01	-
BARC_014709_01630	Gm03	32.781	3964231	0.05	-
SNP5893_Magellan	Gm03	33.601	4475341	0.19	-
SNP5899_Magellan	Gm03	33.601	4496993	0.19	-
NCSB_000586	Gm03	38.206	4775267	1.93	-
SNP6062_Magellan	Gm03	41.241	5076135	0.05	-
NCSB_000585	Gm03	41.565	4738427	0	-
NCSB_000588	Gm03	41.565	4894872	0.01	-
NCSB_000589	Gm03	41.565	4964022	0.01	-
NCSB_000590	Gm03	41.565	5048355	0.01	-
NCSB_000591	Gm03	41.888	5128805	0.05	-
NCSB_000592	Gm03	42.159	5165713	0.02	-
SNP04840	Gm03	43.647	5378211	0.02	-
SNP6203_Magellan	Gm03	44.196	5494472	0.05	-
NCSB_000600	Gm03	44.469	5704799	0.02	-
SNP6253_Magellan	Gm03	44.469	5718608	0.05	-
SNP6217_Magellan	Gm03	44.848	5538879	0.09	-
NCSB_000601	Gm03	47.911	5739380	0.92	-
NCSB_000604	Gm03	48.878	5881252	0.91	-
SNP6465_Magellan	Gm03	51.38	6735065	0.14	-
SNP3686_PI516C	Gm03	52.355	8278212	0.27	-
SNP6580_Magellan	Gm03	52.674	7485537	0.02	-
BARC_044085_08610	Gm03	52.993	8158559	0.27	-
NCSB_000608	Gm03	53.419	7124402	1.09	-
BARC_050349_09568-3	Gm03	54.066	8070345	0.27	-
BARC_047675_10373	Gm03	54.332	8058926	0.14	-
BARC_050349_09568	Gm03	54.332	8070132	0.2	-
BARC_051729_11230	Gm03	54.763	8704746	0.05	-
SNP6833_Magellan	Gm03	54.763	9638876	0.05	-
BARC_051729_11224	Gm03	55.195	8704746	0.14	-
BARC_051729_11225	Gm03	55.354	8705023	0.14	-
BARC_061675_17321	Gm03	56.396	11220319	0.02	-
BARC_060267_16517	Gm03	56.829	22600599	0.14	-
BARC_020467_04633	Gm03	56.988	22498208	0.35	-
BARC_057823_14942	Gm03	56.988	14987739	0.09	-
BARC_059641_15963	Gm03	56.988	11067203	0.14	-
SNP6937_Magellan	Gm03	56.988	11275688	0.09	-
SNP7007_Magellan	Gm03	56.988	13827768	0.05	-
SNP7491_Magellan	Gm03	56.988	22779359	0.14	-
SNP7505_Magellan	Gm03	56.988	22895755	0.09	-
SNP7507_Magellan	Gm03	56.988	23074477	0.09	-
BARC_060649_16764	Gm03	57.748	21890822	0.2	-
SNP7355_Magellan	Gm03	58.282	21050025	0.09	-
BARC_050955_10882	Gm03	59.607	19182820	0.2	-
BARC_065251_19287	Gm03	59.607	18743987	0.27	-
BARC_053003_11691	Gm03	59.766	18852160	0.09	-
BARC_053003_11690	Gm03	59.926	18852160	0.09	-
BARC_053003_11689	Gm03	60.085	18852160	0.09	-
SNP3883_PI516C	Gm03	60.564	18694552	0.02	-
SNP3833_PI516C	Gm03	61.402	16686725	0.05	-
SNP4028_PI516C	Gm03	61.721	24623343	0.45	-
BARC_059329_15751	Gm03	61.881	17570633	0.27	-
BARC_010841_00764	Gm03	62.04	28637718	0.45	-
BARC_056579_14508	Gm03	62.306	24665100	0.45	-
BARC_048789_10717	Gm03	62.466	24385958	0.56	-
SNP3841_PI516C	Gm03	62.466	17152175	0.66	-
SNP4115_PI516C	Gm03	62.626	28672809	0.55	-
BARC_026133_05277	Gm03	62.945	18399385	0.56	-
BARC_026133_05276	Gm03	63.37	18399385	0.8	-
BARC_026133_05276-2	Gm03	63.636	18399132	0.56	-
BARC_059333_15752	Gm03	63.902	18171671	0.56	-
BARC_058253_15180	Gm03	64.461	29462283	0.2	-
BARC_058253_15181	Gm03	64.461	29462283	0.2	-
BARC_060707_16809	Gm03	64.461	29090151	0.44	-
BARC_061363_17176	Gm03	64.461	29444857	0.2	-
SNP4127_PI516C	Gm03	64.461	29402113	0.27	-
BARC_058283_15193	Gm03	66.527	32144827	0.45	-
BARC_059285_15711	Gm03	66.527	32232896	0.45	-
BARC_055473_13310	Gm03	66.739	31973940	0.36	-
BARC_062017_17636	Gm03	67.232	32598809	0.67	-
BARC_064253_18596	Gm03	67.834	33000058	0.27	-
BARC_048383_10557	Gm03	68.1	33200165	0.27	-
SNP4270_PI516C	Gm03	69.292	34697425	0.14	-
BARC_015309_02275	Gm03	70.533	34977143	0	-
BARC_063255_18278	Gm03	71.083	35143828	0.02	-
NCSB_000679	Gm03	72.207	35517010	0.14	-
NCSB_000681	Gm03	72.207	35617371	0.14	-
SNP33391	Gm03	72.207	35549231	0.14	-
NCSB_000683	Gm03	73.318	35833623	0.02	-
NCSB_000685	Gm03	73.965	36008399	0.14	-
NCSB_000686	Gm03	74.237	36078773	0.02	-
BARC_010725_00715	Gm03	74.508	36245188	0.14	-
SNP7862_Magellan	Gm03	74.508	36157777	0.09	-
SNP7869_Magellan	Gm03	74.508	36198406	0.09	-
SNP4323_PI516C	Gm03	74.779	36300313	0.19	-
SNP7930_Magellan	Gm03	75.322	36436116	0.19	-
NCSB_000694	Gm03	78.15	36910058	0.2	-
NCSB_000695	Gm03	78.15	37018364	0.2	-
SNP391	Gm03	78.15	36977905	0.19	-
BARC_050433_09624-3	Gm03	78.697	37047257	0.2	-
BARC_035433_07199	Gm03	78.968	36785329	0.35	-
SNP7964_Magellan	Gm03	78.968	36732797	0.34	-
BARC_021465_04124	Gm03	82.561	37827421	0.55	-
BARC_002118_00086	Gm03	84.997	38032026	1.78	-
SNP4390_PI516C	Gm03	84.997	38005704	1.76	-
BARC_014821_01680	Gm03	85.6	38117289	1.6	-
BARC_014821_01680-2	Gm03	85.6	38117434	1.56	-
BARC_040277_07706	Gm03	87.98	38389427	1.6	-
NCSB_000697	Gm03	88.307	38456164	1.99	-
SNP8075_Magellan	Gm03	88.52	38498715	1.97	-
NCSB_000700	Gm03	89.455	38746101	1.97	-
BARC_055639_13561	Gm03	89.728	38601997	2.2	-
SNP8095_Magellan	Gm03	90.557	38810768	1.74	-
SNP8099_Magellan	Gm03	90.826	38867045	1.38	-
NCSB_000703	Gm03	91.65	38978522	2.63	-
NCSB_000705	Gm03	94.209	39480853	3.13	*
BARC_038823_07340	Gm03	95.598	39692051	2.86	*
NCSB_000707	Gm03	95.598	39747405	2.63	-
SNP30708	Gm03	95.598	39732426	2.38	-
BARC_014927_01923	Gm03	96.697	39794924	3.13	*
SNP4467_PI516C	Gm03	96.697	39782264	3.38	*
BARC_024775_05681	Gm03	97.244	40017427	1.95	-
NCSB_000710	Gm03	97.244	39916218	2.17	-
NCSB_000712	Gm03	97.244	39988074	1.95	-
BARC_023367_05351	Gm03	97.517	40088172	2.41	-
BARC_023367_05354	Gm03	97.517	40088398	2.63	-
BARC_023501_05420	Gm03	97.517	40083062	2.41	-
BARC_029185_06106	Gm03	97.517	40131420	2.38	-
BARC_029185_06110	Gm03	97.517	40131420	2.63	-
BARC_054063_12297	Gm03	97.517	40131232	2.63	-
BARC_054063_12301	Gm03	97.517	40131232	2.38	-
BARC_054063_12314	Gm03	97.517	40131232	2.38	-
BARC_046426_12582	Gm03	98.346	40307083	2.17	-
BARC_046426_12583	Gm03	98.346	40307083	2.17	-
SNP4503_PI516C	Gm03	98.346	40270199	1.95	-
BARC_043001_08499	Gm03	98.889	40338255	1.95	-
BARC_043001_08501	Gm03	98.889	40338255	2.36	-
BARC_043001_08500	Gm03	98.996	40338255	2.17	-
BARC_028205_05791	Gm03	99.267	40462124	1.76	-
BARC_028205_05791-2	Gm03	99.267	40462124	1.76	-
NCSB_000718	Gm03	99.267	40483169	1.76	-
NCSB_000719	Gm03	99.267	40531585	1.56	-
SNP30603	Gm03	99.267	40518030	1.93	-
SNP4520_PI516C	Gm03	99.542	40577024	1.39	-
BARC_024329_04849	Gm03	99.814	40663418	1.22	-
NCSB_000723	Gm03	99.814	40698191	1.22	-
NCSB_000724	Gm03	99.814	40777604	0.9	-
SNP30563	Gm03	99.814	40763779	0.9	-
BARC_046748_12726	Gm03	101.481	41090492	0.9	-
BARC_060597_16734	Gm03	101.481	40918539	0.9	-
BARC_060597_16738	Gm03	101.481	40918539	1.05	-
BARC_061601_17292	Gm03	101.481	40918505	1.05	-
SNP8238_Magellan	Gm03	101.481	41079075	1.2	-
BARC_038333_10039	Gm03	102.025	41006814	0.66	-
BARC_038335_10041	Gm03	102.025	41006123	1.05	-
BARC_045271_08920	Gm03	102.025	40997701	1.05	-
BARC_045271_08921	Gm03	102.025	40997701	1.05	-
BARC_038333_10040	Gm03	102.294	41006814	1.38	-
BARC_038335_10042	Gm03	102.294	41006123	1.2	-
BARC_020101_04447	Gm03	103.109	41147377	1.05	-
BARC_020101_04451	Gm03	103.109	41147377	0.78	-
BARC_046758_12733	Gm03	103.379	41234104	0.77	-
SNP4595_PI516C	Gm03	106.239	41758329	0.19	-
BARC_059643_15971	Gm03	107.068	42017994	0.01	-
SNP4599_PI516C	Gm03	107.068	41835329	0.02	-
NCSB_000730	Gm03	107.34	42030459	0.09	-
SNP4611_PI516C	Gm03	108.271	42098455	0.01	-
BARC_013975_01295	Gm03	109.759	42584834	0.01	-
SNP4646_PI516C	Gm03	113.64	42996791	0.14	-
BARC_028745_06004	Gm03	115.608	43241903	0.35	-
BARC_062597_17933	Gm03	116.157	43360581	0.2	-
SNP4664_PI516C	Gm03	116.429	43307390	0.27	-
SNP4667_PI516C	Gm03	116.429	43346870	0.27	-
BARC_021293_04025	Gm03	117.188	43503915	0.09	-
BARC_021293_04027	Gm03	117.188	43503915	0.09	-
BARC_032539_08995	Gm03	117.348	43508360	0.05	-
BARC_021293_04026	Gm03	117.507	43503915	0.02	-
BARC_048557_10667	Gm03	120.035	43809081	0.02	-
BARC_032073_07325	Gm03	120.913	44010727	0	-
BARC_061775_17377	Gm03	121.184	43996516	0.02	-
BARC_061771_17372	Gm03	122.627	44171812	0.09	-
SNP4703_PI516C	Gm03	122.899	44154571	0.02	-
SNP4709_PI516C	Gm03	123.708	44253566	0.44	-
BARC_014699_01622	Gm03	124.261	44510448	0.55	-
NCSB_000741	Gm03	124.261	44640977	0.78	-
NCSB_000743	Gm03	125.673	44790056	0.45	-
BARC_043979_08571	Gm03	126.511	44895905	0.44	-
BARC_044603_08730	Gm03	126.511	45007226	0.67	-
BARC_044603_08734	Gm03	126.511	45007226	0.67	-
BARC_044603_08735	Gm03	126.511	45007226	0.67	-
NCSB_000744	Gm03	126.511	44854799	0.67	-
NCSB_000745	Gm03	126.511	44902089	0.67	-
SNP4745_PI516C	Gm03	126.511	44962614	1.07	-
BARC_014621_01600-2	Gm03	127.345	45105271	0.14	-
BARC_014621_01600	Gm03	127.77	45105271	0.35	-
NCSB_000749	Gm03	128.32	45107364	0.92	-
NCSB_000751	Gm03	129.884	45310665	0.05	-
BARC_046018_10189	Gm03	132.977	45743841	0.44	-
BARC_060031_16307	Gm03	135.051	46177098	0.14	-
SNP4779_PI516C	Gm03	135.051	46122095	0.14	-
NCSB_000758	Gm03	135.648	46261060	0.35	-
BARC_029409_06170	Gm03	136.244	46403409	0.02	-
BARC_029409_06171	Gm03	136.244	46403409	0.05	-
BARC_054507_12101	Gm03	136.244	46416553	0.05	-
BARC_054507_12102	Gm03	136.244	46416955	0.05	-
NCSB_000759	Gm03	136.244	46398515	0.05	-
BARC_042565_08306	Gm03	136.515	46455070	0.09	-
BARC_049909_09241	Gm03	136.515	46380696	0.14	-
BARC_049909_09242	Gm03	136.515	46380696	0.05	-
NCSB_000760	Gm03	136.515	46438974	0.09	-
BARC_050825_09919	Gm03	136.942	46474190	0.02	-
NCSB_000761	Gm03	137.101	46469736	0.02	-
NCSB_000762	Gm03	137.798	46615836	0.02	-
BARC_032309_08945	Gm03	138.667	46720138	0.09	-
BARC_032309_08946	Gm03	138.667	46720022	0.14	-
BARC_053765_12025	Gm03	138.667	46676730	0.09	-
NCSB_000765	Gm03	138.667	46833710	0.09	-
BARC_047947_10445	Gm03	138.936	46888158	0.02	-
BARC_030319_06856	Gm03	139.29	47004061	0.88	-
NCSB_000768	Gm03	139.29	46995695	0.02	-
BARC_045143_08893	Gm03	140.147	47154231	0.01	-
BARC_900569_00953	Gm03	140.413	47181783	0.01	-
BARC_027740_06653	Gm03	140.679	47366194	0.01	-
SNP33781	Gm03	141.212	47406798	0.05	-
NCSB_000774	Gm03	141.746	47436655	0.01	-
BARC_039729_07558	Gm03	142.279	47463464	0.01	-
NCSB_000776	Gm03	142.545	47486924	0.01	-
NCSB_000780	Gm04	0	82216	0.43	-
NCSB_000782	Gm04	0.54	173991	0.34	-
BARC_028321_05831	Gm04	1.356	282994	0.54	-
BARC_029095_06078	Gm04	1.356	356920	0.77	-
BARC_029095_06084	Gm04	1.356	357396	0.54	-
BARC_031911_07224	Gm04	1.896	404234	0.19	-
BARC_039299_07278	Gm04	2.437	913574	0.65	-
BARC_044617_08741	Gm04	2.977	982109	0.26	-
NCSB_000787	Gm04	2.977	1049181	0.34	-
SNP10568	Gm04	2.977	1022505	0.34	-
BARC_016117_02283-2	Gm04	3.246	1083883	0.53	-
BARC_024297_04832	Gm04	3.246	1113839	0.43	-
BARC_024297_04833	Gm04	3.246	1113839	0.53	-
BARC_024297_04834	Gm04	3.246	1113839	0.53	-
BARC_057913_15004	Gm04	4.339	1250458	0.9	-
BARC_014277_01300	Gm04	4.608	1431615	1.36	-
BARC_030751_06938	Gm04	7.206	2006035	1.76	-
BARC_024117_04765	Gm04	7.476	2069866	1.56	-
BARC_024117_04765-2	Gm04	7.476	2069616	1.74	-
BARC_042801_08413	Gm04	7.476	2045745	1.74	-
SNP8558_Magellan	Gm04	8.02	2081363	2.6	-
NCSB_000790	Gm04	8.29	2155782	2.36	-
BARC_029425_06188	Gm04	8.834	2206979	2.6	-
BARC_029425_06189	Gm04	8.834	2206979	2.17	-
BARC_029425_06190	Gm04	8.834	2208106	1.93	-
SNP8595_Magellan	Gm04	8.834	2199970	2.38	-
SNP8614_Magellan	Gm04	8.834	2259594	2.38	-
NCSB_000792	Gm04	9.105	2254550	1.95	-
NCSB_000793	Gm04	9.377	2470141	1.56	-
SNP38400	Gm04	9.377	2453954	1.56	-
NCSB_000795	Gm04	11.063	2541016	1.58	-
SNP38375	Gm04	11.546	2643484	2.41	-
SNP4994_PI516C	Gm04	12.959	3127295	2.66	-
BARC_022353_04315	Gm04	14.972	3348455	3.67	*
BARC_022353_04316-2	Gm04	14.972	3348232	2.92	*
SNP5019_PI516C	Gm04	16.384	3588200	1.38	-
BARC_015463_01970	Gm04	20.834	4043403	0.54	-
BARC_031733_07217	Gm04	20.834	4054945	0.54	-
BARC_044273_08654	Gm04	20.834	4169049	0.54	-
BARC_044709_08764	Gm04	20.834	4120504	0.54	-
BARC_030929_06977	Gm04	21.663	4336108	0.09	-
SNP5054_PI516C	Gm04	21.663	4337125	0.05	-
SNP5056_PI516C	Gm04	22.144	4416421	0.02	-
NCSB_000808	Gm04	25.638	5198296	0.14	-
BARC_040627_07805	Gm04	26.185	5248064	0.35	-
BARC_014361_01331	Gm04	28.248	5468572	0.35	-
SNP8714_Magellan	Gm04	31.573	6004578	0.92	-
NCSB_000813	Gm04	32.123	6095288	0.78	-
NCSB_000814	Gm04	32.123	6116465	1.08	-
NCSB_000815	Gm04	33.504	6279837	0.65	-
BARC_044691_08761	Gm04	34.048	6322092	0.79	-
SNP5161_PI516C	Gm04	34.048	6310731	0.78	-
BARC_044691_08762	Gm04	34.26	6322092	0.67	-
SNP8759_Magellan	Gm04	38.582	6609877	0.79	-
BARC_025825_05102	Gm04	39.185	6684572	1.08	-
BARC_025825_05106	Gm04	39.185	6684572	1.08	-
SNP5192_PI516C	Gm04	39.457	6800417	0.66	-
BARC_044331_08670	Gm04	40.163	6863349	1.08	-
BARC_044331_08673	Gm04	40.322	6864273	1.24	-
BARC_044331_08671	Gm04	40.641	6864273	1.72	-
NCSB_000819	Gm04	41.347	6898467	1.41	-
SNP31930	Gm04	41.347	6958933	1.08	-
SNP31941	Gm04	42.225	7070339	2.41	-
SNP8865_Magellan	Gm04	42.495	7160123	1.95	-
NCSB_000825	Gm04	43.683	7278881	1.78	-
SNP8898_Magellan	Gm04	44.599	7302925	0.92	-
BARC_064861_18829	Gm04	44.869	7406160	1.08	-
SNP5210_PI516C	Gm04	44.869	7401926	0.54	-
SNP5220_PI516C	Gm04	45.519	7530011	0.65	-
BARC_016977_02171	Gm04	45.789	7533029	0.77	-
SNP5227_PI516C	Gm04	46.882	7724600	1.55	-
BARC_039791_07583	Gm04	47.432	7837980	2.89	*
BARC_039791_07584	Gm04	47.432	7837980	2.38	-
BARC_030073_06797	Gm04	49.719	8017995	4.26	**
BARC_030073_06797-2	Gm04	49.719	8017995	4.55	**
NCSB_000829	Gm04	50.266	8064302	3.6	*
BARC_038309_10009	Gm04	50.806	8030300	3.34	*
BARC_038309_10010-1	Gm04	50.806	8030300	3.94	**
NCSB_000828	Gm04	51.353	8034959	1.76	-
NCSB_000830	Gm04	52.458	8141871	2.83	*
BARC_017023_02177	Gm04	55.286	8224067	3.9	**
SNP8983_Magellan	Gm04	56.652	8338938	2.13	-
SNP8991_Magellan	Gm04	56.652	8359389	2.13	-
BARC_062753_18039	Gm04	57.745	8683856	3.34	*
BARC_062503_17863	Gm04	58.56	8845405	5.14	**
BARC_063455_18376	Gm04	60.506	9171056	8.6	****
SNP9235_Magellan	Gm04	61.049	9432932	7.04	***
BARC_053219_11764	Gm04	61.321	9300327	7.85	***
SNP9178_Magellan	Gm04	61.321	9200347	8.22	****
BARC_053223_11766	Gm04	61.59	9236618	8.7	****
BARC_058645_15349	Gm04	63.124	9789258	6.15	**
BARC_016757_03361	Gm04	63.392	9994933	7.4	***
BARC_052437_11451	Gm04	63.392	9767216	7.76	***
BARC_058645_15348	Gm04	63.392	9789418	7.85	***
SNP5402_PI516C	Gm04	63.661	12476475	7.68	***
BARC_042719_08392	Gm04	63.93	11561467	6.22	**
BARC_049531_09056	Gm04	63.93	13628833	5.89	**
BARC_051217_11028	Gm04	63.93	12752792	5.82	**
BARC_059793_16095	Gm04	63.93	11583166	6.22	**
SNP9357_Magellan	Gm04	63.93	11218959	6.55	**
SNP9375_Magellan	Gm04	63.93	11258720	6.97	***
SNP9591_Magellan	Gm04	63.93	13179941	6.62	**
SNP9607_Magellan	Gm04	63.93	13284121	6.62	**
SNP9655_Magellan	Gm04	63.93	13859022	6.62	**
SNP9664_Magellan	Gm04	64.474	14246331	5.19	**
BARC_007901_00205	Gm04	65.017	14985243	5.89	**
BARC_019927_03689	Gm04	65.017	15297503	6.62	**
BARC_056211_14144	Gm04	65.017	16979974	5.82	**
BARC_056211_14147	Gm04	65.017	16980029	5.51	**
BARC_007692_00016	Gm04	65.287	14982578	5.19	**
BARC_007692_00017	Gm04	65.287	14982685	5.19	**
BARC_058533_15311	Gm04	65.287	15780999	5.19	**
SNP10045_Magellan	Gm04	65.287	17600490	6.22	**
SNP9775_Magellan	Gm04	65.287	14919753	5.89	**
SNP9780_Magellan	Gm04	65.287	14960735	5.89	**
BARC_012453_00888	Gm04	66.103	25249122	5.19	**
BARC_015061_02551	Gm04	66.103	31994547	5.51	**
BARC_039601_07516	Gm04	66.103	31496866	5.19	**
BARC_042263_08225-2	Gm04	66.103	31879932	5.19	**
BARC_049803_09154	Gm04	66.103	17910218	5.51	**
BARC_053815_12042	Gm04	66.103	18411320	4.89	**
BARC_057547_14811	Gm04	66.103	33377616	5.51	**
BARC_059137_15636	Gm04	66.103	30774100	5.19	**
BARC_059137_15637	Gm04	66.103	30774100	5.51	**
BARC_059137_15638	Gm04	66.103	30774100	5.51	**
BARC_062445_17794	Gm04	66.103	31724935	5.51	**
SNP10123_Magellan	Gm04	66.103	18080602	5.51	**
SNP10129_Magellan	Gm04	66.103	18101684	5.51	**
SNP10135_Magellan	Gm04	66.103	18147091	5.51	**
SNP10183_Magellan	Gm04	66.103	18440863	5.51	**
SNP10226_Magellan	Gm04	66.103	18852276	5.51	**
SNP10250_Magellan	Gm04	66.103	19223076	5.51	**
SNP10283_Magellan	Gm04	66.103	19378515	5.51	**
SNP10338_Magellan	Gm04	66.103	19505211	5.51	**
SNP10384_Magellan	Gm04	66.103	22298325	5.51	**
SNP10420_Magellan	Gm04	66.103	24992777	6.15	**
SNP10423_Magellan	Gm04	66.103	25119342	5.51	**
SNP10434_Magellan	Gm04	66.103	25258537	5.51	**
SNP10538_Magellan	Gm04	66.103	29618787	5.51	**
SNP10566_Magellan	Gm04	66.103	30001842	5.51	**
SNP10590_Magellan	Gm04	66.103	30380113	5.51	**
SNP10605_Magellan	Gm04	66.103	30578559	5.51	**
SNP10614_Magellan	Gm04	66.103	30619122	5.51	**
SNP10646_Magellan	Gm04	66.103	30718334	5.51	**
SNP10773_Magellan	Gm04	66.103	31404353	5.51	**
SNP10781_Magellan	Gm04	66.103	31463522	5.51	**
SNP10784_Magellan	Gm04	66.103	31498523	5.51	**
SNP10810_Magellan	Gm04	66.103	31662550	5.51	**
SNP10828_Magellan	Gm04	66.103	31683041	5.51	**
SNP10839_Magellan	Gm04	66.103	31752166	5.51	**
SNP10847_Magellan	Gm04	66.103	31778989	5.51	**
SNP10903_Magellan	Gm04	66.103	32044024	5.51	**
SNP10915_Magellan	Gm04	66.103	32159502	5.51	**
SNP10968_Magellan	Gm04	66.103	32798635	5.51	**
SNP10972_Magellan	Gm04	66.103	32825543	5.51	**
SNP11000_Magellan	Gm04	66.103	33039628	5.51	**
SNP11012_Magellan	Gm04	66.103	33064409	5.51	**
BARC_012493_00904	Gm04	66.37	25207441	6.22	**
BARC_040215_07686	Gm04	66.37	21195084	6.22	**
BARC_049661_09104	Gm04	66.37	21720337	5.89	**
BARC_049661_09105	Gm04	66.37	21720337	5.89	**
BARC_056255_14198	Gm04	66.37	23967630	5.89	**
BARC_056255_14199	Gm04	66.37	23967630	5.89	**
BARC_059945_16235	Gm04	66.37	21698951	6.22	**
BARC_059945_16236	Gm04	66.37	21698951	5.89	**
BARC_060869_16936	Gm04	66.37	23716900	5.89	**
BARC_060869_16938	Gm04	66.37	23716900	5.89	**
BARC_062299_17739	Gm04	66.37		5.45	**
SNP5642_PI516C	Gm04	66.37	23892624	5.89	**
SNP5659_PI516C	Gm04	66.37	24700656	6.22	**
BARC_063907_18501	Gm04	66.639	27028408	6.62	**
SNP10478_Magellan	Gm04	66.908	26588854	6.22	**
SNP10521_Magellan	Gm04	66.908	28119907	5.82	**
BARC_065129_19113	Gm04	67.175	36898875	6.22	**
BARC_065129_19116	Gm04	67.175	36898735	6.22	**
SNP11107_Magellan	Gm04	67.175	36658492	6.55	**
BARC_065129_19120	Gm04	67.444	36898735	6.97	***
NCSB_000864	Gm04	67.984	37759167	6.62	**
SNP11185_Magellan	Gm04	67.984	37301762	6.97	***
BARC_063499_18381	Gm04	68.253	38019193	7.4	***
BARC_907030_01032	Gm04	68.253	37278808	7.4	***
BARC_907035_01039	Gm04	68.253	37355688	7.4	***
BARC_907035_01040	Gm04	68.253	37355688	7.4	***
SNP5939_PI516C	Gm04	68.253	37279055	7.76	***
SNP5942_PI516C	Gm04	68.253	37445146	7.76	***
SNP5949_PI516C	Gm04	68.253	37689109	7.76	***
SNP5952_PI516C	Gm04	68.253	37909114	7.76	***
SNP6003_PI516C	Gm04	69.346	39323415	7.76	***
BARC_061079_17026	Gm04	69.62	38604111	9.59	****
BARC_061079_17028	Gm04	69.62	38604111	8.22	****
BARC_061079_17029	Gm04	69.62	38604111	8.22	****
SNP11234_Magellan	Gm04	70.169	38794904	6.97	***
SNP11246_Magellan	Gm04	70.169	38943088	6.97	***
BARC_060929_16975	Gm04	71.551	39671975	3.1	*
SNP11337_Magellan	Gm04	71.551	40002119	3.38	*
BARC_058277_15192	Gm04	71.822	40177381	2.63	-
SNP11345_Magellan	Gm04	71.822	40224528	2.86	*
BARC_061865_17550	Gm04	72.969	40703572	2.86	*
BARC_061865_17551	Gm04	72.969	40703871	2.63	-
BARC_065777_19746	Gm04	73.291	40882533	2.63	-
BARC_065777_19747	Gm04	73.291	40882557	2.63	-
BARC_052885_11659	Gm04	74.437	41217465	3.67	*
BARC_052885_11662	Gm04	74.437	41217465	3.42	*
BARC_052885_11665	Gm04	74.437	41217465	3.67	*
BARC_052885_11670	Gm04	74.437	41217465	3.67	*
NCSB_000877	Gm04	74.437	41258912	3.67	*
SNP25589	Gm04	75.031	41334096	3.67	*
NCSB_000880	Gm04	75.243	41377422	3.16	*
BARC_020509_04645	Gm04	75.833	41667025	2.63	-
NCSB_000881	Gm04	75.833	41467907	2.36	-
BARC_060563_16724	Gm04	76.312	41996691	3.42	*
BARC_020509_04645-2	Gm04	76.471	41667025	3.16	*
NCSB_000885	Gm04	76.737	41699053	3.16	*
NCSB_000890	Gm04	77.003	42156131	3.16	*
BARC_048827_10731	Gm04	77.269	42212239	3.42	*
NCSB_000882	Gm04	77.748	41559327	4.79	**
SNP6083_PI516C	Gm04	78.015	42223713	5.45	**
NCSB_000892	Gm04	80.277	42647792	2.38	-
BARC_021803_04215-1	Gm04	81.105	42716279	2.41	-
BARC_021803_04215	Gm04	81.265	42716335	2.41	-
BARC_044523_08716	Gm04	82.24	42935605	1.97	-
NCSB_000894	Gm04	82.786	42948005	1.39	-
BARC_050677_09815	Gm04	83.058	42992140	1.07	-
BARC_050677_09816	Gm04	83.058	42992140	1.07	-
BARC_017645_02637	Gm04	83.328	43001211	0.66	-
BARC_017645_02637-2-2	Gm04	83.488	43002263	0.66	-
BARC_060083_16357	Gm04	84.569	43058826	1.56	-
BARC_044607_08736	Gm04	87.716	43566129	1.07	-
NCSB_000901	Gm04	87.716	43582314	1.38	-
SNP6156_PI516C	Gm04	89.402	43662317	0.78	-
BARC_042189_08203	Gm04	89.674	43683671	0.77	-
BARC_042189_08204	Gm04	89.674	43683671	0.77	-
SNP31395	Gm04	92.803	44184781	0.77	-
NCSB_000906	Gm04	93.075	44242030	0.65	-
SNP6180_PI516C	Gm04	93.895	44277205	1.2	-
NCSB_000907	Gm04	94.438	44311606	0.91	-
NCSB_000908	Gm04	94.708	44372610	1.22	-
BARC_052271_11401	Gm04	100.799	44980141	0.13	-
NCSB_000914	Gm04	101.345	45121016	0.26	-
BARC_043159_08544	Gm04	101.617	45082892	0.14	-
SNP6233_PI516C	Gm04	101.617	45094403	0.13	-
SNP6240_PI516C	Gm04	101.617	45163171	0.13	-
SNP6255_PI516C	Gm04	103.574	45386887	0.65	-
NCSB_000917	Gm04	109.287	46497159	3.38	*
BARC_019093_03299	Gm04	109.557	46484432	3.63	*
BARC_019093_03304	Gm04	109.557	46483921	3.63	*
BARC_024187_04790	Gm04	110.931	46813146	1.56	-
BARC_041539_08030	Gm04	110.931	46761297	1.56	-
SNP6308_PI516C	Gm04	110.931	46821670	1.55	-
NCSB_000919	Gm04	111.2	46667437	1.05	-
BARC_015121_02570	Gm04	111.743	46896308	0.9	-
BARC_015121_02573	Gm04	111.743	46896212	0.54	-
BARC_047813_10397	Gm04	112.015	46966383	0.44	-
BARC_047813_10398	Gm04	112.015	46966292	0.44	-
SNP6315_PI516C	Gm04	112.015	47051082	0.54	-
BARC_024463_04896	Gm04	112.287	47116944	1.05	-
BARC_050705_09844-2	Gm04	114.587	47302051	0.44	-
NCSB_000924	Gm04	116.293	47342537	0.05	-
SNP6337_PI516C	Gm04	117.102	47542660	0.02	-
NCSB_000928	Gm04	117.372	47574842	0.05	-
BARC_054297_12454	Gm04	117.972	47623663	0	-
SNP11493_Magellan	Gm04	117.972	47641591	0	-
NCSB_000932	Gm04	121.026	48109144	0.14	-
BARC_029125_06086	Gm04	123.138	49173441	0.2	-
BARC_032045_07244	Gm04	123.407	48918290	0.09	-
BARC_041047_07901	Gm04	123.407	48958879	0.05	-
BARC_062573_17920	Gm04	123.407	49059662	0.09	-
NCSB_000973	Gm05	0	8916381	0.27	-
BARC_052043_11321	Gm05	0.16	8908750	0.35	-
BARC_044481_08709	Gm05	1.192	9097069	0	-
SNP12474_Magellan	Gm05	1.192	8982069	0.02	-
SNP12483_Magellan	Gm05	1.192	9066302	0.02	-
BARC_029923_06753	Gm05	4.134	8529946	0.01	-
BARC_029923_06754	Gm05	4.4	8529946	0	-
NCSB_000970	Gm05	4.991	8496482	0.01	-
SNP6739_PI516C	Gm05	5.91	8342193	0.05	-
SNP6723_PI516C	Gm05	8.357	8073819	0.27	-
BARC_017935_02459	Gm05	8.79	7997005	0.09	-
BARC_053497_11882	Gm05	9.633	7943944	0.2	-
SNP6712_PI516C	Gm05	10.195	7759849	0.01	-
SNP6710_PI516C	Gm05	10.626	7709950	0.05	-
SNP6706_PI516C	Gm05	11.332	7681898	0.01	-
BARC_040437_07738	Gm05	16.947	141446	0.09	-
BARC_040439_07741	Gm05	17.638	141450	0	-
BARC_040439_07740	Gm05	17.798	141450	0.02	-
BARC_040439_07742	Gm05	17.798	141450	0	-
SNP6413_PI516C	Gm05	18.36	220776	0.01	-
SNP11738_Magellan	Gm05	22.619	765761	0.02	-
SNP11753_Magellan	Gm05	24.715	960702	0.01	-
BARC_023411_05376	Gm05	25.203	1050934	0.01	-
BARC_023449_05396	Gm05	25.628	1050562	0.01	-
BARC_023447_05393	Gm05	26.275	1071135	0.01	-
BARC_019489_03635	Gm05	26.435	1069178	0.01	-
BARC_019485_03630	Gm05	26.861	1073135	0.01	-
BARC_019489_03639	Gm05	27.286	1069178	0.01	-
BARC_023447_05394	Gm05	27.712	1071135	0	-
SNP11792_Magellan	Gm05	28.145	1079296	0.05	-
BARC_020033_04409	Gm05	30.389	1305188	0.02	-
BARC_020033_04408	Gm05	30.549	1305188	0.02	-
BARC_024383_04864-2	Gm05	31.528	1401163	0.14	-
NCSB_000943	Gm05	31.688	1402864	0.05	-
SNP22073	Gm05	31.847	1451133	0.05	-
NCSB_000944	Gm05	32.007	1484118	0.05	-
NCSB_000948	Gm05	32.65	1751544	0.05	-
SNP11973_Magellan	Gm05	32.809	1725311	0.02	-
BARC_062429_17770	Gm05	33.993	1795192	0.01	-
BARC_062429_17771	Gm05	34.259	1795160	0	-
BARC_050619_09775	Gm05	35.683	1968655	0.2	-
BARC_044147_08638	Gm05	36.327	2012497	0.09	-
SNP12045_Magellan	Gm05	36.327	2020140	0.05	-
SNP12067_Magellan	Gm05	36.871	2098957	0.05	-
BARC_014287_01305	Gm05	40.679	2557901	0.44	-
NCSB_000952	Gm05	41.226	2691360	0.54	-
SNP12112_Magellan	Gm05	41.226	2665482	0.44	-
SNP6577_PI516C	Gm05	41.763	2889929	0.43	-
BARC_019415_03924	Gm05	43.709	3021825	0.14	-
BARC_055661_13586	Gm05	46.713	3475659	0.44	-
BARC_055661_13587	Gm05	46.713	3475659	0.44	-
NCSB_000955	Gm05	46.713	3455572	0.35	-
SNP12191_Magellan	Gm05	46.713	3438404	0.54	-
SNP22000	Gm05	46.713	3476019	0.54	-
NCSB_000956	Gm05	46.982	3494337	0.78	-
BARC_010741_00737	Gm05	47.194	3507514	0.77	-
BARC_010741_00738	Gm05	47.194	3507514	0.65	-
NCSB_000959	Gm05	47.515	3701421	0.65	-
SNP12278_Magellan	Gm05	47.515	3807931	0.65	-
SNP12291_Magellan	Gm05	48.106	3858672	0.65	-
BARC_042869_08443	Gm05	48.376	3922162	0.78	-
BARC_042869_08444	Gm05	48.376	3921866	0.78	-
BARC_042869_08447-2	Gm05	48.376	3921915	0.78	-
SNP12298_Magellan	Gm05	49.475	4100824	1.56	-
BARC_057789_14923	Gm05	53.578	4790479	0.92	-
SNP12312_Magellan	Gm05	54.451	5015152	0.91	-
NCSB_000964	Gm05	54.72	5133303	0.54	-
BARC_065505_19515	Gm05	56.147	5521564	0.35	-
SNP6836_PI516C	Gm05	57.4	12395154	0.09	-
BARC_058785_15435	Gm05	57.559	6851973	0.35	-
BARC_059727_16060	Gm05	57.559	7107494	0.27	-
NCSB_000981	Gm05	57.828	14249604	0.44	-
SNP12341_Magellan	Gm05	57.828	5852153	0.44	-
SNP12524_Magellan	Gm05	57.828	16192969	0.44	-
NCSB_000988	Gm05	58.095	21910080	0.27	-
SNP12486_Magellan	Gm05	58.095	9281310	0.26	-
SNP12492_Magellan	Gm05	58.095	10273133	0.26	-
BARC_064881_18962	Gm05	58.363	21596731	0.14	-
BARC_059071_15591	Gm05	58.522	17946772	0.2	-
BARC_059015_15557	Gm05	58.682	9963631	0.2	-
BARC_058881_15487	Gm05	59.228	25660297	0.02	-
BARC_058881_15488	Gm05	59.228	25660588	0.02	-
SNP12643_Magellan	Gm05	60.062	26067598	0.01	-
BARC_053047_11698	Gm05	60.712	26685808	0	-
BARC_063687_18438	Gm05	60.871	26715998	0.01	-
NCSB_000990	Gm05	61.142	26712879	0.09	-
SNP12674_Magellan	Gm05	62.01	27237784	0.02	-
BARC_054163_12368	Gm05	62.17	27214357	0.01	-
BARC_053559_11904	Gm05	62.446	27362123	0.01	-
BARC_024801_10344	Gm05	62.721	28414381	0	-
BARC_024835_10348	Gm05	62.88	28559051	0.01	-
BARC_024835_10349	Gm05	62.88	28559051	0	-
NCSB_000999	Gm05	62.88	28468869	0	-
SNP12731_Magellan	Gm05	62.88	28379482	0.01	-
BARC_022019_04252	Gm05	63.474	29367317	0.02	-
BARC_050757_09855	Gm05	63.744	29489458	0.05	-
BARC_050757_09855-2	Gm05	63.904	29489489	0.05	-
BARC_058161_15151	Gm05	64.063	30394278	0.02	-
SNP12800_Magellan	Gm05	64.332	30172432	0.01	-
SNP7084_PI516C	Gm05	64.759	30402915	0.19	-
BARC_064245_18594	Gm05	65.734	30754980	0.09	-
NCSB_001006	Gm05	66.278	30965778	0.35	-
NCSB_001007	Gm05	66.821	31090448	0.05	-
SNP12835_Magellan	Gm05	66.821	31187799	0.05	-
BARC_044399_08697	Gm05	67.091	31137034	0.02	-
NCSB_001008	Gm05	67.635	31214992	0.01	-
NCSB_001010	Gm05	67.905	31340744	0.09	-
SNP12905_Magellan	Gm05	68.175	31582295	0.14	-
NCSB_001014	Gm05	68.444	31615837	0.35	-
BARC_054977_12202	Gm05	69.038	31506294	0.09	-
BARC_040459_07744	Gm05	69.632	31673795	0.44	-
BARC_040459_07744-2	Gm05	69.632	31673981	0.26	-
BARC_050067_09357	Gm05	69.632	31676081	0.35	-
BARC_050067_09358	Gm05	69.632	31675817	0.35	-
NCSB_001017	Gm05	71.013	31734963	0.44	-
SNP12938_Magellan	Gm05	72.106	31778368	0.14	-
NCSB_001018	Gm05	72.374	31824563	0.26	-
BARC_050697_09840	Gm05	72.855	31837726	0.44	-
SNP12950_Magellan	Gm05	73.337	31879064	0.65	-
BARC_020479_04634-2	Gm05	74.757	32055478	1.56	-
BARC_059451_15808	Gm05	78.065	32505212	0.2	-
BARC_044557_08720	Gm05	80.93	32913401	1.39	-
NCSB_001022	Gm05	80.93	32928870	0.77	-
SNP13118_Magellan	Gm05	82.029	33139305	0.65	-
BARC_031361_07059	Gm05	84.07	33679928	0.14	-
SNP13163_Magellan	Gm05	84.767	33698949	0.02	-
BARC_049091_10809	Gm05	85.196	33699211	0.09	-
BARC_015343_01808	Gm05	88.109	34211494	0.26	-
BARC_015343_01808-2	Gm05	88.109	34212005	0.26	-
BARC_015345_01810	Gm05	88.109	34210894	0.19	-
SNP7225_PI516C	Gm05	88.109	34252457	0.26	-
BARC_010291_00579	Gm05	88.934	34421237	0.44	-
BARC_030907_06967	Gm05	88.934	34437254	0.44	-
BARC_030907_06969	Gm05	89.202	34437429	0.19	-
BARC_020229_04499	Gm05	90.295	34514795	0.26	-
BARC_020401_04601	Gm05	90.836	34610824	0.19	-
SNP13281_Magellan	Gm05	90.836	34618503	0.34	-
BARC_040033_07641	Gm05	91.377	34734860	0.54	-
BARC_026129_05273	Gm05	91.645	34684732	0.77	-
BARC_026129_05273-2	Gm05	91.645	34684997	0.9	-
BARC_059081_15595	Gm05	94.204	35096497	0.54	-
BARC_047054_12830	Gm05	94.476	35261853	0.77	-
BARC_047108_12858	Gm05	94.476	35262766	0.91	-
BARC_047166_12878	Gm05	94.476	35234116	0.65	-
BARC_059049_15586	Gm05	94.476	35242947	0.65	-
SNP13391_Magellan	Gm05	94.476	35158510	0.77	-
SNP13413_Magellan	Gm05	94.476	35298732	0.77	-
BARC_047054_12831	Gm05	94.745	35261633	1.36	-
SNP13454_Magellan	Gm05	95.286	35419456	0.91	-
SNP13505_Magellan	Gm05	96.379	35638616	0.14	-
BARC_039495_07502	Gm05	96.647	35690469	0.2	-
SNP13519_Magellan	Gm05	96.647	35679955	0.26	-
SNP13526_Magellan	Gm05	96.97	35719385	0.54	-
BARC_029213_06124-3	Gm05	98.734	36249544	2.38	-
SNP13577_Magellan	Gm05	98.734	36224000	2.15	-
BARC_029213_06123	Gm05	99.001	36249879	2.63	-
BARC_029213_06124	Gm05	99.001	36249879	2.63	-
BARC_029213_06125	Gm05	99.001	36249879	2.38	-
BARC_059171_15653	Gm05	99.001	36361393	2.38	-
SNP7338_PI516C	Gm05	99.001	36425753	2.6	-
BARC_051453_11114	Gm05	99.275	36454445	2.17	-
BARC_042601_08311	Gm05	103.083	36806607	2.38	-
SNP13649_Magellan	Gm05	103.083	36838601	2.6	-
NCSB_001034	Gm05	103.624	37092348	1.74	-
SNP13694_Magellan	Gm05	103.624	37099016	1.93	-
BARC_038793_07332	Gm05	103.893	37160962	2.15	-
NCSB_001040	Gm05	104.708	37451413	1.2	-
SNP13708_Magellan	Gm05	104.975	37390005	0.9	-
SNP13718_Magellan	Gm05	104.975	37419483	0.9	-
BARC_065229_19273	Gm05	105.791	37525188	1.2	-
BARC_065229_19274	Gm05	105.791	37525188	1.05	-
NCSB_001042	Gm05	105.791	37516907	1.05	-
SNP13743_Magellan	Gm05	105.791	37518469	1.2	-
BARC_052833_11633	Gm05	106.89	37534387	2.15	-
BARC_052833_11634	Gm05	106.89	37534387	1.74	-
BARC_052833_11638	Gm05	106.89	37534387	1.93	-
BARC_052097_11347	Gm05	109.151	37781789	3.94	**
NCSB_001046	Gm05	109.151	37769145	3.94	**
NCSB_001047	Gm05	109.427	37790582	1.97	-
NCSB_001048	Gm05	111.406	37908875	6.15	**
BARC_028171_05781	Gm05	112.217	37928020	5.45	**
NCSB_001050	Gm05	112.217	38078140	4.84	**
NCSB_001099	Gm05	112.217	41927748	5.19	**
SNP13777_Magellan	Gm05	112.217	37959410	4.84	**
SNP13789_Magellan	Gm05	112.217	38038592	4.84	**
SNP34370	Gm05	112.757	41724717	3.63	*
NCSB_001096	Gm05	113.577	41582403	5.51	**
NCSB_001097	Gm05	113.577	41609117	5.89	**
BARC_020301_04545	Gm05	114.12	41532763	6.62	**
BARC_020301_04545-2	Gm05	114.12	41532938	6.28	**
BARC_058849_15475	Gm05	114.12	41460330	5.57	**
NCSB_001094	Gm05	114.12	41458593	5.89	**
NCSB_001095	Gm05	114.12	41498454	6.69	***
BARC_027546_06605	Gm05	114.392	41414453	6.22	**
BARC_035181_07133	Gm05	114.392	41354698	5.19	**
NCSB_001092	Gm05	114.392	41376695	5.57	**
NCSB_001089	Gm05	114.939	41184276	5.19	**
NCSB_001086	Gm05	116.313	41095396	3.9	**
SNP14377_Magellan	Gm05	116.313	41062085	3.63	*
NCSB_001085	Gm05	116.583	41053283	4.55	**
BARC_024333_04850	Gm05	117.129	40816780	5.51	**
BARC_065881_17471	Gm05	117.129	40857433	5.89	**
BARC_065881_17472	Gm05	117.129	40857433	5.89	**
BARC_015969_02025	Gm05	117.398	40906334	5.19	**
BARC_015969_02026	Gm05	117.398	40906334	5.19	**
BARC_015969_02027	Gm05	117.398	40906334	4.84	**
BARC_065877_17469	Gm05	117.398	40874742	5.19	**
NCSB_001080	Gm05	117.398	40791977	4.84	**
NCSB_001081	Gm05	117.398	40844224	5.14	**
NCSB_001083	Gm05	117.398	40935997	4.84	**
SNP14323_Magellan	Gm05	117.398	40804982	5.45	**
BARC_015969_02023	Gm05	117.666	40906334	4.5	**
BARC_065897_17475	Gm05	118.206	40667396	3.63	*
NCSB_001079	Gm05	118.206	40732811	3.63	*
NCSB_001077	Gm05	119.311	40599690	5.57	**
BARC_007964_00161	Gm05	119.586	40413916	5.89	**
BARC_007964_00162	Gm05	119.586	40413916	6.28	**
BARC_020859_03966	Gm05	119.586	40475468	6.22	**
BARC_058651_17394	Gm05	119.586	40502654	6.28	**
BARC_058653_17430	Gm05	119.586	40518767	5.89	**
BARC_058653_17431	Gm05	119.586	40518767	5.89	**
BARC_058657_17443	Gm05	119.586	40507866	6.28	**
BARC_065933_17505	Gm05	119.586	40473414	6.28	**
BARC_065933_17506	Gm05	119.586	40473414	5.89	**
BARC_065933_17509	Gm05	119.586	40473414	6.69	***
NCSB_001076	Gm05	119.586	40515178	6.28	**
SNP14218_Magellan	Gm05	119.586	40423363	5.89	**
SNP14226_Magellan	Gm05	119.586	40474268	7.04	***
BARC_043209_08557	Gm05	120.415		5.19	**
NCSB_001072	Gm05	120.961	40299748	5.57	**
SNP34552	Gm05	120.961	40334413	5.19	**
BARC_045267_08918	Gm05	121.558	40244703	5.25	**
NCSB_001071	Gm05	121.558	40257541	5.19	**
SNP14165_Magellan	Gm05	121.83	40189099	5.51	**
BARC_029873_06450	Gm05	122.1	40143427	6.22	**
SNP14160_Magellan	Gm05	122.1	40160913	6.22	**
NCSB_001069	Gm05	123.199	40039752	3.94	**
BARC_050849_09928	Gm05	124.581	39694912	3.38	*
BARC_050849_09929	Gm05	124.581	39694912	3.67	*
SNP14100_Magellan	Gm05	124.581	39760531	3.38	*
NCSB_001060	Gm05	127.515	39317617	3.67	*
NCSB_001061	Gm05	127.515	39384917	3.67	*
NCSB_004916	Gm05	127.944		3.6	*
BARC_013065_00437	Gm05	128.644	39140590	3.13	*
BARC_044895_08835	Gm05	128.644	39082944	3.13	*
BARC_044895_08835-2	Gm05	128.913	39083013	3.67	*
BARC_013065_00437-2	Gm05	129.341	39140590	2.13	-
NCSB_001055	Gm05	130.156	39009442	2.38	-
SNP13895_Magellan	Gm05	130.156	38989454	2.38	-
SNP13901_Magellan	Gm05	130.156	39019922	2.38	-
SNP7453_PI516C	Gm05	132.208	38806334	1.39	-
NCSB_001053	Gm05	132.368	38761905	1.58	-
SNP13845_Magellan	Gm05	132.796	38778490	1.76	-
NCSB_001052	Gm05	133.771	38659628	3.42	*
NCSB_001051	Gm05	134.471	38440138	2.41	-
BARC_029787_06339	Gm05	134.746	38437253	2.63	-
BARC_029787_06340	Gm05	134.746	38437253	2.89	*
BARC_029787_06341	Gm05	134.746	38437253	2.89	*
BARC_029787_06360	Gm05	134.746	38437253	2.89	*
BARC_029787_06361	Gm05	134.746	38437253	2.89	*
BARC_029787_06362-3	Gm05	134.746	38437843	2.63	-
SNP7415_PI516C	Gm05	134.746	38201323	2.63	-
BARC_029787_06356	Gm05	135.278	38437253	6.42	**
NCSB_001103	Gm06	0	556388	1.04	-
SNP14522_Magellan	Gm06	0	372528	1.04	-
NCSB_001104	Gm06	0.54	608067	0.43	-
BARC_014527_01570	Gm06	0.809	644134	0.65	-
SNP14638_Magellan	Gm06	4.864	1437886	0	-
BARC_058783_15432	Gm06	5.408	1550821	0.05	-
BARC_056069_14028	Gm06	8.37	2100885	0.26	-
BARC_056069_14029	Gm06	8.37	2100885	0.26	-
SNP14648_Magellan	Gm06	8.37	2019288	1.09	-
BARC_044685_08760	Gm06	11.795	2609917	0.66	-
SNP14702_Magellan	Gm06	12.619	2695041	1.07	-
SNP7712_PI516C	Gm06	14.008	2838354	0.54	-
SNP7717_PI516C	Gm06	14.558	2933813	1.07	-
BARC_064413_18664	Gm06	15.669	3129899	2.17	-
BARC_024137_04780	Gm06	17.058	3370371	2.41	-
SNP7747_PI516C	Gm06	17.815	3458810	2.41	-
SNP7755_PI516C	Gm06	18.687	3604977	2.89	*
NCSB_001118	Gm06	21.959	4003646	3.34	*
NCSB_001121	Gm06	25.141	4712135	3.63	*
BARC_018563_02976	Gm06	26.234	4784156	4.84	**
NCSB_001124	Gm06	27.327	4971136	3.38	*
NCSB_001126	Gm06	27.871	5111333	3.1	*
BARC_024049_04718	Gm06	28.97	5375564	2.6	-
BARC_059985_16274	Gm06	29.24	5443090	2.15	-
BARC_022163_04288	Gm06	30.064	5492940	3.42	*
SNP7854_PI516C	Gm06	30.442	5721679	3.67	*
SNP14756_Magellan	Gm06	32.09	5881484	2.66	-
SNP14765_Magellan	Gm06	33.594	6085347	1.23	-
BARC_057469_14773	Gm06	38.449	6964329	1.72	-
BARC_056271_14210	Gm06	39.309	6913875	0.92	-
SNP7910_PI516C	Gm06	39.468	6928786	0.79	-
BARC_050741_09853	Gm06	39.628	6882978	0.79	-
BARC_056271_14212	Gm06	39.788	6913875	0.79	-
SNP7912_PI516C	Gm06	40.491	6962140	0.79	-
SNP7913_PI516C	Gm06	40.491	6999397	0.55	-
BARC_024221_04807	Gm06	40.974	7072127	0.44	-
SNP7923_PI516C	Gm06	41.57	7320982	0.44	-
BARC_016265_02311	Gm06	42.12	7379898	0.65	-
BARC_026151_05283	Gm06	45.303	7671791	2.6	-
SNP14814_Magellan	Gm06	45.303	7726135	1.95	-
SNP14815_Magellan	Gm06	45.303	7748712	1.95	-
SNP17936	Gm06	45.303	7885319	1.95	-
SNP14877_Magellan	Gm06	47.552	8400944	2.36	-
SNP7980_PI516C	Gm06	48.367	8667003	1.74	-
SNP7982_PI516C	Gm06	48.367	8727265	1.74	-
BARC_049153_10811	Gm06	48.636	8791981	1.56	-
NCSB_001152	Gm06	49.451	9120467	1.38	-
NCSB_001153	Gm06	49.451	9178791	1.22	-
NCSB_001155	Gm06	49.995	9520056	0.91	-
SNP14918_Magellan	Gm06	51.653	10050409	0.53	-
SNP14935_Magellan	Gm06	52.35	10123878	0.26	-
SNP14954_Magellan	Gm06	54.391	10332327	0.01	-
BARC_029937_06755	Gm06	56.8	10901239	0.09	-
BARC_029937_06756	Gm06	56.8	10900913	0.09	-
SNP8085_PI516C	Gm06	56.8	10900913	0.09	-
BARC_028213_05795	Gm06	58.467	11072318	0.05	-
SNP15048_Magellan	Gm06	58.467	11046300	0.09	-
BARC_041867_08114	Gm06	59.283	11196670	0.01	-
BARC_041867_08115	Gm06	59.283	11196747	0.02	-
BARC_041867_08121	Gm06	59.283	11196904	0.02	-
BARC_055181_13111	Gm06	59.283	11251805	0.01	-
SNP8109_PI516C	Gm06	59.283	11199491	0.02	-
BARC_029635_06267	Gm06	60.382	11312275	0.54	-
BARC_029635_06267-2	Gm06	60.382	11312383	0.54	-
BARC_063259_18279	Gm06	60.382	11337345	0.54	-
BARC_063259_18280	Gm06	60.382	11337288	0.54	-
SNP8123_PI516C	Gm06	60.382	11359527	0.54	-
NCSB_001170	Gm06	63.226	11737752	0.05	-
BARC_014557_01577-2	Gm06	64.607	11824892	0.44	-
BARC_018663_03235	Gm06	64.607	11898460	0.34	-
BARC_018663_03235-2	Gm06	64.607	11898890	0.34	-
BARC_024429_04881	Gm06	64.607	11823913	0.43	-
BARC_024429_04881-2	Gm06	64.607	11823791	0.44	-
SNP15085_Magellan	Gm06	64.876	11828418	0.26	-
BARC_039613_07518	Gm06	65.42	11938762	0.19	-
BARC_039613_07519	Gm06	65.42	11938451	0.26	-
BARC_039613_07521	Gm06	65.42	11939047	0.19	-
NCSB_001174	Gm06	66.519	12446459	0.26	-
BARC_064951_19023	Gm06	67.338	12725138	0.77	-
NCSB_001180	Gm06	69.587	13186568	0.34	-
BARC_060065_16333	Gm06	70.131	13341837	0.34	-
BARC_063213_18271	Gm06	70.131	13234222	0.34	-
NCSB_001181	Gm06	70.131	13242469	0.43	-
SNP15213_Magellan	Gm06	71.23	13393630	0.34	-
NCSB_001185	Gm06	71.497	13447098	0.26	-
NCSB_001186	Gm06	71.766	13495403	0.34	-
SNP38716	Gm06	72.035	13546131	0.53	-
NCSB_001189	Gm06	73.122	13788577	1.72	-
BARC_043069_08517	Gm06	73.389	13697072	1.36	-
SNP15343_Magellan	Gm06	73.927	13942633	0.77	-
NCSB_001194	Gm06	75.862	14112252	0.02	-
NCSB_001191	Gm06	77.236	14038443	0.77	-
SNP8276_PI516C	Gm06	77.776	14121872	1.36	-
BARC_013837_01253	Gm06	78.314	14247158	1.38	-
BARC_013837_01253-2	Gm06	78.314	14247158	1.38	-
BARC_013837_01253-3	Gm06	78.314	14247158	1.55	-
NCSB_001196	Gm06	78.314	14233765	1.36	-
NCSB_001197	Gm06	78.857	14299846	2.15	-
NCSB_001199	Gm06	79.401	14391423	1.38	-
SNP8290_PI516C	Gm06	79.671	14418648	1.04	-
BARC_047715_10388	Gm06	82.23	14849010	1.22	-
SNP15423_Magellan	Gm06	82.777	14909455	1.72	-
SNP15426_Magellan	Gm06	83.864	14980690	1.93	-
SNP15450_Magellan	Gm06	84.131	15079236	2.6	-
SNP15463_Magellan	Gm06	85.331	15121805	1.76	-
SNP15478_Magellan	Gm06	86.199	15178940	1.95	-
SNP15485_Magellan	Gm06	86.468	15220205	2.15	-
NCSB_001203	Gm06	86.737	15567423	2.63	-
NCSB_001204	Gm06	86.737	15590931	3.13	*
SNP15502_Magellan	Gm06	86.737	15402173	2.86	*
BARC_065321_19332	Gm06	87.006	15604396	3.13	*
SNP15545_Magellan	Gm06	87.006	15604376	3.38	*
NCSB_001205	Gm06	87.279	15663421	3.71	*
NCSB_001207	Gm06	88.437	15818541	4.26	**
SNP15599_Magellan	Gm06	90.017	16018588	4.89	**
BARC_021735_04194	Gm06	90.176	15980558	4.89	**
BARC_054075_12325	Gm06	90.656	16050287	3.94	**
BARC_044133_08624	Gm06	91.138	16084035	4.6	**
SNP15618_Magellan	Gm06	91.51	16080248	4.89	**
SNP15645_Magellan	Gm06	91.779	16219291	4.26	**
BARC_016777_02326	Gm06	91.939	16166922	3.98	**
BARC_016777_02327	Gm06	91.939	16166922	3.71	*
BARC_016777_02328-4	Gm06	91.939	16167601	3.71	*
BARC_040023_07635	Gm06	91.939	16206390	3.94	**
NCSB_001208	Gm06	91.939	16144910	4.26	**
BARC_040023_07637	Gm06	92.098	16206390	3.71	*
NCSB_001209	Gm06	92.258	16208002	3.71	*
SNP15673_Magellan	Gm06	92.529	16301691	4.89	**
BARC_025707_05009	Gm06	94.72	16658998	3.63	*
BARC_025707_05011	Gm06	95.039	16658998	5	**
SNP15770_Magellan	Gm06	95.199	16603612	5.63	**
BARC_031337_07051	Gm06	95.359	16634247	5.31	**
BARC_025705_05000	Gm06	95.518	16660196	5.31	**
BARC_025707_05008	Gm06	95.678	16658998	5.63	**
BARC_028403_05862	Gm06	96.437	16813098	7.04	***
BARC_055889_13822	Gm06	96.919	17190572	7.85	***
BARC_013687_01231	Gm06	97.078	16940686	7.85	***
BARC_013687_01236	Gm06	97.238	16940686	7.85	***
BARC_013687_01230	Gm06	97.397	16940686	7.85	***
BARC_013687_01233	Gm06	97.397	16940686	7.85	***
BARC_063591_18407	Gm06	97.397	16927326	7.85	***
BARC_010743_00739-2	Gm06	97.557	17184032	8.31	****
NCSB_001218	Gm06	97.985	17341088	7.48	***
NCSB_001219	Gm06	99.138	17413017	5.95	**
SNP36160	Gm06	99.734	17527490	4.6	**
NCSB_001221	Gm06	100.331	17575609	3.42	*
BARC_012991_00415	Gm06	100.601	17674121	3.67	*
NCSB_001222	Gm06	100.601	17632843	3.67	*
NCSB_001224	Gm06	101.355	17849334	5.25	**
SNP36118	Gm06	101.514	17910277	5.25	**
NCSB_001226	Gm06	101.674	17958305	5.25	**
NCSB_001227	Gm06	101.833	18058365	5.25	**
BARC_064115_18558	Gm06	101.993	17899178	5.25	**
SNP16060_Magellan	Gm06	102.266	18143005	4.6	**
SNP16093_Magellan	Gm06	102.816	18399564	4.6	**
NCSB_001236	Gm06	104.275	18932060	7.85	***
BARC_065853_19791	Gm06	104.435	18860088	7.12	***
BARC_065853_19790	Gm06	104.594	18860088	7.12	***
NCSB_001242	Gm06	105.298	19295887	7.85	***
BARC_049985_09278-2	Gm06	105.617	19382467	6.77	***
SNP35899	Gm06	105.936	19652365	7.85	***
BARC_014203_02694	Gm06	106.364	20028998	8.31	****
NCSB_001249	Gm06	106.524	19768761	7.93	****
SNP8528_PI516C	Gm06	106.524	20028734	9.19	****
BARC_042161_08195	Gm06	106.843	20081056	7.56	***
BARC_042161_08186	Gm06	107.109	20080793	8.31	****
SNP35873	Gm06	107.966	20094845	8.7	****
BARC_014205_02707	Gm06	108.125	20101992	9.19	****
BARC_014205_02702	Gm06	108.285	20101992	8.7	****
NCSB_001254	Gm06	108.879	20304518	7.04	***
SNP35844	Gm06	109.148	20444771	7.85	***
NCSB_001256	Gm06	109.307	20457732	7.85	***
NCSB_001356	Gm06	109.734	43400360	7.04	***
NCSB_001260	Gm06	109.894	20727551	7.04	***
NCSB_001258	Gm06	110.053	20563533	7.04	***
NCSB_001257	Gm06	110.213	20540153	7.04	***
BARC_046838_12773	Gm06	110.372	20539864	6.35	**
NCSB_001261	Gm06	110.532	20782422	6.35	**
BARC_046838_12772	Gm06	110.692	20539864	7.04	***
BARC_049601_09081	Gm06	111.244	21296804	6.02	**
BARC_049601_09082	Gm06	111.244	21296804	5.63	**
BARC_054813_12174	Gm06	111.244	21032796	6.69	***
BARC_054813_12175	Gm06	111.244	21032796	6.35	**
BARC_058913_15499	Gm06	111.244	21334671	6.35	**
BARC_058913_15500	Gm06	111.244	21334671	6.35	**
NCSB_001263	Gm06	111.244	21046486	6.35	**
SNP8572_PI516C	Gm06	111.797	21773699	8.7	****
SNP8573_PI516C	Gm06	111.956	21847958	8.7	****
BARC_040475_07751	Gm06	112.116	21775556	8.31	****
BARC_054471_12085	Gm06	112.116	21745430	8.7	****
BARC_054471_12087	Gm06	112.116	21745625	7.93	****
NCSB_001270	Gm06	112.116	21795254	8.31	****
BARC_050867_09935	Gm06	112.386	22004189	9.19	****
BARC_010449_00636	Gm06	112.546	22459361	9.99	****
BARC_023195_03822	Gm06	112.546	27949118	9.19	****
BARC_023195_03823	Gm06	112.546	27949118	9.99	****
BARC_023345_05333	Gm06	112.546	27953839	9.19	****
BARC_023517_05442	Gm06	112.546	27940121	9.99	****
BARC_050867_09936	Gm06	112.546	22004189	9.19	****
BARC_050867_09937	Gm06	112.546	22004189	9.19	****
BARC_051071_10973	Gm06	112.546	21976998	9.59	****
BARC_051071_10974	Gm06	112.546	21976998	9.19	****
BARC_057187_14617	Gm06	112.546	25118472	9.59	****
BARC_058723_15355	Gm06	112.546	27966498	9.19	****
BARC_058845_15472	Gm06	112.546	27930881	9.99	****
BARC_060459_16680	Gm06	112.546	24644362	9.19	****
BARC_060895_16945	Gm06	112.546	26512923	9.19	****
BARC_060997_16997	Gm06	112.546	25061760	9.19	****
NCSB_001276	Gm06	112.546	22528705	9.19	****
NCSB_001278	Gm06	112.546	23327369	9.19	****
NCSB_001281	Gm06	112.546	23462812	9.19	****
NCSB_001283	Gm06	112.546	24217306	9.19	****
NCSB_001284	Gm06	112.546	24478390	9.19	****
NCSB_001286	Gm06	112.546	24771354	9.19	****
NCSB_001287	Gm06	112.546	24840200	9.69	****
NCSB_001290	Gm06	112.546	25799096	9.99	****
NCSB_001291	Gm06	112.546	27091741	11.07	*****
NCSB_001292	Gm06	112.546	28011523	9.19	****
SNP16257_Magellan	Gm06	112.546	25586622	9.99	****
SNP32985	Gm06	112.546	24757991	9.99	****
NCSB_001275	Gm06	112.705	22142622	9.59	****
NCSB_001285	Gm06	113.024	24647981	8.51	****
NCSB_001296	Gm06	113.293	30256553	9.99	****
NCSB_001299	Gm06	113.293	33604182	9.59	****
NCSB_001301	Gm06	113.293	33726956	10.41	****
NCSB_001303	Gm06	113.293	33817126	9.59	****
NCSB_001304	Gm06	113.293	33844253	9.59	****
NCSB_001309	Gm06	113.293	36702720	9.59	****
BARC_055345_13221	Gm06	113.506	28800142	9.69	****
BARC_044769_08806	Gm06	113.719	37540381	9.69	****
BARC_044769_08807	Gm06	113.878	37540381	10.52	****
BARC_024691_05551	Gm06	114.038	37340233	10.41	****
BARC_055345_13222	Gm06	114.038	28800142	10.52	****
BARC_057377_14729	Gm06	114.038	35090996	9.59	****
BARC_057377_14730	Gm06	114.038	35090975	9.59	****
BARC_058827_15453	Gm06	114.038	28790889	9.19	****
BARC_059667_15983	Gm06	114.038	33577382	9.59	****
BARC_064935_19015	Gm06	114.038	36492261	9.19	****
BARC_065191_19210	Gm06	114.038	35655052	11.07	*****
SNP8675_PI516C	Gm06	114.038	28770295	9.99	****
SNP8678_PI516C	Gm06	114.038	28859824	9.99	****
SNP8754_PI516C	Gm06	114.038	35659351	9.99	****
SNP8783_PI516C	Gm06	114.363	37610153	13.12	******
BARC_061503_17241	Gm06	114.639	38222123	9.69	****
NCSB_001312	Gm06	114.639	37824348	10.64	****
SNP18641	Gm06	114.639	38048847	11.07	*****
BARC_020521_04650	Gm06	115.482	38906190	10.64	****
BARC_020521_04651	Gm06	115.482	38906523	12.39	******
BARC_041589_08047	Gm06	115.482	38677310	11.19	*****
BARC_054861_12185	Gm06	115.482	38904555	10.64	****
BARC_063153_18253	Gm06	115.482	38690855	10.64	****
NCSB_001315	Gm06	115.482	38336244	11.19	*****
NCSB_001317	Gm06	115.482	38606551	11.07	*****
NCSB_001319	Gm06	115.482	38677725	10.64	****
SNP8840_PI516C	Gm06	115.482	38706600	11.5	*****
NCSB_001321	Gm06	115.755	38989678	10.52	****
BARC_046690_12693	Gm06	116.358	40479322	10.22	****
BARC_058949_15517	Gm06	116.358	40079241	8.7	****
BARC_060945_16981	Gm06	116.358	40664351	9.59	****
NCSB_001323	Gm06	116.358	39104225	8.31	****
NCSB_001329	Gm06	116.358	39841476	8.7	****
NCSB_001331	Gm06	116.57	40051225	8.4	****
NCSB_001339	Gm06	116.897	41008038	7.12	***
NCSB_001341	Gm06	116.897	41265529	7.12	***
BARC_056565_14487	Gm06	117.446	41415469	7.48	***
BARC_062015_17620	Gm06	117.718	41518149	6.35	**
BARC_052237_11391	Gm06	117.878	41676695	6.35	**
BARC_011045_00826	Gm06	118.09	42963469	6.35	**
BARC_011045_00827	Gm06	118.09	42963469	6.69	***
BARC_011045_00828	Gm06	118.09	42963469	6.35	**
BARC_052237_11390	Gm06	118.09	41676695	6.35	**
BARC_058239_15166	Gm06	118.09	42602883	7.93	****
BARC_061245_17140	Gm06	118.09	42602747	6.69	***
BARC_061245_17143	Gm06	118.09	42602747	7.04	***
BARC_062015_17619	Gm06	118.09	41518419	6.35	**
BARC_062015_17624	Gm06	118.09	41518363	7.04	***
BARC_062015_17627	Gm06	118.09	41518418	6.35	**
NCSB_001344	Gm06	118.09	41489028	7.04	***
NCSB_001346	Gm06	118.09	41584640	6.35	**
NCSB_001347	Gm06	118.09	42405782	7.04	***
NCSB_001352	Gm06	118.09	42978376	6.35	**
SNP17823	Gm06	118.09	41544755	7.04	***
SNP29890	Gm06	118.09	42483057	7.04	***
SNP9017_PI516C	Gm06	118.359	43723154	7.85	***
BARC_024697_05572	Gm06	118.519	43268575	7.85	***
SNP8987_PI516C	Gm06	118.678	43184945	7.85	***
BARC_023211_03826	Gm06	118.838	43185898	7.85	***
BARC_024667_05519	Gm06	118.838	43291590	7.12	***
BARC_061709_17356	Gm06	118.838	43166994	7.48	***
BARC_063069_18227	Gm06	118.838	43616122	7.85	***
NCSB_001354	Gm06	118.838	43093351	7.85	***
NCSB_001359	Gm06	118.838	43531989	7.48	***
NCSB_001360	Gm06	118.838	43564960	7.85	***
SNP30047	Gm06	118.838	43789081	8.31	****
SNP8989_PI516C	Gm06	118.838	43238910	7.85	***
BARC_023211_03829	Gm06	118.998	43185898	7.12	***
NCSB_001355	Gm06	118.998	43174180	7.12	***
NCSB_001353	Gm06	119.157	43032380	7.12	***
BARC_023211_03827	Gm06	119.423	43185898	7.56	***
BARC_061709_17355	Gm06	119.636	43166994	7.48	***
NCSB_001366	Gm06	119.908	44020305	9.89	****
SNP30079	Gm06	119.908	44003250	9.48	****
NCSB_001365	Gm06	120.014	43946868	7.93	****
SNP30098	Gm06	120.563	44093789	8.7	****
NCSB_001367	Gm06	120.837	44104177	7.48	***
NCSB_001373	Gm06	121.113	44490575	8.31	****
NCSB_001374	Gm06	121.113	44541676	8.31	****
SNP9040_PI516C	Gm06	121.113	44351269	7.85	***
NCSB_001375	Gm06	121.388	44632752	8.6	****
BARC_025467_06506	Gm06	121.661	45252270	7.12	***
BARC_025467_06510	Gm06	121.661	45252270	7.12	***
BARC_055939_13875	Gm06	121.661	45249162	7.12	***
BARC_055939_13876	Gm06	121.661	45249162	7.12	***
BARC_055939_13877	Gm06	121.661	45249162	7.12	***
BARC_062853_18123	Gm06	121.661	44924798	8.22	****
NCSB_001382	Gm06	121.661	44987722	5.45	**
BARC_051929_11299	Gm06	122.21	45363239	7.12	***
BARC_051929_11300	Gm06	122.21	45363239	7.12	***
SNP9131_PI516C	Gm06	122.538	45545828	6.35	**
BARC_062515_17881	Gm06	123.301	46063421	5.31	**
BARC_062515_17882	Gm06	123.301	46063421	5.31	**
NCSB_001385	Gm06	123.301	45768281	5	**
SNP16512_Magellan	Gm06	123.301	46042637	5.25	**
BARC_060249_16497	Gm06	125.761	46433102	0.94	-
BARC_060249_16498	Gm06	126.186	46433022	0.94	-
BARC_028441_05872	Gm06	126.665	46666299	0.93	-
SNP16668_Magellan	Gm06	129.197	46939305	1.23	-
SNP16744_Magellan	Gm06	130.657	47338231	0.54	-
SNP16832_Magellan	Gm06	133.964	47620284	0.2	-
SNP9205_PI516C	Gm06	135.063	47764572	0.26	-
BARC_038885_07387	Gm06	135.66	47823144	0.09	-
BARC_038885_07387-2	Gm06	135.66	47823011	0.09	-
BARC_054227_12382	Gm06	135.66	47845243	0.05	-
SNP16959_Magellan	Gm06	139.167	48240947	0.19	-
BARC_007914_00172	Gm06	141.112		0.01	-
BARC_038923_07397	Gm06	141.653	48635229	0.01	-
BARC_038923_07398	Gm06	141.653	48635229	0.01	-
BARC_047703_10385	Gm06	141.653	48635128	0.05	-
BARC_042663_08337	Gm06	141.925	48659283	0.01	-
BARC_042663_08338	Gm06	141.925	48659283	0.01	-
BARC_042663_08341	Gm06	141.925	48659283	0.01	-
SNP17060_Magellan	Gm06	144.186	48960135	0.02	-
BARC_041427_07981	Gm06	148.318	49267138	0.54	-
BARC_064047_18534	Gm06	148.318	49314887	0.35	-
BARC_064859_18824	Gm06	148.318	49329089	0.35	-
BARC_064859_18825	Gm06	148.318	49329207	0.55	-
SNP9274_PI516C	Gm06	148.59	49447309	0.26	-
BARC_042781_08406	Gm06	150.267	49897408	0	-
BARC_042781_08407	Gm06	150.267	49897408	0	-
BARC_042781_08408	Gm06	150.267	49897408	0	-
SNP17234_Magellan	Gm06	151.525	50038684	0.14	-
SNP17251_Magellan	Gm06	152.899	50099015	0.01	-
NCSB_001399	Gm06	157.038	50328502	0.79	-
BARC_025179_06455	Gm06	157.198	50324315	0.67	-
BARC_055569_13437	Gm07	0	112304	3.34	*
BARC_016927_02362	Gm07	0.272	213172	2.38	-
BARC_018109_02524	Gm07	0.544	411290	2.6	-
BARC_018109_02525-3	Gm07	0.544	410312	2.6	-
BARC_008017_00147	Gm07	2.202	581154	2.6	-
BARC_008017_00149	Gm07	2.202	581154	2.6	-
BARC_008017_00150	Gm07	2.202	581154	2.6	-
BARC_027718_06641-1	Gm07	6.412	1144058	5.51	**
BARC_055119_13038	Gm07	6.412	1078799	5.45	**
BARC_055119_13039	Gm07	6.412	1078783	6.62	**
NCSB_001409	Gm07	6.412	1173848	5.14	**
SNP17372_Magellan	Gm07	6.958	1204077	6.89	***
SNP9423_PI516C	Gm07	6.958	1285505	7.32	***
BARC_044075_08602	Gm07	7.769	1421810	6.28	**
BARC_044075_08603-2	Gm07	7.769	1421414	7.68	***
BARC_044075_08605	Gm07	7.769	1421991	6.28	**
SNP9439_PI516C	Gm07	7.769	1442760	6.97	***
BARC_044075_08601	Gm07	7.928	1421544	6.28	**
BARC_029703_06328	Gm07	8.903	1628057	6.15	**
BARC_059993_16278	Gm07	9.45	1651733	5.19	**
SNP9453_PI516C	Gm07	10.274	1814320	6.15	**
SNP17397_Magellan	Gm07	10.815	1923026	5.82	**
BARC_039741_07564	Gm07	11.37	2041455	3.42	*
BARC_056321_14254	Gm07	12.775	2248169	3.9	**
BARC_056321_14255	Gm07	12.775	2248179	3.9	**
BARC_035447_07202	Gm07	13.044	2280025	4.5	**
SNP9472_PI516C	Gm07	15	2444385	7.76	***
BARC_029825_06442	Gm07	15.544	2471949	7.04	***
BARC_029831_06446-1	Gm07	15.544	2471566	7.04	***
SNP9475_PI516C	Gm07	16.368	2507492	7.76	***
BARC_061549_17263	Gm07	17.188	2737651	5.89	**
SNP02209	Gm07	17.188	2726637	6.15	**
NCSB_001421	Gm07	17.458	2791608	6.22	**
BARC_061133_17067	Gm07	18.001	2958129	5.45	**
BARC_061951_17595	Gm07	18.001	2900294	5.82	**
NCSB_001424	Gm07	18.001	2969036	4.84	**
SNP02164	Gm07	18.001	3016598	5.45	**
SNP17497_Magellan	Gm07	18.001	2901790	5.45	**
NCSB_001426	Gm07	18.269	3141042	6.15	**
NCSB_001428	Gm07	18.807	3224495	4.79	**
NCSB_001429	Gm07	19.344	3318326	5.82	**
SNP17601_Magellan	Gm07	19.344	3288993	6.15	**
SNP17621_Magellan	Gm07	19.612	3362818	5.45	**
NCSB_001432	Gm07	21.939	3982754	4.31	**
SNP17677_Magellan	Gm07	21.939	4001958	5.51	**
SNP17688_Magellan	Gm07	23.352	4190774	4.55	**
BARC_016739_03359-2	Gm07	23.898	17125011	4.5	**
BARC_031399_07088	Gm07	23.898	4211232	4.5	**
BARC_031399_07088-2	Gm07	23.898	4210858	4.5	**
BARC_012947_00412	Gm07	24.439	4380969	3.06	*
SNP9564_PI516C	Gm07	24.98	4413560	2.83	*
NCSB_001433	Gm07	25.408	4712587	3.94	**
SNP9589_PI516C	Gm07	25.514	4683998	3.06	*
NCSB_001434	Gm07	26.881	4959463	1.72	-
NCSB_001435	Gm07	26.881	4988323	2.15	-
NCSB_001440	Gm07	29.117	5564424	1.74	-
NCSB_001442	Gm07	29.117	5694236	1.36	-
SNP07729	Gm07	29.117	5738362	1.36	-
NCSB_001439	Gm07	30.21	5522767	4.5	**
NCSB_001443	Gm07	31.859	5749343	1.72	-
BARC_050461_09645-2	Gm07	32.952	6210102	2.83	*
SNP9685_PI516C	Gm07	34.326	6486925	1.2	-
SNP9686_PI516C	Gm07	34.326	6542896	1.05	-
SNP9688_PI516C	Gm07	34.326	6584102	1.05	-
BARC_050821_09889	Gm07	35.456	6829696	1.56	-
BARC_050821_09888	Gm07	35.886	6829669	0.65	-
SNP9695_PI516C	Gm07	35.886	6734210	0.54	-
BARC_900420_00923	Gm07	37.268	7298896	0.01	-
BARC_900461_00929	Gm07	37.268	7298896	0.01	-
NCSB_001451	Gm07	37.268	7188014	0	-
SNP9722_PI516C	Gm07	37.268	7141876	0	-
SNP9734_PI516C	Gm07	37.268	7316492	0.02	-
SNP9747_PI516C	Gm07	37.814	7556077	0.05	-
SNP9748_PI516C	Gm07	37.814	7586621	0.05	-
SNP9751_PI516C	Gm07	38.919	7669974	0.01	-
NCSB_001454	Gm07	40.354	7874159	0.35	-
SNP02483	Gm07	40.354	7854448	0.26	-
NCSB_001453	Gm07	40.897	7787710	0.19	-
BARC_014705_01623	Gm07	41.717	7993461	0.34	-
NCSB_001456	Gm07	41.985	8030773	0.77	-
NCSB_001459	Gm07	42.528	8179764	0.54	-
BARC_007573_00059	Gm07	42.852	8421727	0.92	-
BARC_012945_00406	Gm07	42.852	8426684	0.92	-
BARC_048517_10643	Gm07	42.852	8421532	0.92	-
NCSB_001464	Gm07	42.852	8439503	0.92	-
NCSB_001468	Gm07	42.852	8654089	0.92	-
SNP803	Gm07	42.852	8361433	0.78	-
BARC_012945_00403	Gm07	43.011	8426533	1.04	-
BARC_007573_00060	Gm07	43.287	8421727	1.23	-
BARC_007573_00061	Gm07	43.287	8421727	1.23	-
BARC_012945_00405	Gm07	43.287	8426617	0.8	-
BARC_012945_00408	Gm07	43.287	8426497	1.23	-
BARC_054331_12481	Gm07	43.287	8652823	1.23	-
NCSB_001461	Gm07	43.287	8331194	0.92	-
NCSB_001465	Gm07	43.287	8466590	1.07	-
SNP02359	Gm07	44.125	8856327	1.36	-
NCSB_001470	Gm07	44.393	8818974	1.04	-
SNP17988_Magellan	Gm07	44.712	8947529	0.54	-
BARC_032703_09018	Gm07	45.139	8935821	0.78	-
BARC_046834_12768	Gm07	45.566	9345405	1.07	-
SNP02315	Gm07	45.725	9257047	1.07	-
NCSB_001475	Gm07	45.885	9327930	1.23	-
BARC_018299_03561	Gm07	46.045	9382414	1.23	-
NCSB_001473	Gm07	46.204	9192103	1.07	-
NCSB_001474	Gm07	46.204	9267257	1.07	-
NCSB_001478	Gm07	46.633	9490000	0.92	-
SNP02285	Gm07	46.792	9425740	1.08	-
SNP18129_Magellan	Gm07	50.674	10153103	3.6	*
SNP19266	Gm07	51.26	10417090	2.63	-
NCSB_001483	Gm07	51.42	10428481	2.63	-
BARC_012491_01393	Gm07	51.847	14695906	3.13	*
SNP33341	Gm07	51.847	14665261	3.13	*
BARC_060785_16876	Gm07	52.006	14693514	3.13	*
BARC_060785_16878	Gm07	52.166	14693514	3.13	*
BARC_013403_01478	Gm07	52.326	14694113	3.13	*
BARC_013159_01459	Gm07	53.685	12686631	2.38	-
BARC_056055_14021	Gm07	53.685	13294548	2.63	-
BARC_056055_14024	Gm07	53.685	13294548	2.63	-
NCSB_001492	Gm07	53.685	11853755	2.63	-
NCSB_001498	Gm07	53.685	13069466	2.63	-
NCSB_001500	Gm07	53.685	13232346	2.63	-
NCSB_001501	Gm07	53.685	13328318	2.63	-
NCSB_001503	Gm07	53.685	13379102	2.38	-
NCSB_001508	Gm07	53.685	13693363	2.63	-
SNP9887_PI516C	Gm07	53.685	11999945	2.38	-
SNP9916_PI516C	Gm07	53.685	13293447	2.38	-
SNP9931_PI516C	Gm07	53.685	13640271	2.38	-
BARC_062039_17643	Gm07	53.954	11918193	2.86	*
NCSB_001484	Gm07	54.773	10788284	1.38	-
BARC_020495_04641	Gm07	55.323	14915521	1.76	-
BARC_065353_19382	Gm07	55.323	14931813	1.56	-
NCSB_001527	Gm07	56.704	15256648	1.95	-
BARC_019987_03738	Gm07	57.52	15307286	1.38	-
BARC_019987_03740	Gm07	57.52	15307400	1.38	-
BARC_023101_03769	Gm07	57.52	15305542	1.56	-
BARC_023593_05477	Gm07	57.52	15305586	1.38	-
BARC_023593_05479	Gm07	57.52	15305586	1.38	-
BARC_062193_17702	Gm07	59.521	15403023	1.39	-
BARC_062193_17703	Gm07	59.521	15402801	0.92	-
BARC_064409_18646	Gm07	59.797	15496420	1.07	-
BARC_064409_18661	Gm07	59.957	15496347	1.23	-
BARC_057535_14807	Gm07	60.438	15487750	1.56	-
SNP10006_PI516C	Gm07	60.438	15442153	1.56	-
NCSB_001531	Gm07	62.888	15839569	2.15	-
SNP18331_Magellan	Gm07	63.156	16043978	3.34	*
BARC_064899_18993	Gm07	63.424	16146239	2.36	-
BARC_041817_08102-2	Gm07	63.961	16078496	2.36	-
BARC_016743_03360	Gm07	65.896	17125998	1.2	-
SNP18537_Magellan	Gm07	67.831	17542775	0.43	-
NCSB_001546	Gm07	70.643	18826752	0.19	-
BARC_024731_05608	Gm07	71.18	19080736	0.19	-
NCSB_001555	Gm07	71.991	19353870	0.34	-
NCSB_001556	Gm07	71.991	19388890	0.19	-
SNP10166_PI516C	Gm07	71.991	19340153	0.34	-
SNP10167_PI516C	Gm07	71.991	19362197	0.34	-
BARC_056113_14096	Gm07	72.261	19652759	0.09	-
SNP18703_Magellan	Gm07	72.261	19589672	0.05	-
BARC_024253_04816	Gm07	72.533	20189419	0.01	-
BARC_024253_04817	Gm07	72.533	20189419	0.05	-
BARC_058051_15076	Gm07	72.533	21217400	0.01	-
BARC_061433_17196	Gm07	72.533	20072721	0.01	-
BARC_061433_17197	Gm07	72.533	20072721	0.02	-
BARC_061433_17201	Gm07	72.533	20072721	0	-
BARC_062101_17658	Gm07	72.533	20151696	0.01	-
NCSB_001562	Gm07	72.533	20048759	0.09	-
NCSB_001564	Gm07	72.533	20359766	0.02	-
SNP18742_Magellan	Gm07	72.533	19982288	0.02	-
BARC_055663_13592	Gm07	72.805	28679943	0.09	-
BARC_061963_17598	Gm07	72.805	23776544	0.09	-
NCSB_001568	Gm07	72.805	21784770	0.05	-
NCSB_001569	Gm07	72.805	26012454	0.09	-
NCSB_001575	Gm07	72.805	29952484	0.09	-
SNP18844_Magellan	Gm07	72.805	23125678	0.05	-
SNP18897_Magellan	Gm07	72.805	26176568	0.09	-
SNP18906_Magellan	Gm07	72.805	27247687	0.05	-
BARC_013407_01480	Gm07	73.346	31361212	0.19	-
BARC_050407_09587	Gm07	73.346	34331509	0.19	-
BARC_050407_09588	Gm07	73.346	34331509	0.13	-
BARC_050407_09589	Gm07	73.346	34331509	0.19	-
BARC_055937_13872	Gm07	73.346	34449347	0.13	-
BARC_055937_13873	Gm07	73.346	34449347	0.13	-
BARC_065185_19206	Gm07	73.346	34321535	0.19	-
NCSB_001580	Gm07	73.346	31811744	0.13	-
NCSB_001581	Gm07	73.346	32543360	0.09	-
NCSB_001582	Gm07	73.346	32588841	0.09	-
NCSB_001584	Gm07	73.346	33212105	0.13	-
NCSB_001585	Gm07	73.346	33643186	0.13	-
NCSB_001586	Gm07	73.346	33792048	0.13	-
NCSB_001588	Gm07	73.346	34301455	0.13	-
NCSB_001590	Gm07	73.346	34601778	0.13	-
SNP08879	Gm07	73.346	34639815	0.09	-
SNP08881	Gm07	73.346	34654641	0.19	-
SNP10347_PI516C	Gm07	73.346	34352045	0.19	-
SNP18975_Magellan	Gm07	73.346	31473175	0.05	-
BARC_058289_15194	Gm07	73.883	35107826	0.19	-
BARC_063061_18223	Gm07	74.736	35277412	1.61	-
SNP10386_PI516C	Gm07	74.736	35442738	0.19	-
BARC_013905_01267-2	Gm07	79.644	36147897	0.65	-
SNP10414_PI516C	Gm07	79.644	36149200	0.65	-
BARC_048599_10673	Gm07	84.309	37261083	0.91	-
NCSB_001612	Gm07	84.309	37292309	0.9	-
NCSB_001613	Gm07	84.309	37322552	0.9	-
SNP19278_Magellan	Gm07	86.265	37448274	0.53	-
SNP01774	Gm07	87.076	37496379	0.77	-
NCSB_001616	Gm07	87.891	37461796	0.13	-
BARC_045287_08922	Gm07	88.432	37577114	0.13	-
NCSB_001620	Gm07	88.978	37673818	0.14	-
NCSB_001622	Gm07	89.803	37978839	0.01	-
SNP19392_Magellan	Gm07	89.803	38020861	0.01	-
SNP19435_Magellan	Gm07	92.347	38192521	0.05	-
SNP19469_Magellan	Gm07	93.828	38303147	0.09	-
SNP19479_Magellan	Gm07	93.828	38365867	0.05	-
NCSB_001628	Gm07	94.422	38431664	0.05	-
BARC_065255_19294	Gm07	101.663	39211428	0.05	-
SNP10559_PI516C	Gm07	101.929	39213946	0.01	-
NCSB_001636	Gm07	102.195	39234315	0.02	-
BARC_065255_19291	Gm07	102.674	39211428	0.45	-
BARC_065255_19295	Gm07	102.674	39211428	0.09	-
SNP10589_PI516C	Gm07	106.73	40440362	0.14	-
BARC_055813_13738	Gm07	108.743	41806986	0.09	-
BARC_056019_13967	Gm07	113.066	42033297	1.04	-
BARC_007900_00198	Gm07	113.769	42385883	1.58	-
BARC_014811_01676	Gm07	115.204	42534124	1.76	-
SNP10663_PI516C	Gm07	115.204	42543025	2.15	-
BARC_018715_02995	Gm07	115.472	42623721	1.74	-
SNP31821	Gm07	118.002	43011630	2.38	-
SNP19644_Magellan	Gm07	119.66	43162118	2.15	-
SNP10717_PI516C	Gm07	122.632	43528977	0.44	-
BARC_028517_05936	Gm07	122.899	43708869	0.26	-
NCSB_001652	Gm07	125.818	44332288	0.05	-
NCSB_001653	Gm08	0	130610	1.04	-
SNP10788_PI516C	Gm08	1.389	473649	0	-
SNP19709_Magellan	Gm08	5.229	1125463	0.05	-
NCSB_001660	Gm08	6.067	1188220	0.09	-
BARC_059051_15588	Gm08	7.297	1295338	0.05	-
BARC_052463_11470	Gm08	7.563	1295403	0.02	-
BARC_021937_04237	Gm08	8.614	1465509	0.2	-
SNP19734_Magellan	Gm08	8.89	1370837	0.35	-
SNP10838_PI516C	Gm08	11.028	1818616	0.05	-
NCSB_001668	Gm08	12.753	1979458	0.02	-
BARC_039839_07593	Gm08	13.411	2035538	0.01	-
[truncated: 4,122 more rows]
