# Supplementary material for: Mapping Quantitative Trait Loci for Soybean Seedling Shoot and Root Architecture Traits in an Inter-Specific Genetic Population
Source: Front Plant Sci. 2020 Aug 19;11:1284. doi: 10.3389/fpls.2020.01284 (PMC7466435; doi:10.3389/fpls.2020.01284)
Supplement: Supplementary file 3 [file Table_3.xlsx]

## Sheet: Phenotypic Data
Mapping quantitative trait loci for soybean seedling shoot and root architecture traits in an inter-specific genetic population Silvas J. Prince1,2 . Tri D.Vuong1 . Xiaolei Wu3 . Yonghe Bai4 . Fang Lu5 . Siva P. Kumpatla6 . Babu Valliyodan1,7 . J. Grover Shannon1 . Henry T. Nguyen1, §
Supplementary Table. S3. The phenotypic and genotypic data of the W82 X PI480463B mapping population
RIL#	SL	PH	TRL	RL	SA	RV	RD_L	RD_S	RD_T
3	8.55	5.9	31.725	723.094	76.5935	0.64825	206.784	31.4462	35.5
4	4.2	2.4	25.325	588.964	69.5619	0.66	204.248	29.0585	135.25
8	5.9	3.325	35.6	633.224	75.7228	0.721	298.45	26.45	150.5
10	4.1	10.625	37.95	565.345	71.3443	0.71725	277.31	25.316	116.75
12	6.525	4.225	37.075	590.006	64.0589	0.5825	166.625	17.0279	104.5
13	6.55	4.825	36.525	593.317	74.9342	0.7765	215.452	30.4944	156.5
15	4.7	2.75	35.275	526.729	66.2097	0.665	251.894	22.276	198.75
16	8.125	6.1	33.7	399.192	49.5483	0.49025	193.018	17.3449	120.75
17	5.475	2.775	41.5	720.744	70.9518	0.568	137.872	16.5525	67
18	6.8	4.175	34.175	566.397	75.9554	0.81275	242.115	21.9535	97.25
22	6.375	3.8	33.55	587.651	72.5944	0.71825	143.852	30.8686	84.25
24	9.15	6.35	28.15	407.055	55.4777	0.60325	160.265	15.0566	63.75
25	6.325	3.85	35.775	566.03	54.4211	0.543	183.358	17.9429	228.25
26	7.325	5.175	30.825	350.969	34.2318	0.26625	29.8903	6.3924	15.5
27	4.025	2.55	38.15	593.918	70.886	0.677	257.438	24.525	157.25
28	9.725	7.225	36.875	539	72.3417	0.619	218.486	19.5853	162.75
29	7.675	4.65	32.275	400.396	52.8448	0.5555	184.289	16.8824	110
30	7.3	4.925	34.2	452.538	55.4656	0.54175	218.726	19.5147	223
31	5.875	4.45	39.825	457.651	57.7063	0.57975	233.527	20.9186	190
32	5.875	4.1	33.125	508.914	65.2409	0.67225	241.253	21.6742	135.75
33	8.725	6.9	32.575	473.317	62.8191	0.667	248.77	23.3481	132.5
35	8.46667	3.5	34.4	417.179	62.0427	0.73675	225.462	20.5996	148.5
36	4.35	3.425	28.175	493.924	61.2481	0.60525	167.529	25.3739	105.75
37	5.15	5.775	33.8	604.278	81.7398	0.881	280.131	25.2566	234.25
38	7.675	4.225	37.3	494.892	63.6786	0.65775	252.622	22.5769	138
43	7.125	3.575	32.75	548.712	68.6908	0.70425	161.251	17.9032	98.5
45	5.525	2.825	39.2	625.61	70.6015	0.64575	215.571	30.2474	82.75
47	4.8	4.425	32.8	588.502	84.031	0.96525	264.729	23.7724	161
49	6.6	2.63333	34.8333	432.177	63.5576	0.7465	214.424	19.375	176
50	5.725	2.95	27.475	432.089	57.9763	0.6235	241.783	22.0519	126
51	4.975	5.175	33.825	652.252	81.368	0.80875	262.784	34.4571	102
52	7.325	4.45	39.175	499.993	67.7938	0.73475	251.566	22.8788	118.75
53	6.325	3.75	33.5	444.526	57.3172	0.58925	213.096	19.5105	120
54	6.125	4.15	38.225	389.844	55.8038	0.63575	177.24	16.5366	118.25
55	6.9	3.05	28.975	502.292	66.3055	0.69875	221.732	19.9125	136.75
58	4.45	2.75	37.9	581.722	71.2345	0.69425	299.434	27.1013	165.25
59	8.25	6.725	38.7	486.148	63.9234	0.6695	230.239	20.9323	102.75
61	7.325	4.775	29.75	339.047	40.5146	0.389	121.6	16.5184	65.5
62	5.675	3.5	36.375	457.736	65.5491	0.674	178.259	24.7519	105.25
63	4.225	2.775	38.675	683.998	86.2115	0.86625	314.093	28.3516	143.75
66	12.1	10.05	33.875	460.345	64.9204	0.733	221.858	20.4178	118.5
69	4.725	2.675	23.55	248.045	28.1345	0.255	42.8276	10.6737	39.75
70	4.6	3.125	38.25	580.157	71.8127	0.70725	277.763	24.9056	97.25
72	5.6	4	39.1	571.649	69.7673	0.67825	301.726	27.1413	119
74	6.9	5.2	36.5667	546.739	68.66	0.6905	215.591	21.9583	133
75	10.575	7.95	40.9	534.315	65.9239	0.647	304.622	27.1228	155
77	6.5	4.075	35.525	539.656	71.9616	0.7655	234.868	21.3081	152.25
78	12.2667	9.6	36.8	402.787	52.8146	0.55525	150.416	18.0888	99.25
79	7.775	15.35	25.5	345.068	45.4499	0.48075	163.149	15.2627	60
81	6.55	4.05	37.775	493.031	64.6004	0.67975	242.199	21.863	104.25
82	4.925	2.925	32.75	596.505	74.9429	0.751	272.044	23.9204	122.25
83	9.425	7.225	39.525	437.166	56.4466	0.582	197.896	18.1537	118.5
87	12.2667	9.33333	36.7667	410.698	54.1082	0.57225	206.323	18.4994	107
88	5.6	2.95	35.95	643.775	80.0847	0.79375	329.599	29.8099	218.5
90	4.475	2.1	35.25	295.073	35.5597	0.345	118.253	12.1388	77
92	6.5	3.76667	36.1	582.967	70.6793	0.686	272.164	23.9891	123
95	5.075	3.6	29.925	534.889	67.2847	0.67875	234.515	20.5742	181.25
96	8.325	5.65	36.05	561.285	78.5493	0.87925	246.589	22.4648	176
97	4.85	2.9	30.7	544.334	66.5806	0.64875	267.335	23.8913	205.75
99	9.15	6.7	32.075	655.221	83.329	0.844	291.424	26.1609	108.75
100	7.125	4.725	31.65	352.62	49.1225	0.54875	151.831	13.8054	108.75
101	4.6	3	35.025	594.38	71.6846	0.688	326.046	29.6017	121.25
102	6.325	3.525	32.525	587.291	73.5303	0.73275	279.74	25.1632	170.75
104	6.76667	4.13333	38.0667	467.45	58.5591	0.58575	190.885	22.8763	84.5
105	3.475	2.325	35.925	471.626	58.0304	0.56825	272.991	24.7102	114.25
107	6.2	3.725	36.3	613.743	78.0827	0.7915	315.76	28.8092	228
110	13.7667	11.2667	37.7667	312.867	46.6764	0.5555	146.226	13.4927	144
113	5.975	3.65	33.925	416.02	61.6723	0.74	148.815	19.8168	69.25
114	8.775	4.475	38.825	438.595	54.0081	0.53025	269.786	24.3538	112.25
117	4.275	2.225	40.475	671.215	79.6938	0.75325	382.577	34.5267	142.5
118	5.4	3.075	29.125	483.126	63.9622	0.6785	267.195	24.1903	155.75
119	8.9	6.7	20.4	299.517	40.9398	0.453	147.751	13.4858	97.25
120	9.96667	7.3	32.0333	451.872	59.5745	0.629	250.382	22.5179	129.75
122	7.3	5.075	38.675	599.893	75.4066	0.75475	299.007	26.8767	183
126	4.4	2.875	34.275	508.404	67.3706	0.591	241.721	21.9435	145
127	10.6333	8.16667	28.7333	282.755	42.6994	0.513	137.65	12.4645	143
128	5.475	3.325	31.125	488.871	64.4003	0.67975	207.749	18.914	142
129	5.25	3.4	26.975	398.096	52.2064	0.545	192.334	17.8488	77.5
131	6.1	4.3	37.8	645.944	80.5967	0.801	306.842	27.3521	165
132	3.85	2.225	27.425	465.686	57.5568	0.56625	231.46	20.9718	91.75
133	2.8	1.675	35.525	524.151	79.5594	0.5795	279.188	24.835	123.25
134	7.55	4.5	34.875	591.799	71.3027	0.689	279.284	25.0985	161
136	4.25	2.675	31	401.133	52.9066	0.559	189.291	17.3838	128
143	3.75	1.9	35.5	611.859	79.1364	0.82625	281.262	25.0825	166.5
146	5.325	3.6	40.75	839.411	102.565	0.99825	382.943	33.7913	132.5
147	3.3	1.85	37.425	368.539	44.9267	0.4375	208.794	18.8018	127.75
149	11.55	9.65	39.35	425.686	52.2172	0.51325	224.421	19.9576	129.75
151	9.225	5.075	33.525	691.574	83.7225	0.81	234.706	34.1842	129.75
155	5.83333	4.2	36.4333	411.337	54.4857	0.57475	234.53	21.1642	138.25
158	6.325	4.35	35.35	505.491	66.0705	0.69225	211.709	18.7208	144.5
159	6.675	4	28.05	339.801	43.1501	0.43725	176.294	15.9077	108.75
160	5	3.1	33.425	542.477	67.9432	0.678	246.616	21.8909	124
161	7.6	5.7	34.9	309.979	44.8412	0.51875	165.276	14.9366	172.25
162	6.86667	4.7	31.9	290.608	42.0791	0.486	153.508	13.789	115.25
163	10.15	7.75	31.47	313.236	45.8761	0.53525	140.504	12.9849	91.75
164	9.75	6.65	39.6	625.72	82.2564	0.86575	338.5	30.6933	182
165	7.85	4.9	31.75	474.33	63.2248	0.67175	225.412	20.6982	122.5
166	5.8	3.375	34.15	532.487	65.4218	0.64025	278.847	25.0716	155.25
169	5.075	2.625	33.475	518.479	67.9806	0.71125	234.666	21.1273	99.5
171	4.4	2.7	27.8	436.531	54.9262	0.55575	162.083	23.0751	98.25
174	14.2667	10.9333	33.4	535.868	69.5986	0.724667	260.333	23.2741	98.6667
175	9.85	7.55	29.25	521.776	58.757	0.52875	125.824	15.4865	67.25
179	4.475	2.6	33.4	378.878	52.0904	0.57475	182.938	16.8053	82.25
180	7.1	4.3	24.4	481.672	62.727	0.6515	130.179	27.4131	41.75
185	5.325	2.8	38.575	643.215	78.1466	0.75775	349.167	31.5907	169.75
186	4.05	2.525	36.825	615.925	76.4545	0.7625	308.506	27.3869	169.25
187	9.225	6.125	31.4	381.49	50.6902	0.53625	178.278	16.3461	173.5
189	6.075	3.875	37.325	491.474	56.7127	0.5215	285.893	25.2865	129.5
190	5.43333	3.63333	29.1333	492.294	58.9869	0.5645	173.267	24.0807	63.75
191	6.225	3.95	34.85	640.408	83.4069	0.8645	296.02	26.6371	167.25
194	8.53333	5.96667	36.8	372.906	49.9729	0.533333	210.417	18.8671	147.667
195	3.825	1.9	34.975	445.088	62.4728	0.699	184.182	20.5619	69.75
196	10.025	6.325	27.5	509.602	69.1194	0.74775	264.857	23.9275	174.5
197	7.825	5.35	32.7	433.514	56.419	0.58475	228.771	20.5714	105
198	4.8	3.05	34.55	390.165	51.2134	0.53525	188.266	17.4324	87
203	11.3667	9.23333	32.5333	462.286	62.6467	0.676	243.618	21.9425	145.25
206	12	8.76667	31	309.654	33.3	0.291333	83.3133	17.4066	66.25
207	7.8	3.7	32.4	249.508	34.2433	0.3745	124.911	11.3364	171.5
208	10.875	7.5	28	632.859	87.6511	0.96775	291.505	26.1215	208
209	8.425	5.675	26.25	411.055	55.1728	0.593	234.479	21.1563	154.75
210	6.2	3.3	40.225	624.798	81.0492	0.838	312.128	28.0664	199.75
212	9.5	5.46667	29.1667	390.772	55.7801	0.6355	123.998	16.6538	94
213	11.425	7.725	36.025	440.456	62.5074	0.706333	212.492	19.3226	214.333
214	7.13333	5.4	24.9333	356.078	47.3851	0.50375	136.367	13.2444	93.5
216	6.875	4.4	23.075	301.794	41.0703	0.44725	153.892	13.8241	95.75
217	8.7	6.575	30.225	404.521	57.0664	0.646	216.348	19.689	111.25
222	5	3.1	36.2333	387.016	51.2024	0.540333	200.523	18.0347	148.667
228	4.6175	2.1	30.45	405.189	53.5348	0.564	207.097	18.3445	187.75
229	3.8	2.225	33.875	422.294	56.3681	0.6015	237.417	21.3459	193.25
230	5.575	3.25	34.175	469.736	63.7324	0.69075	249.815	22.5434	187
231	6.325	3.625	31.95	398.828	52.2203	0.554	145.512	16.1933	90.75
232	6.45	4.225	29.8	261.298	35.4662	0.38325	127.006	11.506	146.75
233	4.95	3	32.9	424.251	51.3834	0.50675	172.701	22.3514	208.75
234	8.13333	5.23333	37.1667	294.234	39.4767	0.423667	150.501	13.1817	194
235	10.575	7.55	28.375	340.222	48.8055	0.55825	176.806	16.0108	124.5
238	7.275	5.15	33.775	277.863	36.3726	0.38	160.401	14.5604	180.5
240	7.525	5.075	30.35	299.809	41.3102	0.455	178.626	16.1975	215
243	4.875	3.375	34.85	457.002	58.0952	0.58875	268.135	23.8371	304
245	8.33333	4.73333	37.6333	348.831	50.8114	0.59175	173.609	15.4672	134.25
248	6.15	3.8	31.275	329.31	46.0404	0.51225	181.207	16.4021	167.5
249	20.1	15.65	38.9	512.245	71.2336	0.82675	56.163	12.1747	14.25
253	8.875	4.55	22.9	247.019	34.1464	0.37575	138.411	12.6579	115
256	6.425	3.575	38.025	515.835	72.6235	0.81425	288.151	26.0675	218.5
257	11.375	9.175	39.175	382.231	51.5408	0.56425	187.322	17.0294	350.25
258	7.46667	4.3	37.9333	256.645	30.1579	0.291	84.5566	8.81645	270.25
260	9.45	6.275	34.975	426.781	34.2571	0.61	179.09	16.4884	193.25
261	5.05	2.8	36.85	281.783	36.9699	0.39175	109.124	10.612	143.75
262	9.5	6.2	35.2667	210.57	26.8226	0.2735	118.297	10.4405	323.75
264	6.925	4.175	37.95	465.363	60.8499	0.63675	250.017	22.7232	176.75
271	7.55	4.775	27.65	127.609	16.8075	0.17625	66.9515	5.84775	154
272	6.6	3.225	35.8	195.78	26.3308	0.28275	109.094	9.4473	135.25
273	6.275	3.875	29.075	146.293	17.5813	0.17275	63.0142	5.57365	105
274	9.45	7.5	41.25	330.869	44.5123	0.47775	189.604	17.0183	338.75
275	8.425	5.625	33.75	336.319	34.9805	0.35825	148.845	13.1875	208.75
276	6.425	3.775	38.375	415.685	52.4317	0.5285	224.254	19.7008	198.25
277	7.8	6.15	36.925	314.079	42.7317	0.46575	162.34	14.7064	243.5
278	10.1	7.325	32.275	174.446	24.3303	0.27025	92.1456	8.30808	212.75
280	7.025	4.275	41.05	196.727	25.6128	0.2655	105.918	9.46673	347.75
281	9.6	7.025	37.75	339.85	42.7852	0.44675	147.259	13.229	201.5
283	7.5	4.075	36.025	332.188	47.0658	0.5335	180.247	16.6178	197.25
287	7.45	5.975	36.6	313.497	39.0702	0.388	186.413	16.3864	324.75
288	8.2	5.1	32.675	321.731	42.25	0.4435	177.323	15.6107	299.75
289	10.95	8.7	36.25	473.034	62.6919	0.66375	271.415	24.88	326.75
290	8.9	5.83333	31.4667	250.395	37.017	0.437	117.721	10.826	165.25
291	7.6	5.2	31.1	486.423	63.2452	0.65725	274.009	24.2401	207
292	6.5	5.96667	34.3333	466.773	67.5986	0.77925	246.133	22.4906	157.75
293	4.825	2.25	40.375	394.266	55.2296	0.616	236.434	21.691	149
294	6.1	3.25	35.125	294.97	40.2664	0.43975	158.411	14.2467	108.25
295	12.825	11.9	32.2	561.721	76.2104	0.826	299.346	27.1445	158.5
296	10.6	10.225	36.375	383.779	52.0414	0.562	185.53	16.7153	228.75
297	5.63333	11.7333	28.1	283.328	40.3739	0.45825	153.035	13.8698	97.5
298	5.5	2.925	39.35	364.023	41.8918	0.3955	191.557	16.9804	289.25
299	5.775	4.575	39.6	199.85	27.9004	0.3115	93.0745	8.26695	238.5
300	7.93333	4.9	26.7667	156.535	19.7075	0.197667	98.077	8.8278	108.333
301	8.5	6.925	26.8	204.216	29.264	0.3355	104.774	9.52115	290.75
302	4.525	2.75	38.725	590.448	78.5269	0.83575	332.954	29.8059	163.5
303	8.76667	5.5	33.3333	485.965	72.266	0.8775	231.445	21.6236	164.25
305	7.15	5.025	40.25	486.183	64.2711	0.727333	227.074	20.6886	121.667
307	7.9	4.73333	39.1667	672.616	99.7918	1.19125	328.673	29.8791	165.25
309	8.975	6.75	37.975	342.235	47.8713	0.5355	190.592	17.1741	97.5
310	8.7	6.5	39.275	487.839	64.9875	0.6935	260.895	23.1768	169.5
313	4.375	2.775	36.8	338.632	46.4186	0.50925	177.422	15.9521	93.75
316	9.9	8.7	35.225	408.848	56.6835	0.626	229.681	20.6623	139.5
317	7.76667	6.26667	28.3	276.758	38.5446	0.43875	82.123	11.2331	77
PI460B	2.95	1.975	24.875	236.945	23.5189	0.19525	55.8157	5.87542	66.75
W82	12.475	7.275	37.175	823.726	130.753	1.71825	271.004	24.7447	247.75
Min	2.8	1.675	20.4	127.609	16.8075	0.17275	29.8903	5.57365	14.25
Max	20.1	15.65	41.5	839.411	102.565	1.19125	382.943	34.5267	350.25

## Sheet: Genotypic data
Locus_name	RIL003	RIL004	RIL008	RIL010	RIL012	RIL013	RIL015	RIL016	RIL017	RIL018	RIL022	RIL024	RIL025	RIL026	RIL027	RIL028	RIL029	RIL030	RIL031	RIL032	RIL033	RIL035	RIL036	RIL037	RIL038	RIL043	RIL045	RIL047	RIL049	RIL050	RIL051	RIL052	RIL053	RIL054	RIL055	RIL058	RIL059	RIL061	RIL062	RIL063	RIL066	RIL069	RIL070	RIL072	RIL074	RIL075	RIL077	RIL078	RIL079
BARC_065659_19620	A	B	A	A	A	B	B	A	B	B	A	B	B	A	A	B	A	A	A	A	A	B	B	A	A	A	B	B	A	A	B	B	B	B	A	A	B	A	B	A	B	B	A	B	B	A	B	B	A
NCSB_000002	A	B	A	A	A	B	B	A	B	B	A	B	B	A	A	B	A	A	A	A	A	B	B	A	A	A	B	B	A	A	B	B	B	B	A	A	B	A	B	A	B	B	A	B	B	A	B	B	A
BARC_059889_16199	A	B	A	A	A	B	B	A	B	B	A	B	B	A	A	B	A	A	A	A	A	B	B	A	A	A	B	B	A	A	B	B	B	B	A	A	B	A	B	A	B	B	A	B	B	A	B	B	A
BARC_059889_16193	A	B	A	A	A	B	B	A	B	B	A	B	B	A	A	B	A	A	A	A	A	B	B	A	A	A	B	B	A	A	B	B	B	B	A	A	B	A	B	A	B	B	A	B	B	A	B	B	A
NCSB_000004	A	B	A	A	A	B	B	A	B	B	A	B	B	A	A	B	A	A	A	A	A	B	B	A	A	A	B	B	A	A	B	B	B	B	A	A	B	A	B	A	B	B	A	B	B	A	B	B	A
SNP22_PI516C	A	B	A	A	A	B	B	A	B	B	A	B	B	A	A	B	A	A	A	A	A	B	B	A	A	A	B	B	A	A	B	B	B	B	A	A	B	A	B	A	B	B	A	B	B	A	B	B	A
BARC_024147_04784-2	A	B	A	A	A	B	B	A	B	B	A	B	B	A	A	B	A	A	A	A	A	B	B	A	A	A	B	B	A	B	B	B	B	B	A	A	B	A	B	A	B	B	A	B	B	A	B	B	A
SNP25_Magellan	A	B	A	A	A	B	B	A	B	B	A	B	B	A	A	B	A	A	A	A	A	B	B	A	A	A	B	B	A	B	B	B	B	B	A	A	B	A	B	A	B	B	A	B	B	A	B	B	A
NCSB_000008	A	B	A	A	A	B	B	A	B	B	A	B	B	A	A	B	A	A	A	A	A	B	B	A	A	A	B	B	A	B	B	B	B	B	A	A	B	A	A	A	B	B	A	B	B	A	B	B	A
NCSB_000009	A	B	A	A	A	B	B	A	B	B	A	B	B	A	A	B	A	A	A	A	A	B	A	A	A	A	B	B	A	B	B	B	B	B	A	A	B	A	A	A	B	B	A	B	B	A	B	B	A
NCSB_000010	A	B	A	A	A	B	B	A	B	B	A	B	B	A	A	B	A	A	A	A	A	B	A	A	A	A	B	B	A	B	B	B	B	B	A	A	B	A	A	A	B	B	A	B	B	A	B	B	A
NCSB_000011	A	B	A	A	A	B	B	A	B	B	A	B	B	A	A	B	A	A	A	A	A	B	A	A	A	A	B	B	A	B	B	B	B	B	A	A	B	A	A	A	B	B	A	B	B	A	B	B	A
NCSB_000012	A	B	A	A	A	B	B	A	B	B	A	B	B	A	A	B	A	A	A	A	A	B	A	A	A	A	B	B	A	B	B	B	B	B	A	A	B	A	A	A	B	B	A	B	B	A	B	B	A
SNP11039	A	A	A	A	A	B	B	A	B	B	A	B	B	A	A	B	A	A	A	A	A	B	A	A	A	A	B	B	A	B	B	B	B	B	A	A	B	A	A	A	B	B	A	B	B	A	B	B	A
NCSB_000016	A	A	A	A	A	B	B	A	B	B	A	B	B	A	A	B	A	A	A	A	A	B	A	A	A	A	B	B	A	B	B	B	B	B	A	A	B	A	A	A	B	B	A	B	B	A	B	B	A
NCSB_000018	A	A	A	A	A	B	B	A	B	B	A	B	B	A	A	B	A	A	A	A	A	B	A	A	A	A	B	B	A	B	B	B	B	B	A	B	B	A	A	A	B	B	A	B	B	A	B	A	A
BARC_062841_18114	A	A	A	A	A	B	B	A	B	B	A	B	B	A	A	B	A	A	A	A	B	B	A	A	A	A	A	B	A	B	B	B	A	B	A	B	B	A	A	A	A	B	A	B	B	A	B	A	A
SNP80_Magellan	A	A	A	A	A	B	B	A	B	B	A	B	B	A	A	B	A	A	A	A	B	B	A	A	A	A	A	B	A	B	B	B	A	B	A	B	B	A	A	A	A	B	A	B	B	A	B	A	A
BARC_045297_08928	A	A	A	A	A	B	B	A	B	B	A	B	B	A	A	B	A	A	A	A	B	B	A	A	A	A	A	B	A	B	B	B	A	B	A	B	B	A	A	A	A	B	A	B	B	A	B	A	A
NCSB_000023	A	A	A	A	A	B	B	A	B	B	A	B	B	A	A	B	A	A	A	A	B	B	A	B	A	A	A	B	A	B	B	B	A	B	A	B	B	A	A	A	A	B	A	B	B	A	B	A	A
NCSB_000024	A	A	A	A	A	B	B	A	B	B	A	B	B	A	A	B	A	A	A	A	B	B	A	B	A	A	A	B	A	B	B	B	A	B	A	B	B	A	A	A	A	B	A	B	B	A	B	A	A
BARC_047699_10382	A	A	A	A	A	B	B	A	A	B	A	B	B	A	A	B	A	A	A	A	B	B	A	B	A	A	A	B	A	B	A	A	A	B	A	B	B	A	A	A	A	B	A	B	B	A	B	A	A
BARC_047699_10383	A	A	A	A	A	B	B	A	A	B	A	B	B	A	A	B	A	A	A	A	B	B	A	B	A	A	A	B	A	B	A	A	A	B	A	B	B	A	A	A	A	B	A	B	B	A	B	A	A
BARC_016475_02620	A	A	A	A	A	B	B	A	A	B	A	B	B	A	A	B	A	A	A	A	A	B	A	B	A	A	A	B	A	B	A	A	A	B	A	B	B	A	A	A	A	B	A	B	B	A	B	A	A
BARC_016475_02620-3	A	A	A	A	A	B	B	A	A	B	A	B	B	A	A	B	A	A	A	A	A	B	A	B	A	A	A	B	A	B	A	A	A	B	A	B	B	A	A	A	A	B	A	B	B	A	B	A	A
SNP123_PI516C	A	A	A	A	A	B	B	A	H	B	A	B	B	A	A	B	A	A	A	A	A	B	A	B	A	A	A	B	A	B	A	H	A	B	A	B	B	A	A	A	A	B	A	B	B	A	B	A	A
BARC_015477_01982	A	A	A	A	A	B	B	A	H	B	A	B	B	A	A	B	A	A	A	A	A	B	A	B	A	A	A	B	A	B	A	H	A	B	A	B	B	A	A	A	A	B	A	B	B	A	B	A	A
BARC_056093_14072	A	A	A	A	A	B	B	A	H	B	A	B	B	A	A	B	A	A	A	A	A	B	A	B	A	A	A	B	A	B	A	H	A	B	A	B	B	A	A	A	A	B	A	B	B	A	B	A	A
BARC_042947_08472	A	A	A	A	A	B	B	A	H	B	A	B	B	A	A	B	A	A	A	A	A	B	A	B	A	A	A	B	A	B	A	H	A	B	A	B	B	A	A	B	A	B	A	B	B	A	B	A	A
BARC_042947_08472-1	A	A	A	A	A	B	B	A	H	B	A	B	B	A	A	B	A	A	A	A	A	B	A	B	A	A	A	B	A	B	A	H	A	B	A	B	B	A	A	B	A	B	A	B	B	A	B	A	A
BARC_024477_04899	A	A	A	A	A	B	B	A	H	B	A	B	B	A	A	B	A	A	A	A	A	B	A	B	B	A	A	B	A	B	A	H	A	B	A	B	B	A	A	B	A	B	A	B	B	A	B	A	A
BARC_024477_04900	A	A	A	A	A	B	B	A	B	B	A	B	B	A	A	B	A	A	A	A	A	B	A	B	B	A	A	B	A	B	A	B	A	B	A	B	B	A	A	B	A	B	A	B	B	A	B	A	A
SNP137_PI516C	A	A	A	A	A	B	B	A	H	B	A	B	B	A	A	B	A	A	A	A	A	B	A	B	B	A	A	B	A	B	A	H	A	B	A	B	B	A	A	B	A	B	A	B	B	A	B	A	A
NCSB_000032	A	A	A	A	A	B	B	A	H	B	A	A	B	A	A	B	A	A	A	B	A	B	A	B	B	A	A	B	B	B	A	H	A	B	A	B	B	A	A	B	A	B	A	B	B	A	B	A	A
BARC_059319_15741	A	A	A	A	A	B	B	A	H	B	A	A	B	A	A	B	A	A	A	B	A	B	A	B	B	A	A	B	B	B	A	H	A	B	A	B	B	A	A	B	A	B	A	B	B	A	B	A	A
BARC_059319_15744	A	A	A	A	A	B	B	A	H	B	A	A	B	A	A	B	A	A	A	B	A	B	A	B	B	A	A	B	B	B	A	H	A	B	A	B	B	A	A	B	A	B	A	B	B	A	B	A	A
SNP124_Magellan	A	A	A	A	A	B	B	H	H	B	A	A	B	A	A	B	A	A	A	B	A	A	A	B	B	A	A	B	B	B	A	H	A	B	A	B	B	A	A	B	A	B	A	B	B	A	B	A	A
SNP126_Magellan	A	A	A	A	A	B	B	H	H	B	A	A	B	A	A	B	A	A	A	B	A	A	A	B	B	A	A	B	B	B	A	H	A	B	A	B	B	A	A	B	A	B	A	B	B	A	B	A	A
NCSB_000034	A	A	A	A	A	B	B	H	H	B	A	A	B	A	A	B	A	A	A	B	A	A	A	B	B	A	A	B	B	B	A	H	A	B	A	B	B	A	A	B	A	A	A	B	B	A	B	A	A
SNP151_Magellan	A	A	A	A	A	B	B	B	B	B	A	A	B	A	A	B	A	A	A	B	A	A	A	B	B	A	A	B	B	B	A	B	A	B	A	B	B	A	A	B	A	A	A	B	B	A	B	A	A
BARC_017963_02483-3	A	A	A	A	A	B	B	H	B	B	A	A	B	A	A	B	A	A	A	B	A	A	A	B	B	A	A	B	B	B	B	B	A	B	A	B	B	A	A	B	A	A	A	B	B	A	B	A	A
SNP178_PI516C	A	A	A	A	A	B	B	B	B	B	A	A	B	A	A	B	A	A	A	B	B	A	A	B	B	A	A	B	B	B	B	B	A	B	A	B	B	A	A	B	A	A	A	B	B	A	B	A	A
SNP183_PI516C	A	A	A	A	A	B	B	H	B	B	A	A	B	A	A	B	A	A	A	B	B	A	A	B	B	A	A	B	B	B	B	B	A	B	A	B	B	A	A	B	A	A	A	B	B	A	B	A	A
NCSB_000040	A	A	A	A	A	B	B	H	B	B	A	A	B	A	A	B	A	A	A	B	B	A	A	B	A	A	A	B	B	B	B	B	A	B	A	B	B	A	A	B	A	A	A	B	B	A	B	A	A
SNP190_PI516C	A	A	A	A	A	B	B	H	B	B	A	A	B	A	A	B	A	A	A	B	B	A	A	B	A	A	A	B	B	B	B	B	A	B	A	B	B	A	A	B	A	A	A	B	A	A	B	A	A
SNP211_PI516C	A	A	A	A	A	B	B	B	B	B	A	H	B	A	A	B	A	A	B	B	B	B	A	B	B	A	A	B	B	B	B	B	A	B	A	B	B	A	A	B	A	A	A	B	A	A	B	A	A
BARC_060833_16926	A	A	A	A	A	B	B	B	B	B	A	H	B	A	A	B	A	A	A	B	B	B	A	B	B	A	A	B	B	B	B	B	A	B	A	B	B	A	A	B	A	A	A	B	A	A	B	A	A
SNP244_PI516C	A	A	A	A	A	B	B	B	B	B	A	H	B	B	A	B	A	A	A	B	A	B	A	B	B	A	A	B	B	B	B	B	A	B	A	B	B	A	A	B	A	A	A	B	A	A	B	A	A
SNP246_PI516C	A	A	A	A	A	B	B	B	B	B	A	H	B	B	A	B	A	A	A	B	A	B	A	B	B	A	A	B	B	B	B	B	A	B	A	B	B	A	A	B	A	A	A	B	A	A	B	A	A
SNP256_PI516C	A	A	A	A	A	B	B	B	B	B	A	H	B	B	A	B	A	A	A	B	A	B	A	B	B	A	A	B	B	B	B	B	A	B	A	B	B	A	A	B	A	A	A	B	A	A	B	A	A
SNP282_PI516C	A	A	A	A	A	B	B	B	B	B	A	H	B	B	A	B	A	A	A	B	A	B	A	B	B	A	A	B	B	B	B	B	A	B	A	B	B	A	A	B	A	B	A	A	A	A	B	A	A
BARC_016811_02337	A	A	A	A	A	B	B	B	B	B	A	H	B	B	A	B	A	A	A	B	A	B	A	B	B	A	A	B	B	B	B	B	A	B	A	B	B	A	A	B	A	B	A	A	A	A	B	A	A
BARC_054039_12273	A	A	A	A	A	B	B	B	B	B	A	H	B	B	A	B	A	A	A	B	A	B	A	B	B	A	A	B	B	B	B	B	A	B	A	B	B	A	A	B	A	B	A	A	A	A	B	A	A
BARC_054039_12275	A	A	A	A	A	B	B	B	B	B	A	H	B	B	A	B	A	A	A	B	A	B	A	B	B	A	A	B	B	B	B	B	A	B	A	B	B	A	A	B	A	B	A	A	A	A	B	A	A
BARC_054039_12264	A	A	A	A	A	B	B	B	B	B	A	H	B	B	A	B	A	A	A	B	A	B	A	B	B	A	A	B	B	B	B	B	A	B	A	B	B	A	A	B	A	B	A	A	A	A	B	A	A
BARC_054039_12268	A	A	A	A	A	B	B	B	B	B	A	H	B	B	A	B	A	A	A	B	A	B	A	B	B	A	A	B	B	B	B	B	A	B	A	B	B	A	A	B	A	B	A	A	A	A	B	A	A
BARC_054039_12266	A	A	A	A	A	B	B	B	B	B	A	H	B	B	A	B	A	A	A	B	A	B	A	B	B	A	A	B	B	B	B	B	A	B	A	B	B	A	A	B	A	B	A	A	A	A	B	A	A
SNP293_PI516C	A	A	A	A	A	B	B	B	B	B	A	H	B	B	A	B	A	A	A	B	A	B	A	B	B	A	A	B	B	B	B	B	A	B	A	B	B	A	A	B	A	B	A	A	A	A	B	A	A
BARC_065083_19094	A	A	A	A	A	B	B	B	B	B	A	H	B	B	A	B	A	A	A	B	A	B	A	B	B	A	A	B	B	B	B	B	A	B	A	B	B	A	A	B	A	B	A	A	A	A	B	A	A
BARC_065083_19096	A	A	A	A	A	B	B	B	B	B	A	H	B	B	A	B	A	A	A	B	A	B	A	B	B	A	A	B	B	B	B	B	A	B	A	B	B	A	A	B	A	B	A	A	A	A	B	A	A
SNP294_PI516C	A	A	A	A	A	B	B	B	B	B	A	H	B	B	A	B	A	A	A	B	A	B	A	B	B	A	A	B	B	B	B	B	A	B	A	B	B	A	A	B	A	B	A	A	A	A	B	A	A
BARC_065771_19743	A	A	A	A	A	B	B	B	B	B	A	H	B	B	A	B	A	A	A	B	A	B	A	B	B	A	A	B	B	B	B	B	A	B	A	B	B	A	A	B	A	B	A	A	A	A	B	A	A
BARC_065771_19742	A	A	A	A	A	B	B	B	B	B	A	H	B	B	A	B	A	A	A	B	A	B	A	B	B	A	A	B	B	B	B	B	A	B	A	B	B	A	A	B	A	B	A	A	A	A	B	A	A
SNP305_PI516C	A	A	A	A	A	B	B	B	B	B	A	H	B	B	A	B	A	A	A	B	A	B	A	B	B	A	A	B	B	B	B	B	A	B	A	B	B	A	A	B	A	B	A	A	A	A	B	A	A
BARC_017909_02441	A	A	A	B	B	B	B	B	B	B	A	H	B	B	A	B	A	A	A	B	A	A	A	B	B	A	A	B	B	B	B	B	A	B	A	B	B	A	A	B	A	B	A	A	A	A	A	A	A
BARC_017909_02439	A	A	A	B	B	B	B	B	B	B	A	H	B	B	A	B	A	A	A	B	A	A	A	B	B	A	A	B	B	B	B	B	A	B	A	B	B	A	A	B	A	B	A	A	A	A	A	A	A
BARC_050855_09932	A	A	A	B	B	B	B	B	B	B	A	H	B	B	A	B	A	A	A	B	A	A	A	B	B	A	A	B	B	B	B	B	A	B	A	B	B	A	A	B	A	B	A	A	A	A	A	A	A
BARC_054561_12107	A	A	A	B	B	B	B	B	B	B	A	H	A	B	A	B	A	A	A	B	A	A	A	B	B	A	A	B	B	B	B	B	A	B	A	B	B	A	A	B	A	B	A	A	A	A	A	A	A
BARC_064089_18550	A	A	A	B	B	B	B	B	B	B	A	H	A	B	A	B	A	A	A	B	A	A	A	B	B	A	A	B	B	B	B	B	A	A	A	B	B	A	A	B	A	B	A	A	A	A	A	A	A
BARC_064089_18551	A	A	A	B	B	B	B	B	B	B	A	H	A	B	A	B	A	A	A	B	A	A	A	B	B	A	A	B	B	B	B	B	A	A	A	B	B	A	A	B	A	B	A	A	A	A	A	A	A
NCSB_000062	A	A	A	B	B	B	B	B	B	B	A	H	A	B	A	B	A	A	A	B	A	A	A	B	B	A	A	B	B	B	B	B	A	A	A	B	B	A	A	B	A	B	A	A	A	A	A	A	A
SNP508_PI516C	A	A	A	B	B	B	B	B	B	B	A	U	A	B	A	B	A	A	A	B	A	A	H	B	B	A	A	B	B	B	B	B	A	A	A	B	B	A	A	B	A	B	A	A	A	A	A	A	A
SNP519_PI516C	A	A	A	B	B	B	B	B	B	B	A	H	A	B	A	B	A	A	A	B	A	A	U	B	B	A	A	B	B	B	B	B	A	A	A	B	B	A	A	B	A	B	A	A	A	A	A	A	A
SNP532_PI516C	A	A	A	B	B	B	B	B	B	B	A	H	A	B	A	B	A	A	A	B	A	A	U	B	B	A	A	B	B	B	B	B	A	A	A	B	B	A	A	B	A	B	A	A	A	A	A	A	A
SNP548_PI516C	A	A	A	B	B	B	B	B	B	B	A	H	A	B	A	B	A	A	A	B	A	A	U	B	B	A	A	B	B	B	B	B	A	A	A	B	B	A	A	B	A	B	A	A	A	A	A	A	A
SNP549_PI516C	A	A	A	B	B	B	B	B	B	B	A	U	A	B	A	B	A	A	A	B	A	A	U	B	B	A	A	B	B	B	B	B	A	A	A	B	B	A	A	B	A	B	A	A	A	A	A	A	A
BARC_058405_15273	A	A	A	B	B	B	B	B	B	B	A	H	A	B	A	B	A	A	A	B	A	A	H	B	B	A	A	B	B	B	B	B	A	A	A	B	B	A	A	B	A	B	A	A	A	A	A	A	A
BARC_058405_15274	A	A	A	B	B	B	B	B	B	B	A	H	A	B	A	B	A	A	A	B	A	A	H	B	B	A	A	B	B	B	B	B	A	A	A	B	B	A	A	B	A	B	A	A	A	A	A	A	A
BARC_060367_16631	A	A	A	B	B	B	B	B	B	B	A	H	A	B	A	B	A	A	A	B	A	A	H	B	B	A	A	B	B	B	B	B	A	A	A	B	B	A	A	B	A	B	A	A	A	A	A	A	A
BARC_060313_16600	A	A	A	B	B	B	B	B	B	B	A	H	A	B	A	B	A	A	A	B	A	A	U	B	B	A	A	B	B	B	B	B	A	A	A	B	B	A	A	B	A	B	A	A	A	A	A	A	A
SNP688_PI516C	A	A	A	B	B	B	B	B	B	B	A	U	A	B	A	B	A	A	A	B	A	A	H	B	B	A	A	B	B	B	B	B	A	A	A	B	B	A	A	B	A	B	A	A	A	A	A	A	A
SNP692_PI516C	A	A	A	B	B	B	B	B	B	B	A	B	A	B	A	B	A	A	A	B	A	A	B	B	B	A	A	B	B	B	B	B	A	A	A	B	B	A	A	B	A	B	A	A	A	A	A	A	A
BARC_060617_16751	A	A	A	B	B	B	B	B	B	B	A	H	A	B	A	B	A	A	A	B	A	A	U	B	B	A	A	B	B	B	B	B	A	A	A	B	B	A	A	B	A	B	A	A	A	A	A	A	A
BARC_060617_16754	A	A	A	B	B	B	B	B	B	B	A	A	A	B	A	B	A	A	A	B	A	A	A	B	B	A	A	B	B	B	B	B	A	A	A	B	B	A	A	B	A	B	A	A	A	A	A	A	A
BARC_060617_16750	A	A	A	B	B	B	B	B	B	B	A	H	A	B	A	B	A	A	A	B	A	A	U	B	B	A	A	B	B	B	B	B	A	A	A	B	B	A	A	B	A	B	A	A	A	A	A	A	A
BARC_060617_16753	A	A	A	B	B	B	B	B	B	B	A	H	A	B	A	B	A	A	A	B	A	A	U	B	B	A	A	B	B	B	B	B	A	A	A	B	B	A	A	B	A	B	A	A	A	A	A	A	A
SNP711_PI516C	A	A	A	B	B	B	B	B	B	B	A	H	A	B	A	B	A	A	A	B	A	A	U	B	B	A	A	B	B	B	B	B	A	A	A	B	B	A	A	B	A	B	A	A	A	A	A	A	A
SNP734_PI516C	A	A	A	B	B	B	B	B	B	B	A	H	A	B	A	B	A	A	A	B	A	A	A	B	B	A	A	B	B	B	B	B	A	A	A	B	B	A	A	B	A	B	A	A	A	A	A	A	A
BARC_057831_14946	A	A	A	B	B	B	B	B	B	B	A	H	A	B	A	B	A	A	A	B	A	A	H	B	B	A	A	B	B	B	B	B	A	A	A	B	B	A	A	B	A	B	A	A	A	A	A	A	A
SNP742_PI516C	A	A	A	B	B	B	B	B	B	B	A	H	A	B	A	B	A	A	A	B	A	A	U	B	B	A	A	B	B	B	B	B	A	A	A	B	B	A	A	B	A	B	A	A	A	A	A	A	A
SNP747_PI516C	A	A	A	B	B	B	B	B	B	B	A	H	A	B	A	B	A	A	A	B	A	A	U	B	B	A	A	B	B	B	B	B	A	A	A	B	B	A	A	B	A	B	A	A	A	A	A	A	A
SNP752_PI516C	A	A	A	B	B	B	B	B	B	B	A	H	A	B	A	B	A	A	A	B	A	A	U	B	B	A	A	B	B	B	B	B	A	A	A	B	B	A	A	B	A	B	A	A	A	A	A	A	A
BARC_064509_18705	A	A	A	B	B	B	B	B	B	B	A	H	A	B	A	B	A	A	A	B	A	A	U	B	B	A	A	B	B	B	B	B	A	A	A	B	B	A	A	B	A	B	A	A	A	A	A	A	A
BARC_065317_19330	A	A	A	B	B	B	B	B	B	B	A	H	A	B	A	B	H	A	A	B	A	A	H	B	B	A	A	B	B	B	B	B	A	A	A	B	B	A	A	B	A	B	A	A	A	A	A	A	A
SNP785_PI516C	A	A	A	B	B	B	B	B	B	B	A	H	A	B	A	B	U	A	A	B	A	A	U	B	B	A	A	B	B	B	B	B	A	A	A	B	B	A	A	B	A	B	A	A	A	A	A	A	A
BARC_065507_19517	A	A	A	B	B	B	B	B	B	B	A	H	A	B	A	B	H	A	A	B	A	A	H	B	B	A	A	B	B	B	B	B	A	A	A	B	B	A	A	B	A	B	A	A	A	A	A	A	A
BARC_065507_19533	A	A	A	B	B	B	B	B	B	B	A	H	A	B	A	B	U	A	A	B	A	A	A	B	B	A	A	B	B	B	B	B	A	A	A	B	B	A	A	B	A	B	A	A	A	A	A	A	A
BARC_065507_19519	A	A	A	B	B	B	B	B	B	B	A	U	A	B	A	B	H	A	A	B	A	A	H	B	B	A	A	B	B	B	B	B	A	A	A	B	B	A	A	B	A	B	A	A	A	A	A	A	A
BARC_051661_11189	A	A	A	B	B	B	B	B	B	B	A	H	A	B	A	B	H	A	A	B	A	A	H	B	B	A	A	B	B	B	B	B	A	A	A	B	B	A	A	B	A	B	A	A	A	A	A	A	A
BARC_051661_11188	A	A	A	B	B	B	B	B	B	B	A	H	A	B	A	B	H	A	A	B	A	A	H	B	B	A	A	B	B	B	B	B	A	A	A	B	B	A	A	B	A	B	A	A	A	A	A	A	A
BARC_051659_11186	A	A	A	B	B	B	B	B	B	B	A	H	A	B	A	B	U	A	A	B	A	A	U	B	B	A	A	B	B	B	B	B	A	A	A	B	B	A	A	B	A	B	A	A	A	A	A	A	A
BARC_010955_00796	A	A	A	B	B	B	B	B	B	B	A	U	A	B	A	B	H	A	A	B	A	A	H	B	B	A	A	B	B	B	B	B	A	A	A	B	B	A	A	B	A	B	A	A	A	A	A	A	A
SNP378_Magellan	A	A	A	B	B	B	B	B	B	B	A	H	A	B	A	B	H	A	A	B	A	A	U	B	B	A	A	B	B	B	B	B	A	A	A	A	B	A	A	B	A	B	A	A	A	A	A	A	A
SNP384_Magellan	A	A	A	B	B	B	B	B	B	B	A	H	A	B	A	B	H	A	A	B	A	A	H	B	B	A	A	B	B	B	B	B	A	A	A	B	B	A	A	B	A	B	A	A	A	A	A	A	A
SNP03011	A	A	A	B	B	B	B	B	B	B	A	B	A	B	A	B	B	A	A	B	A	A	B	B	B	A	A	B	B	B	B	B	A	A	A	B	B	A	A	B	A	B	A	A	A	A	A	A	A
NCSB_000094	A	A	A	B	B	B	B	B	B	B	A	B	A	B	A	B	A	A	A	B	A	A	A	B	B	A	A	B	B	B	B	B	A	A	A	B	B	A	A	B	A	B	A	A	A	A	A	A	A
BARC_049785_09145	A	A	A	B	B	B	B	B	B	B	A	H	A	B	A	B	U	A	A	B	B	A	U	B	B	A	A	B	B	B	B	B	A	A	A	B	B	A	A	B	A	B	A	A	A	A	A	A	A
BARC_049785_09146	A	A	A	B	B	B	B	B	B	B	A	H	A	B	A	B	H	A	A	B	B	A	U	B	B	A	A	B	B	B	B	B	A	A	A	B	B	A	A	B	A	B	A	A	A	A	A	A	A
BARC_052139_11363	A	A	A	B	B	B	B	B	B	B	A	H	A	B	A	B	H	A	A	B	B	A	U	B	B	A	A	B	B	B	B	B	A	A	A	B	B	A	A	B	A	B	A	A	A	A	A	A	A
BARC_065325_19338	A	A	A	B	B	B	B	B	B	B	A	H	A	B	A	B	H	A	A	B	B	A	H	B	B	A	A	B	B	B	B	B	A	A	A	B	B	A	A	B	A	B	A	A	A	A	A	A	A
SNP874_PI516C	A	A	A	B	B	B	B	B	B	B	A	H	A	B	A	B	U	A	A	B	B	A	U	B	B	A	A	B	B	B	B	B	A	A	A	B	B	A	A	B	A	B	A	A	A	A	A	A	A
SNP451_Magellan	A	A	A	B	B	B	B	B	B	B	A	H	A	B	A	B	H	A	A	B	B	A	U	B	B	A	A	B	B	B	B	B	A	A	A	B	B	A	A	B	A	B	A	A	A	A	A	A	A
NCSB_000100	A	A	A	B	B	B	B	B	B	B	A	H	A	B	A	B	H	A	A	B	B	A	H	B	B	A	A	B	B	B	B	B	A	A	A	B	B	A	A	B	A	B	A	A	A	A	A	A	A
SNP02958	A	A	A	B	B	B	B	B	B	B	A	H	A	B	A	B	U	A	A	B	B	A	U	B	B	A	A	B	B	B	B	B	A	A	A	B	B	A	A	B	A	B	A	A	A	A	A	A	A
SNP577_Magellan	A	A	A	B	B	B	B	B	B	B	A	H	A	B	A	B	H	A	A	B	B	A	U	B	B	A	A	B	B	B	B	B	A	A	A	B	B	A	A	B	A	B	A	A	A	A	A	A	A
NCSB_000102	A	A	A	B	B	B	B	B	B	B	A	H	A	B	A	B	H	A	A	B	B	A	H	B	B	A	A	B	B	B	B	B	A	A	A	B	B	A	A	B	A	B	A	A	A	A	A	A	A
SNP603_Magellan	A	A	A	B	B	B	B	B	B	B	A	B	A	B	A	B	B	A	A	B	B	A	B	B	B	A	A	B	B	B	B	B	A	A	A	B	B	A	A	B	A	B	A	A	A	A	A	A	A
BARC_056087_14045	A	A	A	B	B	B	B	B	B	B	A	H	A	B	A	B	H	A	A	B	B	A	U	B	B	A	A	B	B	B	B	B	A	A	A	B	B	A	A	B	A	B	A	A	A	A	A	A	A
SNP02914	A	A	A	B	B	B	B	B	B	B	A	H	A	B	A	B	H	A	A	B	B	A	U	B	B	A	A	B	B	B	B	B	A	A	A	B	B	A	A	B	A	B	A	A	A	A	A	A	A
NCSB_000107	A	A	A	B	B	B	B	B	B	B	A	H	A	B	A	B	H	A	A	B	B	A	H	B	B	A	A	B	B	B	B	B	A	A	A	B	B	A	A	B	A	B	A	A	A	A	A	A	A
NCSB_000108	A	A	A	B	B	B	B	B	B	B	A	H	A	B	A	B	U	A	A	B	B	A	U	B	B	A	A	B	B	B	B	B	A	A	A	B	B	A	A	B	A	B	A	A	A	A	A	A	A
SNP659_Magellan	A	A	A	B	B	B	B	B	B	B	A	H	A	B	A	B	H	A	A	B	B	A	U	B	B	A	A	B	B	B	B	B	A	A	A	B	B	A	A	B	A	B	A	A	A	A	A	A	A
NCSB_000109	A	A	A	B	B	B	B	B	B	B	A	H	A	B	A	B	H	A	A	B	B	A	H	B	B	A	A	B	B	B	B	B	A	A	A	B	B	A	A	B	A	B	A	A	A	A	A	A	A
NCSB_000110	A	A	A	B	B	B	B	B	B	B	A	H	A	B	A	B	H	A	A	B	B	A	H	B	B	A	A	B	B	B	B	B	A	A	A	B	B	A	A	B	A	B	A	A	A	A	A	A	A
NCSB_000112	A	A	A	B	B	B	B	B	B	B	A	H	A	B	A	B	H	A	A	B	B	A	H	B	B	A	A	B	B	B	B	B	A	A	A	B	B	A	A	B	A	B	A	A	A	A	A	A	A
NCSB_000113	A	A	A	B	B	B	B	B	B	B	A	H	A	B	A	B	U	A	A	B	B	A	H	B	B	A	A	B	B	B	B	B	A	A	A	B	B	A	A	B	A	B	A	A	A	A	A	A	A
BARC_059979_16271	A	A	A	B	B	B	B	B	B	B	A	H	A	B	A	B	H	A	A	B	B	A	H	B	B	A	A	B	B	B	B	B	A	A	A	B	B	A	A	B	A	B	A	A	A	A	A	A	A
NCSB_000114	A	A	A	B	B	B	B	B	B	B	A	H	A	B	A	B	U	A	A	B	B	A	H	B	B	A	A	B	B	B	B	B	A	A	A	B	B	A	A	B	A	B	A	A	A	A	A	A	A
SNP757_Magellan	A	A	A	B	B	B	B	B	B	B	A	H	A	B	A	B	U	A	A	B	B	A	H	B	B	A	A	B	B	B	B	B	A	A	A	B	B	A	A	B	A	B	A	A	A	A	A	A	A
NCSB_000116	A	A	A	B	B	B	B	B	B	B	A	H	A	B	A	B	H	A	A	B	B	A	H	B	B	A	A	B	B	B	B	B	A	A	A	B	B	A	A	B	A	B	A	A	A	A	A	A	A
SNP778_Magellan	A	A	A	B	B	B	B	B	B	B	A	H	A	B	A	B	U	A	A	B	B	A	U	B	B	A	A	B	B	B	B	B	A	A	A	B	B	A	A	B	A	B	A	A	A	A	A	A	A
NCSB_000117	A	A	A	B	B	B	B	B	B	B	A	H	A	B	A	B	H	A	A	B	B	A	H	B	B	A	A	B	B	B	B	B	A	A	A	B	B	A	A	B	A	B	A	A	A	A	A	A	A
SNP784_Magellan	A	A	A	B	B	B	B	B	B	B	A	H	A	B	A	B	U	A	A	B	B	A	H	B	B	A	A	B	B	B	B	B	A	A	A	B	B	A	A	B	A	B	A	A	A	A	A	A	A
BARC_061099_17045	A	A	A	B	B	B	B	B	B	B	A	H	A	B	A	B	H	A	A	B	B	A	H	B	B	A	A	B	B	B	B	B	A	A	A	B	B	A	A	B	A	B	A	A	A	A	A	A	A
SNP837_Magellan	A	A	A	B	B	B	B	B	B	B	A	H	A	B	A	B	U	A	A	B	B	A	H	B	B	A	A	B	B	B	B	B	A	A	A	B	B	A	A	B	A	B	A	A	A	A	A	A	A
BARC_062007_17610	A	A	A	B	B	B	B	B	B	B	A	H	A	B	A	B	H	A	A	B	B	A	H	B	B	A	A	B	B	B	B	B	A	A	A	B	B	A	A	B	A	B	A	A	A	A	A	A	A
BARC_063871_18481	A	A	A	B	B	B	B	B	B	B	A	H	A	B	A	B	U	A	A	B	B	A	U	B	B	A	A	B	B	B	B	B	A	A	A	B	B	A	A	B	A	B	A	A	A	A	A	A	A
NCSB_000121	A	A	A	B	B	B	B	B	B	B	A	H	A	B	A	B	H	A	A	B	B	A	H	B	B	A	A	B	B	B	B	B	A	A	A	B	B	A	A	B	A	B	A	A	A	A	A	A	A
NCSB_000126	A	A	A	B	B	B	B	B	B	B	A	H	A	B	A	B	H	A	A	B	B	A	H	B	B	A	A	B	B	B	B	B	A	A	A	B	B	A	A	B	A	B	A	A	A	A	A	A	A
SNP930_Magellan	A	A	A	B	B	B	B	B	B	B	A	H	A	B	A	B	H	A	A	B	B	A	H	B	B	A	A	B	B	B	B	B	A	A	A	B	B	A	A	B	A	B	A	A	A	A	A	A	A
BARC_055131_13049	A	A	A	B	B	B	B	B	B	B	A	H	A	B	A	B	H	A	A	B	B	A	H	B	B	A	A	B	B	B	B	B	A	A	A	B	B	A	A	B	A	B	A	A	A	A	A	A	A
NCSB_000131	U	U	A	B	B	B	B	B	B	B	A	H	A	B	A	B	H	A	A	B	B	A	H	B	B	A	A	B	B	B	B	B	A	A	A	B	B	A	U	B	U	B	A	A	A	A	A	A	A
SNP990_PI516C	A	A	A	B	B	B	B	B	B	B	A	H	A	B	A	B	H	A	A	B	B	A	H	B	B	A	A	B	B	B	B	B	A	A	A	B	B	A	A	B	A	B	A	A	A	A	A	A	A
SNP991_PI516C	A	H	A	B	B	B	B	B	B	B	A	B	H	B	A	B	B	A	A	B	B	A	B	B	B	A	A	B	B	B	B	B	A	A	A	B	B	A	A	B	A	B	A	A	A	A	A	A	A
SNP1003_PI516C	A	A	A	B	B	B	B	B	B	B	A	H	A	B	A	B	H	A	A	B	B	A	H	B	B	A	A	B	B	B	B	B	A	A	A	B	B	A	A	B	A	B	A	A	A	A	A	A	A
NCSB_000136	A	A	A	B	B	B	B	B	B	B	A	U	A	B	A	B	H	A	A	B	B	A	H	B	B	A	A	B	B	B	B	B	A	A	A	B	B	A	A	B	A	B	A	A	A	A	A	A	A
SNP959_Magellan	A	A	A	B	B	B	B	B	B	B	A	H	A	B	A	B	U	A	A	B	B	A	H	B	B	A	A	B	B	B	B	B	A	A	A	B	B	A	A	B	A	B	A	A	A	A	A	A	A
BARC_063303_18322	A	A	A	B	U	B	B	B	B	B	A	H	A	B	A	B	U	A	A	B	B	A	U	B	B	A	A	B	B	B	B	B	A	A	A	B	B	A	A	B	A	B	A	A	A	A	A	A	A
NCSB_000137	A	A	A	B	B	B	B	B	B	B	A	H	A	B	A	B	H	A	A	B	B	A	H	B	B	A	A	B	B	B	B	B	A	A	A	B	B	A	A	B	A	B	A	A	A	A	A	A	A
BARC_064133_18563	A	A	A	B	B	B	B	B	B	B	A	H	A	B	A	B	H	A	A	B	B	A	H	B	B	A	A	B	B	B	B	B	A	A	A	B	B	A	A	B	A	B	A	A	A	A	A	A	A
BARC_064133_18569	A	A	A	B	B	B	B	B	B	B	A	H	A	B	A	B	H	A	A	B	B	A	H	B	B	A	A	B	B	B	B	B	A	A	A	B	B	A	A	B	A	B	A	A	A	A	A	A	A
BARC_064133_18564	A	A	A	B	B	B	B	B	B	B	A	H	A	B	A	B	U	A	A	B	B	A	H	B	B	A	A	B	B	B	B	B	A	A	A	B	B	A	A	B	A	B	A	A	A	A	A	A	A
SNP1012_Magellan	A	A	A	B	B	B	B	B	B	B	A	H	A	B	A	B	U	A	A	B	B	A	H	B	B	A	A	B	B	B	B	B	A	A	A	B	B	A	A	B	A	B	A	A	A	A	A	A	A
BARC_061193_17113	A	A	A	B	B	B	B	B	B	B	A	H	A	B	A	B	H	A	A	B	B	A	H	B	B	A	A	B	B	B	B	B	A	A	A	B	B	A	A	B	A	B	A	A	A	A	A	A	A
SNP1029_PI516C	A	A	A	B	B	B	B	B	B	B	A	H	A	B	A	B	H	A	A	B	B	A	H	B	B	A	A	B	B	B	B	B	A	A	A	B	B	A	A	B	A	B	A	A	A	A	A	A	A
BARC_055737_13672	A	A	A	B	B	B	B	B	B	B	A	H	A	B	A	B	H	A	A	B	B	A	H	B	B	A	A	B	B	B	B	B	A	A	A	B	B	A	A	B	A	B	A	A	A	A	A	A	A
SNP1054_Magellan	A	A	A	B	B	B	B	B	B	B	A	H	A	B	A	B	H	A	A	B	B	A	H	B	B	A	A	B	B	B	B	B	A	A	A	B	B	A	A	B	A	B	A	A	A	A	A	A	A
SNP1102_Magellan	A	A	A	B	B	B	B	B	B	B	A	H	A	B	A	B	U	A	A	B	B	A	H	B	B	A	A	B	B	B	B	B	A	A	A	B	B	A	A	B	A	B	A	A	A	A	A	A	A
SNP1173_Magellan	A	A	A	B	B	B	B	B	B	B	A	H	A	B	A	B	U	A	A	B	B	A	H	B	B	A	A	B	B	B	B	B	A	A	A	B	B	A	A	B	A	B	A	A	A	A	A	A	A
SNP1189_Magellan	A	A	A	B	B	B	B	B	B	B	A	H	A	B	A	B	U	A	A	B	B	A	H	B	B	A	A	B	B	B	B	B	A	A	A	B	B	A	A	B	A	B	A	A	A	A	A	A	A
BARC_060923_16969	A	A	A	B	B	B	B	B	B	B	A	H	A	B	A	B	U	A	A	B	B	A	H	B	B	A	A	B	B	B	B	B	A	A	A	B	B	A	A	B	A	B	A	A	A	A	A	A	A
NCSB_000144	A	A	A	B	B	B	B	B	B	B	A	H	A	B	A	B	A	A	A	B	B	A	A	B	B	A	A	B	B	B	B	B	A	A	A	B	B	A	A	B	A	B	A	A	A	A	A	A	A
SNP01587	A	A	A	B	B	B	B	B	B	B	A	H	A	B	A	B	H	A	A	B	B	A	A	B	B	A	A	B	B	B	B	B	A	A	A	B	B	A	A	B	A	B	A	A	A	A	A	A	A
SNP1222_Magellan	A	A	A	B	B	B	B	B	B	B	A	H	A	B	A	B	H	A	A	B	B	A	A	B	B	A	A	B	B	B	B	B	A	A	A	B	B	A	A	A	A	B	A	A	A	A	A	A	A
NCSB_000147	A	A	A	B	B	B	B	B	B	B	A	H	A	B	A	B	H	A	A	B	B	A	U	B	B	A	A	B	B	B	B	B	A	A	A	B	B	A	A	A	A	B	A	A	A	A	A	A	A
SNP1233_Magellan	A	A	A	B	B	B	B	B	B	B	A	H	A	B	A	B	U	A	A	B	B	A	A	B	B	A	A	B	B	B	B	B	A	A	A	B	B	A	A	A	A	B	A	A	A	A	A	A	A
SNP1235_Magellan	A	A	A	B	B	B	B	B	B	B	A	U	A	B	A	B	H	A	A	B	B	A	U	B	B	A	A	B	B	B	B	B	A	A	A	B	B	A	A	A	A	B	A	A	A	A	A	A	A
SNP1248_Magellan	A	A	A	B	B	B	B	B	B	B	A	H	A	B	A	B	H	A	A	B	B	A	A	B	B	A	A	B	B	B	B	B	A	A	A	B	B	A	A	A	A	B	A	A	A	A	A	A	A
SNP1253_Magellan	A	A	A	B	B	B	B	B	B	B	A	H	A	B	A	B	H	A	A	B	B	A	A	B	B	A	A	B	B	B	B	B	A	A	A	B	B	A	A	A	A	B	A	A	A	A	A	A	A
BARC_064293_18612	A	A	A	B	B	B	B	B	B	B	A	H	A	B	A	B	H	A	A	B	B	A	A	B	B	A	A	B	B	B	B	B	A	A	A	B	B	A	A	A	A	B	A	A	A	A	A	A	A
SNP1354_Magellan	A	A	A	B	B	B	B	B	B	B	A	H	A	B	A	B	U	A	A	B	B	A	A	B	B	A	A	B	B	B	B	B	A	A	A	B	B	A	A	A	A	B	A	A	A	A	A	A	A
BARC_065667_19630	A	A	A	B	B	B	B	B	B	A	A	B	A	A	A	B	A	A	A	B	B	A	A	B	B	A	A	B	B	B	B	B	A	A	A	B	B	A	A	A	A	B	A	A	A	A	A	A	A
BARC_065667_19632	A	A	A	B	B	B	B	B	B	A	A	H	A	A	A	B	H	A	A	B	B	A	H	B	B	A	A	B	B	B	B	B	A	A	A	B	B	A	A	A	A	B	A	A	A	A	A	A	A
BARC_065667_19633	A	A	A	B	B	B	B	B	B	A	A	H	A	A	A	B	H	A	A	B	B	A	H	B	B	A	A	B	B	B	B	B	A	A	A	B	B	A	A	A	A	B	A	A	A	A	A	A	A
BARC_065667_19631	A	A	A	B	B	B	B	B	B	A	A	H	A	A	A	B	H	A	A	B	B	A	H	B	B	A	A	B	B	B	B	B	A	A	A	B	B	A	A	A	A	B	A	A	A	A	A	A	A
NCSB_000151	A	A	A	B	B	B	B	B	B	A	A	H	A	A	A	B	A	A	A	B	B	A	H	B	B	A	A	B	B	B	B	B	A	A	A	B	B	A	A	A	A	B	A	A	A	A	A	A	A
SNP1562_Magellan	A	A	A	B	B	B	B	B	B	A	A	H	A	A	A	B	U	A	A	B	B	A	U	B	B	A	A	B	B	B	B	B	A	A	A	B	B	A	A	A	A	B	A	A	A	A	A	A	A
BARC_054393_12554	A	A	A	B	B	B	B	B	B	A	A	H	A	A	A	B	H	A	A	B	B	A	H	B	B	A	A	B	B	B	B	B	A	A	A	B	B	A	A	A	A	B	A	A	A	A	A	A	A
BARC_054393_12558	A	A	A	B	B	B	B	B	B	A	A	H	A	A	A	B	U	A	A	B	B	A	H	B	B	A	A	B	B	B	B	B	A	A	A	B	B	A	A	A	A	B	A	A	A	A	A	A	A
NCSB_000154	A	A	A	B	B	B	B	B	B	A	A	A	A	A	A	B	H	A	A	B	B	A	H	B	B	A	A	B	B	B	B	B	A	A	A	B	B	A	A	A	A	B	A	A	A	A	A	A	A
SNP01502	A	A	A	B	B	B	B	B	B	A	A	A	A	A	A	B	U	A	A	B	B	A	H	B	B	A	A	B	B	B	B	B	A	A	A	B	B	A	A	A	A	B	A	A	A	A	A	A	A
SNP01496	A	A	A	B	B	B	B	B	B	A	A	A	A	A	A	B	A	A	A	B	B	A	A	B	B	A	A	B	B	B	B	B	A	A	A	B	B	A	A	A	A	B	A	A	A	A	A	A	A
BARC_G02084_00220	A	A	A	B	B	B	B	B	B	A	A	A	A	A	A	B	U	A	A	B	B	A	H	B	B	A	A	B	B	B	B	B	A	A	A	B	B	A	A	A	A	B	A	A	A	A	A	A	A
BARC_G02084_00218	A	A	A	B	B	B	B	B	B	A	A	A	A	A	A	B	U	A	A	B	B	A	U	B	B	A	A	B	B	B	B	B	A	A	A	B	B	A	A	A	A	B	A	A	A	A	A	A	A
BARC_G02084_00221	A	A	A	B	B	B	B	B	B	A	A	A	A	A	A	B	U	A	A	B	B	A	U	B	B	A	A	B	B	B	B	B	A	A	A	B	B	A	A	A	A	B	A	A	A	A	A	A	A
SNP01494	A	A	A	B	B	B	B	B	B	A	A	A	A	A	A	B	H	A	A	B	B	A	H	B	B	A	A	B	B	B	B	B	A	A	A	B	B	A	A	A	A	B	A	A	A	A	A	A	A
NCSB_000157	A	A	A	B	B	B	B	B	B	A	A	A	A	A	A	B	A	A	A	B	B	A	U	B	B	A	A	B	B	B	B	B	A	A	A	B	B	A	A	A	A	B	A	A	A	A	A	A	A
SNP1636_Magellan	A	A	A	B	B	B	B	B	B	A	A	A	A	A	A	B	U	A	A	B	B	A	H	B	B	A	A	B	B	B	B	B	A	A	A	B	B	A	A	A	A	B	A	A	A	A	A	A	A
SNP01469	A	A	A	B	B	B	B	B	B	A	A	A	A	A	A	B	H	A	A	B	B	A	H	B	B	A	A	B	B	B	B	B	A	A	A	B	B	A	A	A	A	B	A	A	A	A	A	A	A
NCSB_000159	A	A	A	B	B	B	B	B	B	A	A	A	A	A	A	B	H	A	A	B	B	A	H	B	B	A	A	B	B	B	B	B	A	A	A	B	B	A	A	A	A	B	A	A	A	A	A	A	A
NCSB_000161	A	A	A	B	B	B	B	B	B	A	A	A	A	A	A	B	H	A	A	B	B	A	H	B	B	A	A	B	B	B	B	B	A	A	A	B	B	A	A	A	A	B	A	A	A	A	A	A	A
NCSB_000162	A	A	A	B	B	B	B	B	B	A	A	A	A	A	A	B	H	A	A	B	B	A	H	B	B	A	A	B	B	B	B	B	A	A	A	B	B	A	A	A	A	B	A	A	A	A	A	A	A
NCSB_000163	A	A	A	B	H	B	B	B	B	A	A	A	A	A	A	B	U	A	A	B	B	A	U	B	B	A	A	B	B	B	B	B	A	A	A	B	B	A	A	A	A	B	A	A	A	A	A	A	A
NCSB_000164	A	A	A	B	B	B	B	B	B	A	A	A	A	A	A	B	H	A	A	B	B	A	H	B	B	A	A	B	B	B	B	B	A	A	A	B	B	A	A	A	A	B	A	A	A	A	A	A	A
BARC_058135_15111	A	A	A	B	B	B	B	B	B	A	A	A	A	A	A	B	H	A	A	B	B	A	H	B	B	A	A	B	B	B	B	B	A	A	A	B	B	A	A	A	A	B	A	A	A	A	A	A	A
BARC_058135_15113	A	A	A	B	B	B	B	B	B	A	A	A	A	A	A	B	U	A	A	B	B	A	H	B	B	A	A	B	B	B	B	B	A	A	A	B	B	A	A	A	A	B	A	A	A	A	A	A	A
BARC_058135_15104	A	A	A	B	B	B	B	B	B	A	A	A	A	A	A	B	H	A	A	B	B	A	H	B	B	A	A	B	B	B	B	B	A	A	A	B	B	A	A	A	A	B	A	A	A	A	A	A	A
BARC_058135_15105	A	A	A	B	B	B	B	B	B	A	A	A	A	A	A	B	U	A	A	B	B	A	H	B	B	A	A	B	B	B	B	B	A	A	A	B	B	A	A	A	A	B	A	A	A	A	A	A	A
NCSB_000165	A	A	A	B	B	B	B	B	B	A	A	A	A	A	A	B	H	A	A	B	B	A	H	B	B	A	A	B	B	B	B	B	A	A	A	B	B	A	A	A	A	B	A	A	A	A	A	A	A
NCSB_000166	A	A	A	B	B	B	B	B	B	A	A	A	A	A	A	B	U	A	A	B	B	A	U	B	B	A	A	B	B	B	B	B	A	A	A	B	B	A	A	A	A	B	A	A	A	A	A	A	A
SNP1762_Magellan	A	A	A	B	B	B	B	B	B	A	A	A	A	A	A	B	U	A	A	B	B	A	H	B	B	A	A	B	B	B	B	B	A	A	A	B	B	A	A	A	A	B	A	A	A	A	A	A	A
SNP1776_Magellan	A	A	A	B	B	B	B	B	B	A	A	A	A	A	A	B	H	A	A	B	B	A	H	B	B	A	A	B	B	B	B	B	A	A	A	B	B	A	A	A	A	B	A	A	A	A	A	A	A
SNP1779_Magellan	A	A	A	B	B	B	B	B	B	A	A	A	A	A	A	B	U	A	A	B	B	A	H	B	B	A	A	B	B	B	B	B	A	A	A	B	B	A	A	A	A	B	A	A	A	A	A	A	A
NCSB_000167	A	A	A	B	B	B	B	B	B	A	A	A	A	A	A	B	H	A	A	B	B	A	H	B	B	A	A	B	B	B	B	B	A	A	A	B	B	A	A	A	A	B	A	A	A	A	A	A	A
SNP01409	A	A	A	B	B	B	B	B	B	A	A	A	A	A	A	B	U	A	A	B	B	A	U	B	B	A	A	B	B	B	B	B	A	A	A	B	B	A	A	A	A	B	A	A	A	A	A	A	A
NCSB_000168	A	A	A	B	B	B	B	B	B	A	A	A	A	A	A	B	U	A	A	B	B	A	H	B	B	A	A	B	B	B	B	B	A	A	A	B	B	A	A	A	A	B	A	A	A	A	A	A	A
NCSB_000171	A	A	A	B	B	B	B	B	B	A	A	A	A	A	A	B	H	A	A	B	B	A	H	B	B	A	A	B	B	B	B	B	A	A	A	B	B	A	A	A	A	B	A	A	A	A	A	A	A
NCSB_000175	A	A	A	B	B	B	B	B	B	A	A	A	A	A	A	B	H	A	A	B	B	A	H	B	B	A	A	B	B	B	B	B	A	A	A	B	B	A	A	A	B	B	A	A	A	A	A	A	A
SNP1212_PI516C	A	A	B	B	B	B	B	B	B	A	A	A	A	A	A	B	U	A	A	B	B	A	H	B	B	A	A	B	B	B	B	B	A	A	A	B	B	A	A	A	B	B	A	A	A	A	A	A	A
SNP1221_PI516C	A	A	B	B	B	B	B	B	B	A	A	A	A	A	A	B	H	A	A	B	B	A	H	B	B	A	A	B	B	B	B	B	A	A	A	B	B	A	A	A	B	B	A	A	A	A	A	A	A
SNP1230_PI516C	A	A	B	B	B	B	B	B	B	A	A	A	A	A	A	B	U	A	A	B	B	A	H	B	B	A	A	B	B	B	B	B	A	A	A	B	B	A	A	A	B	B	A	A	A	A	A	A	A
BARC_015339_01804-3	A	A	B	B	B	B	B	B	B	A	A	A	A	A	A	B	H	A	A	B	B	A	H	B	B	A	A	B	B	B	B	B	A	A	A	B	B	A	A	A	B	B	A	A	A	A	A	A	A
BARC_050267_09542	A	A	B	B	B	B	B	B	B	A	A	A	A	A	A	B	B	A	A	B	B	A	B	B	B	A	A	B	B	B	B	B	A	A	A	B	B	A	A	A	B	B	A	A	A	A	A	A	A
BARC_052011_11313	A	A	B	B	B	B	B	B	B	A	A	A	A	A	A	B	H	A	A	B	B	A	H	B	B	A	A	B	B	B	B	B	A	A	A	B	B	A	A	A	B	B	A	A	A	A	A	A	A
NCSB_000181	A	A	B	B	B	B	B	B	B	A	A	A	A	A	A	B	H	A	A	B	B	A	H	B	B	A	A	B	B	B	B	B	A	A	A	B	B	A	A	A	B	B	A	A	A	A	A	A	A
BARC_058851_15476	A	A	B	B	B	B	B	B	B	A	A	A	A	A	A	B	A	A	A	B	B	A	H	B	B	A	A	B	B	B	B	B	A	A	A	B	B	A	A	A	B	B	A	A	A	A	A	A	A
NCSB_000187	A	A	B	B	B	B	B	B	B	A	A	A	A	A	A	B	A	A	A	B	B	A	H	B	B	A	A	B	B	B	B	B	A	A	A	B	B	A	A	A	B	B	A	A	A	A	A	A	A
NCSB_000189	A	A	B	H	U	B	B	B	B	A	A	A	A	A	A	B	A	A	A	H	U	A	H	B	B	A	A	B	B	B	B	B	A	A	A	B	B	A	A	A	B	B	A	A	A	A	A	A	A
NCSB_000191	A	A	B	B	A	B	B	B	B	A	A	A	A	A	B	B	A	A	A	B	B	A	A	B	B	A	A	B	B	B	A	B	A	A	A	B	A	A	A	A	B	B	H	A	A	A	A	A	A
BARC_010999_00814	A	A	B	B	A	B	B	B	B	A	A	A	A	A	B	B	A	A	A	B	B	A	A	B	B	A	A	B	B	B	A	B	A	A	A	B	A	A	A	A	B	B	H	A	A	A	A	A	A
NCSB_000193	A	A	B	B	A	B	B	B	B	A	A	A	A	A	B	B	A	A	A	B	B	A	A	B	B	A	A	B	B	B	A	B	A	A	A	B	A	A	A	A	B	B	H	A	A	A	A	A	A
NCSB_000194	A	B	B	B	A	B	B	B	B	A	A	B	A	A	B	B	A	A	A	B	B	A	A	B	B	A	A	B	B	B	A	B	A	A	A	B	A	A	A	A	B	B	H	A	A	A	A	A	B
NCSB_000198	A	B	B	B	A	B	B	B	B	A	A	A	A	A	B	B	A	A	A	B	A	A	A	B	B	A	A	B	B	B	A	B	A	A	A	B	A	A	A	B	B	B	H	A	A	A	A	A	B
NCSB_000199	A	B	B	B	A	B	B	B	B	A	A	A	A	A	B	B	A	A	A	B	A	A	A	B	B	A	A	B	B	B	A	B	A	A	A	B	A	A	A	B	B	B	H	A	A	A	A	A	B
SNP1346_PI516C	A	B	B	B	A	B	B	B	B	A	A	A	A	A	B	B	A	A	A	B	A	A	A	B	B	A	A	B	B	B	A	B	A	A	A	B	A	A	A	B	B	B	H	A	A	A	A	A	B
SNP1348_PI516C	A	B	B	B	A	B	B	B	B	A	A	A	A	A	B	B	A	A	A	B	A	A	A	B	B	A	A	B	B	B	A	B	A	A	A	B	A	A	A	B	B	B	H	A	A	A	A	A	B
BARC_024909_10356	A	B	B	B	A	B	B	B	B	A	A	A	A	A	B	B	A	A	A	B	A	A	A	B	B	A	A	B	B	B	A	B	A	A	B	B	A	A	A	B	B	B	H	A	A	A	A	A	B
BARC_060037_16311	A	B	B	B	A	B	B	B	B	A	A	A	A	A	B	B	A	A	A	B	A	A	A	B	B	A	A	B	B	B	A	B	A	A	B	B	A	A	A	B	B	B	B	A	A	A	A	A	B
BARC_060037_16310	A	B	B	B	A	B	B	B	B	A	A	A	A	A	B	B	A	A	A	B	A	A	A	B	B	A	A	B	B	B	A	B	A	A	B	B	A	A	A	B	B	B	B	A	A	A	A	A	B
SNP1366_PI516C	A	B	B	B	A	B	B	B	B	A	A	A	A	A	B	B	A	A	A	B	A	A	A	B	B	A	A	B	B	B	A	B	A	A	B	B	A	A	A	B	B	B	B	A	A	A	A	A	B
NCSB_000204	A	B	B	B	A	B	B	B	B	A	A	A	A	A	B	B	A	A	A	B	A	A	A	B	H	A	A	B	B	B	A	B	A	A	B	B	A	A	A	B	B	B	B	A	A	A	B	A	B
BARC_025745_05034	A	B	B	B	A	B	B	B	B	A	A	A	A	A	B	B	A	A	A	B	A	A	A	B	H	A	A	B	B	B	A	B	A	A	B	B	A	A	A	B	B	B	B	A	A	A	B	A	B
BARC_025745_05029	A	B	B	B	A	B	B	B	B	A	A	A	A	A	B	B	A	A	A	B	A	A	A	B	H	A	A	B	B	B	A	B	A	A	B	B	A	A	A	B	B	B	B	A	A	A	B	A	B
SNP1375_PI516C	A	B	B	B	A	B	B	B	B	A	A	A	A	A	B	B	A	A	A	B	A	A	A	B	H	A	A	B	B	B	A	B	A	A	B	B	A	A	A	B	B	B	B	A	A	A	B	A	B
BARC_064441_18673	A	B	B	B	A	B	B	B	B	A	A	A	A	A	B	B	A	A	A	B	A	A	A	A	H	A	A	B	B	B	A	B	A	A	B	B	A	A	A	B	B	B	B	A	A	A	B	A	B
BARC_064441_18674	A	B	B	B	A	B	B	B	B	A	A	A	A	A	B	B	A	A	A	B	A	A	A	A	H	A	A	B	B	B	A	B	A	A	B	B	A	A	A	B	B	B	B	A	A	A	B	A	B
NCSB_000206	A	B	B	B	A	B	B	B	B	A	A	A	A	A	B	B	A	A	A	B	A	A	A	A	H	A	A	B	B	B	A	B	A	A	B	B	A	A	A	B	B	B	B	A	A	A	B	A	B
SNP05692	B	B	B	B	A	B	A	B	B	A	A	A	A	A	B	B	A	A	A	B	A	A	A	A	H	A	A	B	B	B	A	B	A	B	B	B	A	A	A	B	B	B	B	A	A	A	B	A	B
NCSB_000208	B	B	B	B	A	B	A	B	B	A	A	A	A	A	B	B	A	A	A	B	A	A	A	A	H	A	A	B	B	B	A	B	A	B	B	B	A	A	A	B	B	B	B	A	A	A	B	A	B
SNP1380_PI516C	B	B	B	B	A	B	A	B	B	A	A	A	A	A	B	B	A	A	A	B	A	A	A	A	U	A	A	B	B	B	A	B	A	B	B	B	A	A	A	B	B	B	B	A	A	A	B	A	B
SNP1381_PI516C	B	B	B	B	A	B	A	B	B	A	A	A	A	A	B	B	A	A	A	B	A	A	A	A	A	A	A	B	B	B	A	B	A	B	B	B	A	A	A	B	B	B	B	A	A	A	B	A	B
SNP1382_PI516C	B	B	B	B	A	B	A	B	B	A	A	A	A	A	B	B	A	A	A	B	A	A	A	A	A	A	A	B	B	B	A	B	A	B	B	B	A	A	A	B	B	B	B	A	A	A	B	A	B
SNP1383_PI516C	B	B	B	B	A	B	A	B	B	A	A	A	A	A	B	B	A	A	A	B	A	A	A	A	A	A	A	B	B	B	A	B	A	B	B	B	A	A	A	B	B	B	B	A	A	A	B	A	B
BARC_018755_03002	B	B	B	B	A	B	A	B	B	A	A	A	A	A	B	B	A	A	A	B	A	A	A	A	A	A	A	B	B	A	A	B	B	B	B	A	A	A	A	B	B	B	B	A	A	A	B	A	B
SNP05710	B	B	B	B	A	B	A	B	B	A	A	A	A	A	B	B	A	A	A	B	A	A	A	A	A	A	A	B	B	A	A	B	B	B	B	A	A	A	A	B	B	B	B	A	A	A	B	A	B
NCSB_000210	B	B	B	B	A	B	A	B	B	A	A	A	A	A	B	B	A	A	A	B	A	A	A	A	A	A	A	B	B	A	A	B	B	B	B	A	A	A	A	B	B	B	B	A	A	A	B	A	B
NCSB_000211	B	B	B	B	A	B	A	B	B	A	A	A	A	A	B	B	A	A	A	B	A	A	A	A	A	A	B	A	B	A	A	B	B	B	B	A	A	A	A	B	B	B	B	A	A	A	B	A	B
NCSB_000212	B	B	B	B	A	B	A	B	B	A	A	A	A	A	B	B	A	A	A	B	A	A	A	A	A	A	B	A	B	A	A	B	B	B	B	A	A	A	A	B	B	B	B	A	A	A	B	A	B
BARC_044293_08665	B	B	B	B	A	B	A	B	B	A	A	A	A	A	B	B	A	A	A	B	A	A	A	A	A	A	B	A	B	A	A	B	B	B	B	A	A	A	A	B	B	B	B	A	A	A	B	A	B
BARC_044293_08666-2	B	B	B	B	A	B	A	B	B	A	A	A	A	A	B	B	A	A	A	B	A	A	A	A	A	A	B	A	B	A	A	B	B	B	B	A	A	A	A	B	B	B	B	A	A	A	B	A	B
NCSB_000213	B	B	B	B	A	B	A	B	B	A	A	A	A	A	B	B	A	A	A	B	A	A	A	A	A	A	B	A	B	A	A	B	B	B	B	A	A	A	A	B	B	B	B	A	A	A	B	A	B
NCSB_000214	B	B	B	B	A	B	A	B	B	A	A	A	A	A	B	B	A	A	A	B	A	A	A	A	A	A	B	A	B	A	A	B	B	B	B	A	A	A	A	B	B	B	B	A	A	B	B	A	B
BARC_053519_11884	B	B	B	B	A	B	A	A	B	A	A	A	A	A	B	B	A	A	A	B	A	A	A	A	A	A	B	A	B	A	A	B	B	B	B	A	A	A	A	B	B	B	B	A	A	B	B	A	B
SNP1419_PI516C	B	B	B	B	A	B	A	A	B	A	A	A	A	A	B	B	A	A	A	B	A	A	A	A	A	A	B	A	B	A	A	B	B	B	B	A	A	A	A	B	B	B	B	A	A	B	B	A	B
NCSB_000217	A	B	B	B	A	B	A	A	B	A	A	A	A	A	B	B	A	A	A	B	B	A	A	A	A	A	B	A	B	A	A	B	B	B	B	A	A	A	A	B	B	B	B	A	A	B	B	A	B
NCSB_000218	A	B	B	B	A	B	A	A	B	A	A	A	A	A	B	B	A	A	A	B	B	A	A	A	A	A	B	A	B	A	A	B	B	B	B	A	A	A	A	B	B	B	B	A	A	B	B	A	B
BARC_054277_12436	A	B	B	B	A	B	A	A	B	A	A	A	A	A	A	B	A	A	A	B	B	A	A	B	A	A	B	A	B	A	A	B	B	H	B	A	A	A	A	B	B	B	B	A	A	B	B	A	B
SNP1428_PI516C	A	B	B	B	A	B	A	A	B	A	A	A	A	A	A	B	A	A	A	B	B	A	A	B	A	A	B	A	B	A	A	B	B	H	B	A	A	A	A	B	B	B	B	A	A	B	B	A	B
NCSB_000220	A	B	B	B	A	B	A	A	B	A	A	A	A	A	A	B	A	B	A	B	B	A	A	B	A	A	B	A	B	A	A	B	B	U	B	A	A	A	A	B	B	B	B	A	A	B	B	A	B
NCSB_000222	A	B	B	B	A	B	A	A	B	A	A	A	A	A	A	B	A	B	A	B	B	A	A	B	A	A	B	A	B	A	A	B	B	U	B	A	A	A	A	B	B	B	B	A	A	B	B	A	B
SNP1441_PI516C	A	B	B	B	A	B	A	A	A	A	A	A	A	A	A	B	A	B	A	B	B	A	A	B	A	A	B	A	B	A	A	A	B	H	B	A	A	A	A	B	B	A	B	A	A	B	B	A	B
SNP1444_PI516C	A	B	B	B	A	B	A	A	A	A	A	A	A	A	A	B	A	B	A	B	B	A	A	B	A	A	B	A	B	A	A	A	B	B	B	A	A	A	A	B	B	A	B	A	A	B	B	A	B
SNP1448_PI516C	A	B	B	B	A	B	A	A	A	A	A	A	A	A	A	B	A	B	A	B	B	A	A	B	A	A	B	A	B	A	A	A	B	H	B	A	A	A	A	B	B	A	B	A	A	B	B	A	B
SNP1458_PI516C	A	B	B	B	A	B	A	A	A	A	A	A	A	A	A	B	A	B	A	B	B	A	A	B	A	B	B	A	B	A	A	A	B	A	B	A	A	A	B	B	B	A	B	A	A	B	B	A	B
BARC_021531_04135-2	A	B	B	B	A	B	A	A	A	A	A	A	A	A	A	B	A	B	A	B	B	A	A	B	A	B	B	A	B	A	A	A	B	A	B	A	A	A	B	B	B	A	B	A	A	B	B	A	B
BARC_055863_13800	A	B	B	B	A	B	A	A	A	A	A	B	A	A	A	B	A	B	A	B	B	A	A	B	A	B	B	A	B	A	A	A	B	A	B	A	A	A	B	B	B	A	B	A	A	B	B	A	B
BARC_008013_00215	A	B	B	B	A	B	A	A	A	A	A	B	A	A	A	B	A	B	A	B	B	A	A	B	A	B	B	A	B	A	A	A	B	A	B	A	A	A	B	B	B	A	B	A	A	B	B	A	B
BARC_030147_06815	A	B	B	B	B	B	A	A	A	A	A	B	A	A	A	B	A	B	A	B	B	A	A	B	A	B	B	A	B	A	A	A	B	A	B	A	A	A	B	B	B	A	B	A	A	B	B	A	B
NCSB_000232	A	B	B	B	B	B	A	A	A	A	A	B	A	A	A	B	A	B	A	B	B	A	A	B	A	B	B	A	A	A	A	A	B	A	B	A	A	A	B	A	B	A	B	A	A	B	B	A	B
NCSB_000236	B	B	B	B	B	B	A	A	A	A	A	B	A	A	A	B	A	B	A	B	B	A	A	B	A	B	B	A	A	A	B	A	B	A	B	A	A	A	B	A	B	A	B	A	A	B	B	A	B
SNP1533_PI516C	B	B	B	B	B	B	A	A	A	A	A	B	A	A	A	B	A	B	A	B	B	A	A	B	A	B	B	A	A	A	B	A	B	A	B	A	A	A	B	A	B	A	B	A	A	B	B	A	B
NCSB_000238	B	B	B	B	B	B	A	A	A	A	A	B	A	A	A	B	A	B	A	B	B	A	A	B	A	B	B	A	A	A	B	A	B	A	B	A	A	A	B	A	B	A	B	A	A	B	B	B	B
NCSB_000240	B	B	B	B	B	B	A	A	A	B	A	B	A	A	A	B	A	B	A	B	B	A	A	B	A	B	B	A	A	A	B	A	B	A	B	A	A	A	B	A	B	A	B	A	A	B	B	B	B
SNP1594_PI516C	B	B	B	B	B	B	A	A	A	B	A	B	A	A	A	B	A	B	A	B	B	A	A	B	A	B	B	A	A	A	B	A	B	A	B	A	A	A	B	A	B	A	B	A	A	B	B	B	B
NCSB_000242	B	B	B	B	B	B	A	A	A	B	A	B	A	B	A	B	A	B	A	B	B	A	A	B	A	B	B	A	A	A	B	A	B	A	B	A	A	A	B	A	B	A	B	A	A	B	B	B	B
SNP1599_PI516C	B	B	B	B	B	B	B	A	A	B	A	B	A	B	A	B	A	B	A	B	B	A	A	B	A	B	B	A	A	A	B	A	B	A	B	A	A	A	B	A	B	A	B	A	A	B	B	B	B
BARC_058367_15256	B	B	B	B	B	B	B	A	A	B	A	B	A	B	A	B	A	B	A	B	B	A	A	B	A	B	B	A	A	A	B	A	B	A	B	A	A	A	B	A	B	A	B	A	A	B	B	B	B
SNP2147_Magellan	B	H	A	B	A	B	B	A	A	B	A	B	A	B	A	B	A	B	A	B	B	A	A	B	A	B	B	A	A	A	B	A	B	A	B	A	A	A	B	A	B	A	B	A	A	B	B	B	B
BARC_039703_07556	B	H	A	B	A	B	B	A	A	B	A	B	A	B	A	B	A	B	A	B	B	A	A	B	A	B	B	A	A	A	B	A	B	A	B	A	A	A	B	A	B	A	B	A	A	B	B	B	B
BARC_039703_07556-2	B	H	A	B	A	B	B	A	A	B	A	B	A	B	A	B	A	B	A	B	B	A	A	B	A	B	B	A	A	A	B	A	B	A	B	A	A	A	B	A	B	A	B	A	A	B	B	B	B
SNP2171_Magellan	B	H	A	B	A	B	B	A	B	B	A	B	A	B	A	B	A	B	A	B	B	A	A	B	A	B	B	A	A	A	B	B	B	A	B	A	A	A	B	A	B	A	B	A	A	B	B	B	B
SNP2192_Magellan	B	H	A	B	A	B	B	A	B	B	A	B	A	B	A	B	A	B	A	B	B	A	A	B	A	B	B	A	A	A	B	B	B	A	B	A	A	A	B	A	B	A	B	A	A	B	B	B	B
SNP2297_Magellan	B	H	A	B	A	B	B	A	B	B	A	B	A	B	A	B	A	B	A	A	B	A	A	B	A	B	B	A	A	A	A	B	A	A	B	A	A	A	B	A	B	A	B	A	B	B	B	A	B
SNP1654_PI516C	B	U	A	B	A	B	B	A	B	B	A	B	A	B	A	B	A	B	A	A	B	A	A	B	A	H	B	A	A	A	A	B	B	A	B	A	A	A	B	A	B	A	B	A	B	B	B	A	B
BARC_042795_08412	B	U	A	B	A	B	B	A	B	B	A	B	A	B	A	B	A	B	A	A	B	A	A	B	A	U	B	A	A	A	A	B	B	A	B	A	A	A	B	A	B	A	B	A	B	B	B	A	B
SNP2398_Magellan	B	U	A	B	A	B	B	A	B	B	A	B	A	B	A	B	A	B	A	A	B	A	A	B	A	H	B	A	A	A	A	B	B	A	B	A	A	A	B	A	B	A	B	A	B	B	B	A	B
SNP2407_Magellan	B	H	A	B	A	B	B	A	B	B	A	B	A	B	A	B	A	B	A	A	B	A	A	B	A	H	B	A	A	A	A	B	B	A	B	A	A	A	B	A	B	A	B	A	B	B	B	A	B
BARC_018211_03157	B	H	A	B	A	B	B	A	B	B	A	B	A	B	A	B	A	B	A	A	B	A	A	B	A	H	B	A	A	A	A	B	B	A	B	A	A	A	B	A	B	A	B	A	B	B	B	A	B
BARC_063115_18245	B	H	A	B	A	B	B	A	B	B	A	B	A	B	A	B	A	B	A	A	B	A	A	B	A	H	B	A	A	A	A	B	B	A	B	A	A	A	B	A	B	A	B	A	B	B	B	A	B
SNP2459_Magellan	B	H	A	B	A	B	B	A	B	A	A	B	A	B	A	B	A	B	B	A	B	A	A	B	A	H	B	B	A	A	A	B	B	A	B	A	A	A	B	A	B	A	B	A	B	B	B	A	B
BARC_057419_14750	B	H	A	B	A	B	B	A	B	A	A	B	A	B	A	B	A	B	B	A	B	A	A	B	A	H	B	B	A	A	A	B	B	A	B	A	A	A	B	A	B	A	B	A	B	B	B	A	B
NCSB_000249	B	H	A	B	A	B	B	A	B	A	A	B	A	B	A	B	A	B	B	A	B	A	A	B	A	U	B	B	A	A	A	B	B	A	B	A	A	A	B	A	B	A	B	A	B	B	B	A	B
BARC_029753_06334	A	A	B	A	A	H	B	B	A	A	B	A	A	B	B	A	B	A	A	H	H	A	A	B	B	B	A	B	B	A	A	A	A	A	B	B	B	B	B	B	B	B	A	A	B	A	B	A	B
BARC_013955_01283	A	A	B	A	A	U	B	B	A	A	B	A	A	B	B	A	B	A	A	B	B	A	A	B	B	B	A	B	B	A	A	A	A	A	B	B	B	B	B	B	B	B	A	A	B	A	B	A	U
BARC_048593_10672	A	A	B	A	A	H	B	B	A	A	B	A	A	B	B	A	B	A	A	B	B	A	A	B	B	B	A	B	B	A	A	A	A	A	B	B	B	B	B	B	B	B	A	A	B	A	B	A	H
NCSB_000253	A	A	B	A	A	H	B	B	A	A	B	A	A	B	B	A	B	A	A	B	B	A	A	B	B	B	A	B	B	A	A	A	A	A	B	B	B	B	B	B	B	B	A	A	B	A	B	A	U
BARC_025791_05069-1	A	A	B	A	A	A	B	B	A	A	B	A	A	B	A	A	B	A	A	B	B	A	A	B	B	A	A	B	B	A	A	A	A	A	B	B	B	B	B	B	B	B	A	A	B	A	B	A	B
BARC_055217_13119	A	A	B	A	A	A	B	B	A	A	B	A	A	B	A	A	B	A	A	B	B	A	A	B	B	A	A	B	B	A	A	A	A	A	B	B	B	B	B	B	B	B	A	A	B	A	B	A	B
NCSB_000256	A	A	B	A	A	A	B	A	B	A	B	A	A	B	A	A	B	A	A	B	B	A	A	B	B	A	A	B	B	A	A	B	A	A	B	A	B	B	B	B	B	B	A	A	B	A	B	A	B
SNP1783_PI516C	A	A	B	A	A	A	B	A	B	A	B	A	A	B	A	A	B	A	A	B	B	A	A	B	B	A	A	B	H	B	A	B	A	A	B	A	B	B	B	B	B	B	A	A	B	A	B	A	B
SNP1792_PI516C	A	A	B	A	A	A	B	A	B	A	B	A	A	B	A	A	B	A	A	B	B	A	A	B	B	A	A	B	H	B	A	B	A	A	B	A	B	B	B	B	B	B	A	A	B	A	B	A	B
BARC_040621_07801	A	A	B	A	B	A	B	A	B	A	B	A	A	B	B	A	B	A	A	B	B	A	A	B	B	A	A	B	H	B	A	B	A	A	B	A	B	B	B	B	B	B	A	A	B	A	B	A	B
NCSB_000259	A	A	B	A	B	A	B	A	B	A	B	A	A	B	B	A	B	A	A	B	B	A	A	B	B	A	A	B	H	B	A	B	A	A	B	A	B	B	B	B	B	B	A	A	B	U	B	A	B
NCSB_000260	A	A	B	A	B	A	B	A	B	A	B	B	A	B	B	A	B	A	A	B	B	A	A	B	B	A	A	B	H	B	A	B	A	A	B	A	B	B	B	B	B	B	A	A	B	U	B	A	B
BARC_044739_08779	A	A	B	A	B	A	B	A	B	A	B	B	A	B	B	A	B	A	A	B	B	A	A	B	B	A	A	B	H	B	A	B	A	A	B	A	B	B	B	B	B	B	A	A	B	A	B	A	B
BARC_013499_00502	A	A	B	A	B	A	B	A	B	A	B	B	A	B	B	A	B	A	A	B	B	A	A	B	B	A	A	B	H	B	A	B	A	A	B	A	B	B	B	B	B	B	A	A	B	U	B	A	B
NCSB_000262	A	A	B	A	B	A	B	A	B	A	B	B	A	B	B	A	B	A	A	B	B	A	A	A	B	A	A	B	H	B	A	B	A	A	B	A	B	B	B	B	B	B	A	A	B	U	B	A	B
BARC_039335_07289	A	A	B	A	B	A	B	A	B	A	B	B	A	B	B	A	B	A	A	B	B	A	A	A	B	A	A	B	U	B	A	B	A	A	B	A	B	B	B	B	B	B	A	A	B	H	B	A	B
NCSB_000263	A	A	B	A	B	A	B	A	B	A	B	B	A	B	B	A	B	A	A	B	B	A	A	A	B	A	A	B	H	B	A	B	A	A	B	A	B	B	B	B	B	B	A	A	B	U	B	A	B
BARC_030743_06936	A	A	B	A	B	A	B	A	B	A	B	B	A	B	B	A	B	A	A	B	B	A	A	A	B	A	A	B	H	B	A	B	A	A	B	A	B	B	B	B	B	B	A	A	B	U	B	A	B
BARC_030743_06937	A	A	B	A	B	A	B	A	B	A	B	B	A	B	B	A	B	A	A	B	B	A	A	A	B	A	A	B	H	B	A	B	A	A	B	A	B	B	B	B	B	B	A	A	B	H	B	A	B
BARC_030743_06935	A	A	B	A	B	A	B	A	B	A	B	B	A	B	B	A	B	A	A	B	B	A	A	A	B	A	A	B	U	B	A	B	A	A	B	A	B	B	B	B	B	B	A	A	B	H	B	A	B
BARC_027478_06590	A	A	B	A	B	A	B	A	B	A	B	B	A	B	B	A	B	A	A	B	B	A	A	A	B	A	A	B	H	A	A	B	A	A	B	A	B	B	B	B	B	B	A	A	B	U	B	A	B
BARC_029431_06192	A	A	B	A	B	A	B	A	B	A	B	B	A	B	B	A	B	A	A	B	B	A	A	A	B	A	A	B	H	A	A	B	A	A	B	A	B	B	B	B	B	B	A	A	B	U	B	A	B
BARC_044753_08802	A	A	B	A	B	A	B	A	B	A	B	B	A	B	B	A	B	A	A	B	B	A	A	A	B	A	A	B	H	A	A	B	A	A	B	A	B	B	B	B	B	B	A	A	B	H	B	A	B
NCSB_000266	A	A	B	A	B	A	B	A	B	A	B	B	A	B	B	A	B	A	A	B	B	A	A	A	B	A	A	B	H	A	A	B	A	A	B	A	B	B	B	B	B	B	A	A	B	U	B	A	B
BARC_028749_06005	A	A	B	A	B	A	B	A	B	A	B	B	A	B	B	A	B	A	A	B	B	A	A	A	B	A	A	B	H	A	A	B	A	A	B	A	B	B	B	B	B	B	A	A	B	H	B	A	B
BARC_028749_06007	A	A	B	A	B	A	B	A	B	A	B	B	A	B	B	A	B	A	A	B	B	A	A	A	B	A	A	B	H	A	A	B	A	A	B	A	B	B	B	B	B	B	A	A	B	H	B	A	B
BARC_020103_04461-2	A	A	B	A	B	A	B	A	B	A	B	B	A	B	B	A	B	A	A	B	B	A	A	A	B	A	A	B	H	A	A	B	A	A	B	A	B	B	B	B	B	B	A	A	B	B	B	A	B
NCSB_000268	A	A	B	A	B	A	B	A	B	A	B	B	A	B	B	A	B	A	A	B	B	A	A	A	B	A	A	B	B	A	A	B	A	A	B	A	B	B	B	B	B	B	A	A	B	B	B	A	B
SNP1868_PI516C	A	A	B	A	B	A	B	A	B	A	B	B	A	B	B	A	B	A	A	B	B	A	A	A	B	A	A	B	H	A	A	B	A	A	B	A	B	B	B	B	B	B	A	A	B	H	B	A	B
BARC_032525_08992	A	A	B	A	B	A	B	A	B	A	B	B	A	B	B	A	B	A	A	B	B	A	A	A	B	A	A	B	H	A	A	B	A	A	B	A	B	B	B	B	B	B	A	A	B	B	B	A	B
SNP1886_PI516C	A	A	B	A	B	A	B	A	B	A	B	B	A	B	B	A	B	A	A	B	B	A	A	A	B	A	A	B	H	A	A	B	A	A	B	A	B	B	B	B	B	B	A	A	B	U	B	A	B
NCSB_000272	A	A	B	A	B	A	B	A	B	A	B	B	A	B	B	A	B	A	A	B	B	A	A	A	B	A	A	B	H	A	A	B	A	A	B	A	B	B	B	B	B	B	A	A	B	H	B	A	B
NCSB_000273	A	A	B	A	B	A	B	A	B	A	B	B	A	B	B	A	B	A	A	B	B	A	A	A	B	A	A	B	H	A	A	B	A	A	B	A	B	A	B	B	B	B	A	A	B	U	B	A	B
NCSB_000274	A	A	B	A	B	A	B	A	B	A	B	B	A	B	B	A	B	A	A	B	B	A	A	A	B	A	A	B	H	A	A	B	A	A	B	A	B	A	B	B	B	B	A	A	B	H	B	A	B
NCSB_000276	A	A	B	A	B	A	B	A	B	A	B	B	A	B	B	A	B	A	A	B	B	A	A	A	B	A	A	B	H	A	A	B	A	A	B	A	B	A	B	B	B	B	A	A	B	H	B	A	B
BARC_050661_09809-1	A	A	B	A	B	A	B	A	B	A	B	B	A	B	B	A	B	A	A	B	B	A	A	A	B	A	A	B	H	A	A	B	A	A	B	A	B	A	B	B	B	B	A	A	B	H	B	A	B
BARC_050661_09809	A	A	B	A	B	A	B	A	B	A	B	B	A	B	B	A	B	A	A	B	B	A	A	A	B	A	A	B	H	A	A	B	A	A	B	A	B	A	B	B	B	B	A	A	B	H	B	A	B
NCSB_000278	A	A	B	A	B	A	B	A	B	A	B	B	A	B	B	A	B	A	A	B	B	A	A	A	B	A	A	B	H	A	A	B	A	A	B	A	B	A	B	B	B	B	A	A	B	H	B	A	B
BARC_018187_02536-2	A	A	B	A	B	A	B	A	B	A	B	B	A	B	B	A	B	A	A	B	B	A	A	A	B	A	A	B	U	A	A	B	A	A	B	A	B	A	B	B	B	B	A	A	B	B	B	A	B
NCSB_000280	A	A	B	B	B	A	B	A	B	A	B	B	A	A	B	A	B	A	A	B	B	A	A	A	B	A	A	B	H	A	A	B	A	A	B	A	B	A	B	B	B	B	A	A	B	U	B	A	B
BARC_063263_18284	A	A	B	B	B	A	B	A	B	A	B	B	A	A	A	A	B	A	A	B	B	A	A	A	B	A	A	B	H	A	A	B	A	A	B	A	B	A	B	B	B	B	H	A	B	H	B	A	B
BARC_016063_02049-2	A	A	B	B	B	A	B	A	B	A	B	B	A	A	A	A	B	A	A	B	B	A	A	A	B	B	A	B	H	A	A	B	A	A	B	A	B	A	B	B	B	B	H	A	B	H	B	A	B
BARC_016063_02049-3	A	A	B	B	B	A	B	A	B	A	B	B	A	A	A	A	B	A	A	B	B	A	A	A	B	B	A	B	H	A	A	B	A	A	B	A	B	A	B	B	B	B	H	A	B	U	B	A	B
SNP1925_PI516C	A	A	B	B	B	A	B	A	B	A	B	B	A	A	A	A	B	A	A	B	B	A	A	A	B	B	A	B	H	A	A	B	A	A	B	A	B	A	B	B	B	B	H	A	B	U	B	A	B
SNP1928_PI516C	A	A	B	B	B	A	B	A	B	A	B	B	A	A	A	A	B	A	A	B	B	A	A	A	B	B	A	B	A	A	A	B	A	A	B	A	B	A	B	B	B	B	H	A	B	U	B	A	B
SNP1935_PI516C	A	A	B	B	B	A	B	A	B	A	B	B	A	A	A	A	B	A	A	B	B	A	A	A	B	B	A	B	A	A	A	B	A	A	B	A	B	A	B	B	B	B	H	A	B	H	B	A	B
NCSB_000283	A	A	B	B	B	A	B	A	B	A	B	B	A	A	A	A	B	A	A	B	B	A	A	A	B	B	A	B	A	A	A	B	A	A	B	A	B	A	B	B	B	B	H	A	B	U	B	A	B
BARC_016573_02144-3	A	A	B	B	B	A	B	A	B	A	B	B	A	A	A	A	B	A	A	B	B	A	A	A	B	B	A	B	A	A	A	B	A	A	B	A	B	B	A	B	B	B	H	H	B	U	B	A	B
NCSB_000287	A	A	B	B	B	A	B	A	B	A	B	B	A	A	A	A	B	A	A	B	B	A	A	A	B	B	A	B	A	A	A	B	A	A	B	A	B	B	A	B	B	B	H	H	B	U	B	A	B
NCSB_000288	A	A	B	B	B	A	B	A	B	A	B	B	A	A	A	A	B	A	A	B	B	A	A	A	B	B	A	B	A	A	A	B	A	A	B	A	B	B	A	B	B	B	H	H	B	H	B	A	B
NCSB_000290	A	A	B	B	B	A	B	A	B	A	B	B	A	A	A	A	B	A	A	B	B	A	A	A	B	B	A	B	A	A	A	B	A	A	B	A	B	B	A	B	B	B	H	H	B	H	B	A	B
NCSB_000291	A	A	B	B	B	A	B	A	B	A	B	B	A	A	A	A	B	A	A	B	B	A	A	A	B	B	A	B	A	A	A	B	A	A	B	A	B	B	A	B	B	B	H	H	B	U	B	A	B
NCSB_000292	A	A	A	B	B	A	B	A	B	A	B	B	A	A	A	A	B	A	A	B	B	A	A	A	B	B	A	B	A	A	A	B	A	A	B	A	B	B	A	B	B	B	H	H	B	H	B	A	B
NCSB_000293	A	A	A	B	B	A	B	A	B	A	B	B	A	A	A	A	B	A	A	B	B	A	A	A	B	B	A	B	A	A	A	B	A	A	B	A	B	B	A	B	B	B	H	H	B	U	B	A	B
NCSB_000294	A	A	A	B	B	A	B	A	B	A	B	B	A	A	A	A	B	A	A	B	B	A	A	A	B	B	A	B	A	A	A	B	A	A	B	A	B	B	A	B	B	B	B	H	B	H	B	A	B
SNP03247	A	A	A	B	B	A	B	A	B	A	B	B	A	A	A	A	B	A	A	B	B	A	A	A	B	B	A	B	A	A	A	B	A	A	B	A	B	B	A	B	B	B	B	H	B	U	B	A	B
NCSB_000297	A	A	A	B	B	A	B	A	B	A	B	B	A	A	A	A	B	A	A	B	B	A	A	A	B	B	A	B	A	A	A	B	A	A	B	A	B	B	A	B	B	B	B	H	B	U	B	A	B
BARC_906883_01023	A	A	A	B	B	B	B	A	B	A	B	B	A	A	A	A	B	A	A	B	B	A	A	A	B	B	A	B	A	A	A	B	A	A	B	A	B	B	A	B	B	B	B	H	H	U	B	A	B
BARC_906883_01023-3	A	A	A	B	B	B	B	A	B	A	B	B	A	A	A	A	B	A	A	B	B	A	A	A	B	B	A	B	A	A	A	B	A	A	B	A	B	B	A	B	B	B	B	U	U	B	B	A	B
SNP03256	A	A	A	B	B	B	B	A	B	A	B	B	A	A	A	A	B	A	A	B	B	A	A	A	B	B	A	B	A	A	A	B	A	A	B	A	B	B	A	B	B	B	B	H	H	B	B	A	B
NCSB_000299	A	A	A	B	B	B	B	A	B	A	B	B	A	A	A	A	B	A	A	B	B	A	A	A	B	B	A	B	A	A	A	B	A	A	B	A	B	B	A	B	B	B	B	H	H	U	B	A	B
BARC_045259_08915	A	A	A	B	B	B	B	A	B	A	B	B	A	A	A	A	B	A	A	B	B	A	A	A	B	B	A	B	A	A	A	B	A	A	B	A	B	B	A	B	B	B	B	H	H	U	B	A	B
NCSB_000300	A	A	A	B	B	B	B	A	B	A	B	B	A	A	A	A	B	B	A	B	B	A	A	A	B	B	A	B	A	A	A	B	A	A	B	A	B	B	B	B	B	B	B	H	H	U	B	A	B
NCSB_000301	A	B	A	B	B	B	B	A	B	A	B	B	A	A	A	A	B	B	A	B	B	A	A	A	B	B	A	B	A	A	A	B	A	A	B	A	B	B	B	B	B	B	B	A	U	H	B	A	B
NCSB_000303	A	B	A	B	B	B	B	A	B	A	B	B	A	A	A	A	B	B	A	B	B	A	A	A	B	B	A	B	A	A	A	B	A	A	B	A	B	B	B	B	B	B	B	A	H	H	B	A	B
BARC_063205_18267	A	B	A	B	B	B	B	A	B	A	B	B	A	B	A	A	B	B	B	B	B	B	A	A	B	B	A	B	A	A	B	B	B	A	B	A	B	B	B	B	B	B	B	A	H	H	B	A	B
BARC_063205_18269	A	B	A	B	B	B	B	A	B	A	B	B	A	B	A	A	B	B	B	B	B	B	A	A	B	B	A	B	A	A	B	B	B	A	B	A	B	B	B	B	B	B	B	A	H	U	B	A	B
BARC_063205_18268	A	B	A	B	B	B	B	A	B	A	B	B	A	B	A	A	B	B	B	B	B	B	A	A	B	B	A	B	A	A	B	B	B	A	B	A	B	B	B	B	B	B	B	A	U	B	B	A	B
SNP2065_PI516C	A	B	A	B	B	B	B	A	B	A	B	B	A	B	A	A	B	B	B	B	B	B	A	A	B	B	A	B	A	A	B	B	B	A	B	A	B	B	B	B	B	B	B	B	H	B	B	A	B
NCSB_000310	A	B	A	B	B	B	B	A	B	A	B	B	A	B	A	A	B	B	B	B	B	B	A	A	B	B	A	B	A	A	B	B	B	A	B	A	B	B	B	B	B	B	B	B	H	B	B	A	B
BARC_037223_06748	A	B	A	B	B	B	B	A	B	A	B	B	A	A	A	A	B	B	B	B	B	B	A	A	B	B	A	B	A	A	B	B	B	A	B	A	B	B	B	B	B	A	B	B	H	A	B	A	B
NCSB_000312	A	B	A	B	B	B	B	A	B	A	B	B	A	A	A	A	B	B	B	B	B	B	A	A	B	B	A	B	A	A	B	B	B	A	B	A	B	B	B	B	B	A	B	B	H	A	B	A	B
NCSB_000313	A	B	A	B	B	B	B	A	B	A	B	B	A	A	A	A	B	B	B	B	B	B	A	A	B	B	A	B	A	A	B	B	B	A	B	A	B	B	B	B	B	A	B	B	H	A	B	A	B
NCSB_000314	A	B	A	B	B	B	B	A	B	A	B	B	A	A	A	A	A	B	B	B	B	B	A	A	B	B	A	B	A	A	B	B	B	A	B	A	B	B	B	B	B	A	B	B	H	B	B	A	B
NCSB_000316	A	B	A	B	B	B	B	A	B	A	B	B	A	A	A	A	A	B	B	B	B	B	A	A	B	B	A	B	A	A	B	B	B	A	B	A	B	B	B	B	B	A	B	B	H	B	B	A	B
BARC_050325_09554	A	B	A	B	B	B	A	A	B	A	B	B	A	A	A	A	A	B	B	A	B	B	A	A	B	B	A	B	A	A	B	B	B	A	B	B	B	B	B	B	B	A	B	B	H	B	B	A	A
SNP2108_PI516C	A	B	A	B	B	B	A	A	B	A	B	B	A	A	A	A	A	B	B	A	B	B	A	A	B	B	A	B	A	A	B	B	B	A	B	B	B	B	B	B	B	A	B	B	H	B	B	A	A
SNP2116_PI516C	A	B	A	B	B	B	A	A	B	A	B	B	A	A	A	A	A	B	B	A	B	B	A	A	B	B	A	B	A	A	B	B	B	A	B	B	B	B	B	B	B	A	B	B	H	B	B	A	A
BARC_019149_03316	A	B	A	B	B	B	A	A	B	A	B	B	A	A	A	A	A	B	B	A	B	B	A	A	B	B	A	B	A	A	B	B	B	A	B	B	B	B	B	B	B	A	B	B	H	B	B	A	A
BARC_019149_03315	A	B	A	B	B	B	A	A	B	A	B	B	A	A	A	A	A	B	B	A	B	B	A	A	B	B	A	B	A	A	B	B	B	A	B	B	B	B	B	B	B	A	B	B	U	B	B	A	A
BARC_010359_00619	A	B	A	B	B	B	A	A	B	A	B	B	A	A	A	A	A	B	B	A	B	B	A	A	B	B	A	B	A	A	B	B	B	A	B	B	B	B	B	B	B	A	B	B	H	B	B	A	A
NCSB_000322	A	B	A	B	B	B	A	A	B	A	B	B	A	A	A	A	A	B	B	A	B	B	A	A	B	B	A	B	A	A	B	B	B	A	B	B	B	B	B	B	B	A	B	B	H	B	B	A	A
NCSB_000323	A	B	A	B	B	B	A	A	B	A	B	B	A	A	A	A	A	B	B	A	B	B	A	A	B	B	A	B	A	A	B	B	B	A	B	B	B	B	B	B	B	A	B	B	H	B	B	A	A
SNP2141_PI516C	A	B	A	B	B	B	A	A	B	A	B	B	A	A	A	A	A	B	B	A	B	B	A	A	B	B	A	B	A	A	B	B	B	A	B	B	B	B	B	B	B	A	B	B	H	B	B	A	A
BARC_053459_11855	A	B	A	B	B	B	A	A	B	A	B	B	A	A	A	A	A	B	B	A	B	B	A	A	B	B	A	B	A	A	B	B	B	A	B	B	B	B	B	B	B	A	B	B	H	B	B	A	A
BARC_062713_18014	A	B	A	B	B	B	A	A	B	A	B	B	A	A	A	A	A	B	B	A	B	B	A	A	B	B	A	B	A	A	B	B	B	A	B	B	B	B	B	B	B	A	B	B	H	B	B	A	A
NCSB_000325	A	B	A	B	B	B	A	A	B	A	B	B	A	A	A	A	A	B	B	A	B	B	A	A	B	B	A	B	A	A	B	B	B	A	B	B	B	B	B	B	B	A	B	B	H	B	B	A	A
BARC_065673_19635	A	B	A	B	B	B	A	A	B	A	B	B	A	A	A	A	A	B	B	A	B	B	A	A	B	B	A	B	A	A	B	B	B	A	B	B	B	B	B	B	B	A	B	B	H	B	B	A	A
BARC_065673_19638	A	B	A	B	B	B	A	A	B	A	B	B	A	A	A	A	A	B	B	A	B	B	A	A	B	B	A	B	A	A	B	B	B	A	B	B	B	B	B	B	B	A	B	B	H	B	B	A	A
SNP2759_Magellan	A	B	A	B	B	B	A	A	B	A	B	B	A	A	A	A	A	B	B	A	B	B	A	A	B	B	A	B	A	A	B	B	B	A	B	B	B	B	B	B	B	A	B	B	H	B	B	A	A
SNP2165_PI516C	A	B	A	B	B	B	A	A	B	A	B	B	A	A	A	A	A	B	B	A	B	B	A	A	B	A	A	B	A	A	B	B	B	A	B	B	B	B	B	B	B	A	B	B	H	B	B	A	A
SNP2779_Magellan	A	B	A	B	B	B	A	A	B	A	B	B	A	A	A	A	A	A	B	A	B	B	B	A	A	A	A	B	A	A	B	B	B	A	B	B	B	B	B	B	B	A	B	B	A	B	B	A	A
NCSB_000332	A	B	A	B	B	B	A	A	B	A	B	B	A	A	A	A	B	A	B	A	B	B	B	A	A	A	A	B	A	A	B	B	B	A	B	B	B	B	B	B	B	A	B	B	A	B	B	A	A
NCSB_000335	A	B	A	B	B	B	A	A	B	A	B	B	A	A	A	A	B	A	B	A	B	B	B	A	A	A	A	B	A	A	B	B	B	A	B	B	B	B	B	B	B	A	B	B	A	B	B	A	A
BARC_025955_05182	A	B	A	B	B	B	A	A	B	A	B	B	A	A	A	A	B	A	B	A	B	B	B	A	A	A	A	B	A	A	B	B	B	A	B	B	B	B	B	B	B	A	B	B	A	B	B	A	A
NCSB_000336	A	B	A	B	B	B	A	A	B	A	B	B	A	A	A	A	B	A	B	A	B	B	B	A	A	A	A	B	A	A	B	B	B	A	B	B	B	B	B	B	B	A	B	B	A	B	B	A	A
SNP2994_Magellan	A	B	A	B	B	B	A	A	B	A	B	B	A	A	A	A	B	A	B	A	B	B	B	A	A	A	A	B	A	A	B	B	B	A	B	B	B	B	B	B	B	A	B	B	A	B	B	A	A
NCSB_000338	A	B	A	B	B	B	A	A	B	A	B	B	A	A	A	A	B	A	B	A	B	B	B	A	A	A	A	B	A	A	B	B	B	A	B	B	B	B	B	B	B	A	B	B	A	B	B	A	A
SNP3019_Magellan	A	B	A	B	B	B	A	A	B	A	B	B	A	A	A	A	B	A	B	A	B	B	B	A	A	A	A	B	A	A	B	B	B	A	B	B	B	B	B	B	B	A	B	B	A	B	B	A	A
SNP3034_Magellan	A	B	A	B	B	B	A	A	B	A	B	B	A	A	A	A	B	A	B	A	B	B	B	A	A	A	A	B	A	A	B	B	B	A	B	B	B	B	B	B	B	A	B	B	A	B	B	A	A
NCSB_000342	A	B	A	B	B	B	A	A	B	A	B	B	A	A	A	A	B	A	B	A	B	B	B	A	A	A	A	B	A	A	B	B	B	A	B	B	B	B	B	B	B	A	B	B	A	B	B	A	A
NCSB_000343	A	B	A	B	B	B	A	A	B	A	B	B	A	A	A	A	B	A	B	A	B	B	B	A	A	A	A	B	A	A	B	B	B	A	B	B	B	B	B	B	B	A	B	B	A	B	B	A	A
SNP3057_Magellan	A	B	A	B	B	B	A	A	B	A	B	B	A	A	A	A	B	A	B	A	B	B	B	A	A	A	A	B	A	A	B	B	B	A	B	B	B	B	B	B	B	A	B	B	A	B	B	A	A
NCSB_000345	A	B	A	B	B	B	A	A	B	A	B	B	A	A	A	A	B	A	B	A	B	B	B	A	A	A	A	B	A	A	B	B	B	A	B	B	B	B	B	B	B	A	B	B	A	B	B	A	A
SNP2259_PI516C	A	B	A	B	B	B	A	A	B	A	B	B	A	A	A	A	B	A	B	A	B	B	B	A	A	A	A	B	A	A	B	B	B	A	B	B	B	B	B	B	B	A	B	B	A	B	B	A	A
BARC_030679_06925	A	B	A	B	B	B	A	A	B	A	B	B	A	A	A	A	B	A	B	A	B	B	B	A	A	A	A	B	A	A	B	B	B	A	B	B	B	B	B	B	B	A	B	B	A	B	B	A	A
SNP2270_PI516C	A	B	A	B	B	B	A	A	B	A	B	B	A	A	A	A	B	A	B	A	B	B	B	A	A	A	A	B	A	A	B	B	B	H	B	B	B	B	B	B	B	A	B	B	A	B	B	A	A
NCSB_000346	A	B	A	B	B	B	A	B	B	A	B	B	A	A	A	A	B	A	B	A	B	B	B	A	A	A	A	B	B	A	B	B	B	H	B	B	B	B	B	B	B	A	B	B	A	B	B	A	A
SNP2304_PI516C	A	B	A	B	B	B	A	B	B	A	B	B	A	A	A	A	B	A	B	A	B	B	B	B	A	A	A	B	B	A	B	B	B	H	B	B	B	B	H	B	B	A	B	B	A	B	B	A	A
SNP2306_PI516C	A	B	A	B	B	B	A	B	B	A	B	B	A	A	A	A	B	A	B	A	B	B	B	B	A	A	A	B	B	A	B	B	B	U	B	B	B	B	H	B	B	A	B	B	A	B	B	A	A
BARC_029305_06149	A	B	A	B	B	B	A	B	B	A	B	B	A	A	A	A	B	A	B	A	B	B	B	B	A	A	A	B	B	A	B	B	B	B	B	B	B	B	B	B	B	A	B	B	A	B	B	A	A
NCSB_000349	A	B	A	B	B	B	A	B	B	A	B	B	A	A	A	A	B	A	B	A	B	B	B	B	A	A	A	B	B	A	B	B	B	U	B	B	B	B	H	B	B	A	B	B	A	B	B	A	A
NCSB_000350	A	B	A	B	B	B	A	B	B	A	B	B	A	A	A	A	B	A	B	A	B	B	B	B	A	A	A	B	B	A	B	B	B	U	B	B	B	B	H	B	B	A	B	B	A	B	B	A	A
NCSB_000353	A	B	A	B	B	B	A	B	B	A	B	B	A	A	A	A	B	A	B	A	B	B	B	B	A	A	A	B	B	A	B	B	B	B	B	B	B	B	H	B	B	A	B	B	A	B	B	A	A
SNP3136_Magellan	A	B	A	B	B	B	A	B	B	A	B	B	A	A	A	A	B	A	B	A	B	B	B	B	A	A	A	B	B	A	B	B	B	H	B	B	B	B	U	B	B	A	B	B	A	B	B	A	A
SNP2335_PI516C	A	B	A	B	B	B	A	B	B	A	B	B	A	A	A	A	B	A	B	A	B	B	A	B	A	A	A	B	B	A	B	B	B	U	B	B	B	B	H	B	B	A	B	A	A	B	B	A	A
SNP2339_PI516C	A	B	A	B	B	B	A	B	B	A	B	B	A	A	A	A	B	A	B	A	B	B	A	B	A	A	A	B	B	A	B	B	B	B	B	B	B	B	U	B	B	A	B	A	A	B	B	A	A
BARC_061373_17182	A	B	A	B	B	B	A	B	B	A	B	B	A	A	A	A	B	A	B	A	B	B	A	B	A	A	A	B	B	A	B	B	B	U	B	B	B	B	H	B	B	A	B	A	A	B	B	A	A
SNP2362_PI516C	A	B	A	B	B	B	A	B	B	A	B	B	A	A	B	A	B	A	B	A	B	B	A	B	A	A	A	B	B	A	B	B	B	H	B	B	B	B	H	B	B	A	B	A	A	B	B	A	A
BARC_048815_10726	A	B	A	H	A	B	A	B	A	A	B	H	A	A	B	A	B	A	B	H	H	B	A	A	A	A	A	B	B	A	B	A	B	A	A	B	B	B	A	B	B	A	B	A	A	B	B	A	A
SNP25131	A	B	A	B	A	B	A	B	A	A	B	B	A	A	B	A	B	A	B	B	B	B	A	A	A	A	A	B	B	A	A	A	B	A	A	B	B	B	A	B	B	A	B	A	A	B	B	A	A
NCSB_000363	A	B	A	B	A	B	A	B	A	A	B	B	A	A	B	B	B	A	B	B	B	B	A	A	A	A	A	B	A	A	A	A	B	A	A	B	B	B	A	B	B	A	B	A	A	B	B	A	A
SNP3275_Magellan	A	B	A	B	A	B	A	B	A	A	B	B	A	A	B	B	B	A	B	B	B	B	A	A	A	A	A	B	A	A	A	A	B	A	A	B	B	B	A	B	B	A	B	A	A	B	B	A	A
SNP2413_PI516C	A	B	A	A	A	B	B	B	A	A	B	B	A	A	B	B	B	A	B	B	B	A	A	A	A	A	A	B	A	A	A	A	B	A	A	B	B	B	A	B	B	A	B	B	A	B	B	A	A
BARC_055471_13309	A	B	A	A	A	B	B	B	A	B	A	B	A	B	B	B	B	A	B	B	B	A	A	A	B	A	A	B	A	A	A	A	B	A	A	B	B	B	B	B	B	A	B	B	A	B	B	B	A
BARC_043983_08572	B	B	A	A	A	B	B	B	A	B	A	B	A	B	B	B	B	A	B	B	B	A	A	A	B	A	A	B	B	A	A	A	B	A	A	B	B	A	B	B	B	A	B	A	A	B	B	A	A
BARC_057749_14915	B	B	A	A	A	B	B	B	A	B	A	B	A	B	B	B	B	A	B	B	B	A	A	A	B	A	A	B	B	A	A	A	B	A	A	B	B	A	B	B	B	A	B	A	A	B	B	A	A
BARC_054501_12100	B	B	A	A	A	B	B	B	A	B	A	B	A	B	B	B	B	A	B	B	B	A	A	A	B	A	A	B	B	A	A	A	B	A	A	B	B	A	B	B	B	A	B	A	A	B	B	A	A
BARC_018213_03168	B	B	A	A	A	B	B	B	A	B	A	B	A	B	B	B	B	A	B	B	B	A	A	A	B	A	A	B	B	A	A	A	B	A	A	B	B	A	B	B	B	A	B	A	A	B	B	A	A
BARC_064405_18641	B	B	A	A	A	B	B	B	A	B	A	B	A	B	B	B	B	A	B	B	B	A	A	A	B	A	A	B	B	A	A	A	B	A	A	B	B	A	B	B	B	A	B	A	A	B	B	A	A
BARC_016369_03150	B	B	A	A	A	B	B	B	A	B	A	B	A	B	B	B	B	A	B	B	B	A	A	A	B	A	A	B	B	A	A	A	B	A	A	B	B	A	B	B	B	A	B	A	A	B	B	A	A
NCSB_000376	B	B	A	A	A	B	B	B	A	B	A	B	A	B	B	B	B	A	B	B	B	A	A	A	B	A	A	B	B	A	A	A	B	A	A	B	B	A	B	B	B	A	B	A	A	B	B	A	A
NCSB_000378	B	B	A	A	A	B	B	B	A	B	A	B	A	B	B	B	B	A	B	B	B	A	A	A	B	A	A	B	B	A	A	A	B	A	A	B	B	A	B	B	B	A	B	A	A	B	B	A	A
BARC_042403_08252	B	B	A	A	A	B	B	B	A	B	A	B	A	B	B	B	B	A	B	B	B	A	A	A	B	A	A	B	B	A	A	A	B	A	A	B	B	A	B	B	B	A	B	A	A	B	B	A	A
SNP2598_PI516C	B	B	A	A	A	B	B	B	A	B	A	B	A	B	B	B	B	A	B	B	B	A	A	A	B	A	A	B	B	A	A	A	B	A	A	B	B	A	B	B	B	A	B	A	A	B	B	A	A
SNP2600_PI516C	B	B	A	A	A	B	B	B	A	B	A	B	A	B	B	B	B	A	B	B	B	A	A	A	B	A	A	B	B	A	A	A	B	A	A	B	B	A	B	B	B	A	B	A	A	B	B	A	A
SNP3400_Magellan	B	B	A	A	A	B	B	B	A	B	A	B	A	B	B	B	B	A	B	B	B	A	A	A	B	A	A	B	B	A	A	A	B	A	A	B	B	A	B	B	B	A	B	A	A	B	B	A	A
BARC_064823_18810	B	B	A	A	A	B	B	B	A	B	A	B	A	B	B	B	B	A	B	B	B	A	A	A	B	A	A	B	B	A	A	A	B	A	A	B	B	A	B	B	B	A	B	A	A	B	B	A	A
NCSB_000385	B	B	A	A	A	B	B	B	A	B	A	B	A	B	B	B	B	A	B	B	B	A	A	A	B	A	A	B	B	A	A	A	B	A	A	B	B	A	B	B	B	A	B	A	A	B	B	A	A
BARC_050535_09719	B	B	A	A	A	B	B	B	A	B	A	B	A	B	B	B	B	A	B	B	B	A	A	A	B	A	A	B	B	A	A	A	B	A	A	B	B	A	B	B	B	A	B	A	A	B	B	A	A
BARC_061707_17353	B	B	A	A	A	B	B	B	A	B	A	B	A	B	B	B	B	A	B	B	B	A	A	A	B	A	A	B	B	A	A	A	B	A	A	B	B	A	B	B	B	A	B	A	A	B	B	A	A
NCSB_000390	B	B	A	A	A	B	B	B	A	B	A	B	A	B	B	B	B	A	B	B	B	A	A	A	B	A	A	B	B	A	A	A	B	A	A	B	B	A	B	B	B	A	B	A	A	B	B	A	A
SNP29503	B	B	A	A	A	B	B	B	A	B	A	B	A	B	B	B	B	A	B	B	B	A	A	A	B	A	A	B	B	A	A	A	B	A	A	B	B	A	B	B	B	A	B	A	A	B	B	A	A
NCSB_000391	B	B	A	A	A	B	B	B	A	B	A	B	A	B	B	B	B	A	B	B	B	A	A	A	B	A	A	B	B	A	A	A	B	A	A	B	B	A	B	B	B	A	B	A	A	B	B	A	A
BARC_014233_03137	B	B	A	A	A	B	B	B	A	B	A	B	A	B	B	B	A	A	B	B	B	A	A	A	B	A	A	B	B	A	A	A	B	A	A	B	B	A	B	B	B	A	B	A	A	B	B	A	A
BARC_014233_03138	B	B	A	A	A	B	B	B	A	B	A	B	A	B	B	B	A	A	B	B	B	A	A	A	B	A	A	B	B	A	A	A	B	A	A	B	B	A	B	B	B	A	B	A	A	B	B	A	A
SNP3484_Magellan	B	B	A	A	A	B	B	B	A	B	A	B	A	B	B	B	A	A	B	B	B	A	A	A	B	A	A	B	B	A	A	A	B	A	A	B	B	A	B	B	B	A	B	A	A	B	B	A	A
SNP3491_Magellan	B	B	A	A	A	B	B	B	A	B	A	B	A	B	B	B	A	A	B	B	B	A	A	A	B	A	A	B	B	A	A	A	B	A	A	B	B	A	B	B	B	A	B	A	A	B	B	A	A
SNP2686_PI516C	B	B	A	A	A	B	B	B	A	B	A	B	A	B	B	B	A	A	B	B	B	A	A	A	B	A	A	B	B	A	A	A	B	A	A	B	B	A	B	B	B	A	B	A	A	B	B	A	A
SNP3505_Magellan	B	B	A	A	A	B	B	B	A	B	A	B	A	B	B	B	A	A	B	B	B	A	A	A	B	A	A	B	B	A	A	A	B	A	A	B	B	A	B	B	B	A	B	A	A	B	B	A	A
SNP3511_Magellan	B	B	A	A	A	B	B	B	A	B	A	B	A	B	B	B	A	A	B	B	B	A	A	A	B	A	A	B	B	A	A	A	B	A	A	B	B	A	B	B	B	A	B	A	A	B	B	A	A
SNP2702_PI516C	B	B	A	A	A	B	B	B	A	B	A	B	A	B	B	B	A	A	B	B	B	A	A	A	B	A	A	B	B	A	A	A	B	A	A	B	B	A	B	B	B	A	B	A	A	B	B	A	A
BARC_060381_16645	B	B	A	A	A	B	B	B	A	B	A	B	A	B	B	B	A	A	B	B	B	A	A	A	B	A	A	B	B	A	A	A	B	A	A	B	B	A	B	B	B	A	B	A	A	B	B	A	A
BARC_050881_09949	B	B	A	A	A	B	B	B	A	B	A	B	A	B	B	B	A	A	B	B	B	A	A	A	B	A	A	B	B	A	A	A	B	A	A	B	B	A	B	B	B	A	B	A	A	B	B	A	A
BARC_056089_14064	B	B	A	A	A	B	B	B	A	B	A	U	A	B	B	B	A	A	B	B	U	A	A	A	B	A	A	B	B	A	A	A	B	A	A	B	B	A	B	B	B	A	B	A	A	B	B	A	A
BARC_064461_18691	B	B	A	A	A	B	B	B	A	B	A	B	A	B	B	B	A	A	B	B	B	A	A	A	B	A	A	B	B	A	A	A	B	A	A	B	B	A	B	B	B	A	B	A	A	B	B	A	A
BARC_064461_18694	B	B	A	A	A	B	B	B	A	B	A	B	A	B	B	B	A	A	B	B	B	A	A	A	B	A	A	B	B	A	A	A	B	A	A	B	B	A	B	B	B	A	B	A	A	B	B	A	A
SNP3621_Magellan	B	B	A	A	A	B	B	B	A	B	A	B	A	B	B	B	A	A	B	A	B	A	A	A	B	A	A	B	B	A	A	A	B	A	A	B	B	A	B	B	B	A	B	A	A	B	B	A	A
BARC_057321_14692	B	B	A	A	A	B	B	B	A	B	A	B	A	B	B	B	A	A	B	A	B	A	A	A	B	A	A	B	B	A	A	A	B	A	A	B	B	A	B	B	B	A	B	A	A	B	B	A	A
SNP3639_Magellan	B	B	A	A	A	B	B	B	A	B	A	B	A	B	B	B	A	A	B	A	B	A	A	A	B	A	A	B	B	A	A	A	B	A	A	B	B	A	B	B	B	A	B	A	A	B	B	A	A
BARC_057357_14727	B	B	A	A	A	B	B	B	A	B	A	B	A	B	B	B	A	A	B	A	B	A	A	A	B	A	A	B	B	A	A	A	B	A	A	B	B	A	B	B	B	A	B	A	A	B	B	A	A
SNP3670_Magellan	B	B	A	A	A	B	B	B	A	B	A	B	A	B	B	B	A	A	B	A	B	A	A	A	B	A	A	B	B	A	A	A	B	A	A	B	B	A	B	B	B	A	B	A	A	B	B	A	A
NCSB_000398	B	B	A	A	A	B	B	B	A	B	A	B	A	B	B	B	A	A	B	A	B	A	A	A	B	A	A	B	B	A	A	A	B	A	A	B	B	A	B	B	B	A	B	A	A	B	B	A	A
SNP3747_Magellan	B	B	A	A	A	B	B	B	A	B	A	B	A	B	B	B	A	A	B	A	B	A	A	A	B	A	A	B	B	A	A	A	B	A	A	B	B	A	B	B	B	A	B	A	A	B	B	A	A
SNP3752_Magellan	B	B	A	A	A	B	B	B	A	B	A	B	A	B	B	B	A	A	B	A	B	A	A	A	B	A	A	B	B	A	A	A	B	A	A	B	B	A	B	B	B	A	B	A	A	B	B	A	A
BARC_035281_07161	B	B	A	A	A	B	B	B	A	B	A	B	A	B	B	B	A	A	B	A	B	A	A	A	B	A	A	B	B	A	A	A	B	A	A	B	B	A	B	B	B	A	B	A	A	B	B	A	A
SNP3801_Magellan	B	B	A	A	A	B	B	B	A	B	A	B	A	B	B	B	A	A	B	A	B	A	A	A	B	A	A	B	B	A	A	A	B	A	A	B	B	A	B	B	B	A	B	A	A	B	B	A	A
SNP3809_Magellan	B	B	A	A	A	B	B	B	A	B	A	B	A	B	B	B	A	A	B	A	B	A	A	A	B	A	A	B	B	A	A	A	B	A	A	B	B	A	B	B	B	A	B	A	A	B	B	A	A
NCSB_000400	B	B	A	A	A	B	B	B	A	B	A	B	A	B	B	B	A	A	B	A	B	A	A	A	B	A	A	B	B	A	A	A	B	A	A	B	B	A	B	B	B	A	B	A	A	B	B	A	A
NCSB_000407	B	B	A	A	A	B	B	B	A	B	A	B	A	B	B	B	A	A	B	A	B	A	A	A	B	A	A	B	B	A	A	A	B	A	A	B	B	A	B	B	B	A	B	A	A	B	B	A	A
NCSB_000408	B	B	A	A	A	B	B	B	A	B	A	B	A	B	B	B	A	A	B	A	B	A	A	A	B	A	A	B	B	A	A	A	B	A	A	B	B	A	B	B	B	A	B	A	A	B	B	A	A
SNP3975_Magellan	B	B	A	A	A	B	B	B	A	B	A	B	A	B	B	B	A	A	B	A	B	A	A	A	B	A	A	B	B	A	A	A	B	A	A	B	B	A	B	B	B	A	B	A	A	B	B	A	A
BARC_055879_13812	B	B	A	A	A	B	B	B	A	B	A	B	A	B	B	B	A	A	B	A	B	A	A	A	B	A	A	B	B	A	A	A	B	A	A	B	B	A	B	B	B	A	B	A	A	B	B	A	A
SNP4027_Magellan	B	B	A	A	A	B	B	B	A	B	A	B	A	B	B	B	A	A	B	A	B	A	A	A	B	A	A	B	B	A	A	A	B	A	A	B	B	A	B	B	B	A	B	A	A	B	B	A	A
NCSB_000412	B	B	A	A	A	B	B	B	A	B	A	B	A	B	B	B	A	A	B	A	B	A	A	A	B	A	A	B	B	A	A	A	B	A	A	B	B	A	B	B	B	A	B	A	A	B	B	A	A
BARC_061551_17265	B	B	A	A	A	B	B	B	A	B	A	B	A	B	B	B	A	A	B	A	B	A	A	A	B	A	A	B	B	A	A	A	B	A	A	B	B	A	B	B	B	A	B	A	A	B	B	A	A
NCSB_000414	B	B	A	A	A	B	B	B	A	B	A	B	A	B	B	B	A	A	B	A	B	A	A	A	B	A	A	B	B	A	A	A	B	A	A	B	B	A	B	B	B	A	B	A	A	B	B	A	A
SNP4107_Magellan	B	B	A	A	A	B	B	B	A	B	A	B	A	B	B	B	A	A	B	A	B	A	A	A	B	A	A	B	B	A	A	A	B	A	A	B	B	A	B	B	B	A	B	A	A	B	B	A	A
NCSB_000419	B	B	A	A	A	B	B	B	A	B	A	B	A	B	B	B	A	A	B	A	B	A	A	A	B	A	A	B	B	A	A	A	B	A	A	B	B	A	B	B	B	A	B	A	A	B	B	A	A
SNP4130_Magellan	B	B	A	A	A	B	B	B	A	B	A	B	A	B	B	B	A	A	B	A	B	A	A	A	B	A	A	B	B	A	A	A	B	A	A	B	B	A	B	B	B	A	B	A	A	B	B	A	A
SNP4138_Magellan	B	B	A	A	A	B	B	B	A	B	A	B	A	B	B	B	A	A	B	A	B	A	A	A	B	A	A	B	B	A	A	A	B	A	A	B	B	A	B	B	B	A	B	A	A	B	B	A	A
SNP4144_Magellan	B	B	A	A	A	B	B	B	A	B	A	B	A	B	B	B	A	A	B	A	B	A	A	A	B	A	A	B	B	A	A	A	B	A	A	B	B	A	B	B	B	A	B	A	A	B	B	A	A
SNP4146_Magellan	B	B	A	A	A	B	B	B	A	B	A	B	A	B	B	B	A	A	B	A	B	A	A	A	B	A	A	B	B	A	A	A	B	A	A	B	B	A	B	B	B	A	B	A	A	B	B	A	A
NCSB_000420	B	B	A	A	A	B	B	B	A	B	A	B	A	B	B	B	A	A	B	A	B	A	A	A	B	A	A	B	B	A	A	A	B	A	A	B	B	A	B	B	B	A	B	A	A	B	B	A	A
BARC_052519_11485	B	B	A	A	A	B	B	B	A	B	A	B	A	B	B	B	A	A	B	A	B	A	A	A	B	A	A	B	B	A	A	A	B	A	A	B	B	A	B	B	B	A	B	A	A	B	B	A	A
SNP4159_Magellan	B	B	A	A	A	B	B	B	A	B	A	B	A	B	B	B	A	A	B	A	B	A	A	A	B	A	A	B	B	A	A	A	B	A	A	B	B	A	B	B	B	A	B	A	A	B	B	A	A
SNP4198_Magellan	B	B	A	A	A	B	B	B	A	B	A	B	A	B	B	B	A	A	B	A	B	A	A	A	B	A	A	B	B	A	A	A	B	A	A	B	B	A	B	B	B	A	B	A	A	B	B	A	A
BARC_061209_18863	B	B	A	A	A	B	B	B	A	B	A	B	A	B	B	B	A	A	B	A	B	A	A	A	B	A	A	B	B	A	A	A	B	A	A	B	B	A	B	B	B	A	B	A	A	B	B	A	A
BARC_010849_00769	B	B	A	A	A	B	B	B	A	B	A	B	A	B	B	B	A	A	B	A	B	A	A	A	B	A	A	B	B	A	A	A	B	A	A	B	B	A	B	B	B	A	B	A	A	B	B	A	A
NCSB_000425	B	B	A	A	A	B	B	B	A	B	A	B	A	B	B	B	A	A	B	A	B	A	A	A	B	A	A	B	B	A	A	A	B	A	A	B	B	A	B	B	B	A	B	A	A	B	B	A	A
BARC_032681_09012	B	B	A	A	A	B	B	B	A	B	A	B	A	B	B	B	A	A	B	A	B	A	A	A	B	A	A	B	B	A	A	A	B	A	A	B	B	A	B	B	B	A	B	A	A	B	B	A	A
BARC_032681_09014	B	B	A	A	A	B	B	B	A	B	A	B	A	B	B	B	A	A	B	A	B	A	A	A	B	A	A	B	B	A	A	A	B	A	A	B	B	A	B	B	B	A	B	A	A	B	B	A	A
NCSB_000426	B	B	A	A	A	B	B	B	A	B	A	B	A	B	B	B	A	A	B	A	B	A	A	A	B	A	A	B	B	A	A	A	B	A	A	B	B	A	B	B	B	A	B	A	A	B	B	A	A
BARC_062259_17730	B	B	A	A	A	B	B	B	A	B	A	B	A	B	B	B	A	A	B	A	B	A	A	A	B	A	A	B	B	A	A	A	B	A	A	B	B	A	B	B	B	A	B	A	A	B	B	A	A
BARC_018317_03574	B	B	A	A	A	B	B	B	A	B	A	B	A	B	B	B	A	A	B	A	B	A	A	A	B	A	A	B	B	A	A	A	B	A	A	B	B	A	B	B	B	A	B	A	A	B	B	A	A
NCSB_000432	B	B	A	A	A	B	B	B	A	B	A	B	A	B	B	B	A	A	B	A	B	A	A	A	B	A	A	B	B	A	A	A	B	A	A	B	B	A	B	B	B	A	B	A	A	B	B	A	A
BARC_018369_03598	B	B	A	A	A	B	B	B	A	B	A	B	A	B	B	B	A	A	B	A	B	A	A	A	B	A	A	B	B	A	A	A	B	A	A	B	B	A	B	B	B	A	B	A	A	B	B	A	A
BARC_053163_11724	B	B	A	A	A	B	B	B	A	B	A	B	A	B	B	B	A	A	B	A	B	A	A	A	B	A	A	B	B	A	A	A	B	A	A	B	B	A	B	B	B	A	B	A	A	B	B	A	A
BARC_053161_11723	B	B	A	A	A	B	B	B	A	B	A	B	A	B	B	B	A	A	B	A	B	A	A	A	B	A	A	B	B	A	A	A	B	A	A	B	B	A	B	B	B	A	B	A	A	B	B	A	A
NCSB_000435	B	B	A	A	A	B	B	B	A	B	A	B	A	B	B	B	A	A	B	A	B	A	A	A	B	A	A	B	B	A	A	A	B	A	A	B	B	A	B	B	B	A	B	A	A	B	B	A	A
SNP4379_Magellan	B	B	A	A	A	B	B	B	A	B	A	B	A	B	B	B	A	A	B	A	B	A	A	A	B	A	A	B	B	A	A	A	B	A	A	B	B	A	B	B	B	A	B	A	A	B	B	A	A
SNP4389_Magellan	B	B	A	A	A	B	B	B	A	B	A	B	A	B	B	B	A	A	B	A	B	A	A	A	B	A	A	B	B	A	A	A	B	A	A	B	B	A	B	B	B	A	B	A	A	B	B	A	A
SNP2904_PI516C	B	B	A	A	A	B	B	B	A	B	A	B	A	B	B	B	A	A	B	A	B	A	A	A	B	A	A	B	B	A	A	A	B	A	A	B	B	A	B	B	B	A	B	A	A	B	B	A	A
NCSB_000438	B	B	A	A	A	B	B	B	A	B	A	B	A	B	B	B	A	A	B	A	U	A	A	A	B	A	A	B	B	A	A	A	B	A	A	B	B	A	B	B	B	A	B	A	A	B	B	A	A
BARC_061807_17541	B	B	A	A	A	B	B	B	A	B	A	B	A	B	B	B	A	A	B	A	B	A	A	A	B	A	A	B	B	A	A	A	B	A	A	B	B	A	B	B	B	A	B	A	A	B	B	A	A
SNP4437_Magellan	B	B	A	A	A	B	B	B	A	B	A	B	A	B	B	B	A	A	B	A	B	A	A	A	B	A	A	B	B	A	A	A	B	A	A	B	B	A	B	B	B	A	B	A	A	B	B	A	A
BARC_011149_00859	B	B	A	A	A	B	B	B	A	B	A	B	A	B	B	B	A	A	B	A	B	A	A	A	B	A	A	B	B	A	A	A	B	A	A	B	B	A	B	B	B	A	B	A	A	B	B	A	A
BARC_030195_06829	B	B	A	A	A	B	B	B	A	B	A	B	A	B	B	B	A	A	B	A	B	A	A	A	B	A	A	B	B	A	A	A	B	A	A	B	B	A	B	B	B	A	B	A	A	B	B	A	A
SNP2937_PI516C	B	B	A	A	A	B	B	B	A	B	A	B	A	B	B	B	A	A	B	A	B	A	A	A	B	A	A	B	B	A	A	A	B	A	A	B	B	A	B	B	B	A	B	A	A	B	B	A	A
NCSB_000440	B	B	A	A	A	B	B	B	A	B	A	B	A	B	B	B	A	A	B	A	B	A	A	A	B	A	A	B	B	A	A	A	B	A	A	B	B	A	B	B	B	A	B	A	A	B	B	A	A
NCSB_000441	B	B	A	A	A	B	B	A	A	B	A	B	A	B	B	B	A	A	B	A	B	A	A	A	B	A	A	B	B	A	A	A	B	A	A	B	B	A	B	B	B	A	B	A	A	B	B	A	A
NCSB_000443	B	B	B	A	A	B	B	A	A	B	A	B	A	B	B	B	A	A	B	A	B	A	A	A	B	A	A	B	B	A	A	A	B	A	A	B	B	A	B	B	B	A	B	A	A	B	A	A	A
SNP2971_PI516C	B	B	B	A	B	B	B	A	A	B	A	B	A	B	B	B	A	A	B	A	B	A	A	B	B	A	A	B	B	A	A	A	B	A	A	B	B	A	B	B	B	A	B	A	A	B	A	A	A
SNP4565_Magellan	B	B	B	A	B	B	B	A	A	B	A	B	A	B	B	B	A	A	B	A	B	A	A	B	B	A	A	B	B	A	A	A	B	A	A	B	B	A	B	B	B	A	B	A	A	B	A	A	A
BARC_055839_13757	B	B	B	A	B	B	B	A	A	B	A	B	A	B	B	B	A	A	B	A	B	A	A	B	B	A	A	B	B	A	A	A	B	A	A	B	B	A	B	B	B	A	B	A	A	B	A	A	A
SNP4594_Magellan	B	B	B	A	B	B	B	A	A	B	A	B	A	B	B	B	A	A	B	A	B	A	A	B	B	A	A	B	B	A	A	A	B	A	A	A	B	A	B	B	B	A	B	A	A	B	A	B	A
BARC_064837_18812	B	B	B	A	B	B	B	A	A	B	A	B	B	B	B	B	A	A	B	A	B	A	A	B	B	A	B	B	A	A	A	A	B	A	A	A	A	A	B	B	B	A	B	A	A	B	A	B	A
SNP3006_PI516C	B	B	B	A	B	B	B	A	A	B	A	B	B	B	B	B	A	A	B	A	B	A	A	B	B	A	B	B	A	A	A	A	B	A	A	A	A	A	B	B	B	A	B	A	A	B	A	B	A
BARC_041815_08101	B	B	B	A	B	B	B	A	A	B	A	B	B	B	B	B	A	A	B	A	B	A	A	B	B	A	B	B	A	A	A	A	B	A	A	A	A	A	B	B	B	A	B	A	A	B	A	B	A
BARC_064921_19000	B	B	B	A	B	B	B	A	A	B	A	B	B	B	B	B	A	A	B	A	B	A	A	B	B	A	B	B	A	B	A	A	B	A	A	A	A	A	B	B	B	A	B	A	A	B	A	B	A
BARC_060111_16390	B	B	B	A	B	B	B	A	A	B	A	B	B	B	B	B	A	A	B	A	B	A	A	B	B	A	B	B	A	B	A	A	B	A	A	A	A	A	B	B	B	A	B	A	A	B	A	B	A
SNP3023_PI516C	B	B	B	A	B	B	B	A	A	B	A	B	B	B	B	B	A	A	B	A	B	A	A	B	B	A	B	B	A	B	A	A	B	A	A	A	A	A	B	B	B	A	B	B	A	B	A	B	A
SNP3024_PI516C	B	B	B	A	B	B	B	A	A	B	A	B	B	B	B	B	A	A	B	A	B	A	A	B	B	A	B	B	A	B	A	U	B	A	A	A	A	A	B	B	B	A	B	B	A	B	A	B	A
NCSB_000460	B	B	B	A	A	B	B	A	A	A	A	B	B	B	B	B	A	A	B	A	B	A	A	B	B	A	B	B	A	B	A	U	B	A	A	A	A	A	B	B	B	A	B	B	A	B	A	B	A
NCSB_000461	B	B	B	A	A	B	B	A	A	A	A	B	B	B	B	B	A	A	B	A	B	A	A	B	B	A	B	B	A	B	A	U	B	A	A	A	A	A	B	B	B	A	B	B	A	B	A	B	A
SNP4762_Magellan	B	B	B	A	A	B	B	A	A	A	A	B	B	B	B	B	A	A	B	A	B	A	A	B	B	A	B	B	A	B	A	U	B	A	A	A	A	A	B	B	B	A	B	B	A	B	A	B	A
BARC_031617_07120	B	B	B	A	A	B	B	A	A	A	A	H	B	B	B	B	A	A	B	A	B	A	A	B	B	A	B	B	A	B	A	A	B	A	A	A	A	A	B	B	B	A	B	B	A	B	A	B	A
NCSB_000463	B	B	B	A	A	B	B	A	A	A	A	B	B	B	B	B	A	A	B	A	B	A	A	B	B	A	B	B	A	B	A	U	B	A	A	A	A	A	B	B	B	A	B	B	A	B	A	B	A
SNP3066_PI516C	B	B	B	A	A	B	B	A	A	A	A	B	B	B	B	B	A	A	B	A	B	A	A	B	B	A	B	B	A	B	A	H	B	A	A	A	A	A	B	B	B	A	B	B	A	B	A	B	A
NCSB_000464	B	B	B	A	A	B	B	A	A	A	A	B	B	B	B	B	A	A	B	A	B	A	A	B	B	A	B	B	A	B	A	U	B	A	A	A	A	A	B	B	B	A	B	B	A	B	A	B	A
SNP4784_Magellan	B	B	B	A	A	B	B	A	A	A	A	B	B	B	B	B	A	A	B	A	B	A	A	B	A	A	B	B	A	B	A	H	B	A	A	A	A	A	B	B	B	A	B	B	A	B	A	B	A
NCSB_000465	A	B	B	A	A	B	B	A	A	A	A	B	B	B	B	B	A	A	B	A	B	A	A	B	A	A	B	B	A	B	A	U	B	A	A	A	A	A	B	B	B	A	B	B	A	B	A	B	A
BARC_048437_10593	A	B	B	A	A	B	B	A	A	A	A	B	B	B	B	B	A	A	B	A	B	A	A	B	A	A	B	B	A	B	A	U	B	A	A	A	A	A	B	B	B	A	B	B	A	B	A	B	A
BARC_017255_02254	A	B	B	A	A	B	B	A	A	A	A	B	B	B	B	B	A	A	B	A	B	A	A	B	A	A	B	B	A	B	A	U	B	A	A	A	A	A	B	B	B	A	B	B	A	B	A	B	A
BARC_024409_04871	A	B	B	A	A	B	B	A	A	A	A	B	B	B	B	B	A	A	B	A	B	A	A	B	A	A	B	B	A	B	A	A	B	A	A	A	A	A	B	B	B	A	B	B	A	B	A	B	A
NCSB_000467	A	B	B	A	A	B	B	A	A	A	A	B	B	B	B	B	A	A	B	A	B	A	A	B	A	A	B	B	A	B	A	H	B	A	A	A	A	A	B	B	B	A	B	B	A	B	A	B	A
BARC_021561_04146	A	B	B	A	A	B	B	A	A	A	A	B	B	B	B	B	A	A	B	A	B	A	A	B	A	A	B	B	A	B	A	U	B	A	A	A	A	A	B	B	B	A	B	A	A	B	A	B	A
SNP3121_PI516C	A	B	B	A	A	B	B	A	B	A	A	B	B	A	B	B	A	A	B	A	B	A	A	B	A	A	B	B	A	B	A	B	B	B	A	A	A	A	A	B	B	A	B	A	A	B	A	B	A
NCSB_000474	A	B	B	A	A	B	B	A	B	A	A	B	B	A	B	B	A	A	B	A	B	A	A	B	A	A	B	B	A	B	A	B	B	B	A	A	A	A	A	B	B	A	B	A	A	B	A	B	A
SNP4833_Magellan	A	B	B	A	A	B	B	A	B	A	A	B	B	A	B	B	A	A	B	A	B	A	A	B	A	A	B	B	A	B	A	B	B	B	A	A	A	A	A	B	B	A	B	A	A	B	A	B	A
NCSB_000475	A	B	B	A	A	B	B	A	B	A	A	B	B	A	B	B	A	A	B	A	B	A	A	B	A	A	B	B	A	B	A	B	B	B	A	A	A	A	A	B	B	A	B	A	A	B	A	B	A
BARC_015053_02542	A	B	B	A	A	B	B	A	B	A	A	B	B	A	B	B	A	A	B	A	B	A	A	B	A	A	B	B	A	B	A	B	B	B	A	A	A	A	A	B	B	A	B	A	A	B	A	B	A
BARC_015053_02545	A	B	B	A	A	B	B	A	B	A	A	B	B	A	B	B	A	A	B	A	B	A	A	B	A	A	B	B	A	B	A	B	B	B	A	A	A	A	A	B	B	A	B	A	A	B	A	B	A
SNP3161_PI516C	A	B	B	A	A	B	B	A	B	A	A	B	B	A	B	B	A	A	B	A	B	A	A	B	A	A	B	B	A	B	A	B	B	B	A	A	A	A	A	B	B	A	B	A	A	B	A	B	A
SNP3162_PI516C	A	B	B	A	A	B	B	A	B	A	A	B	B	A	B	B	A	A	B	A	B	A	A	B	A	A	B	B	A	B	A	B	B	B	A	A	A	A	A	B	B	A	B	A	A	B	A	B	A
SNP3166_PI516C	A	B	B	A	A	B	B	A	B	A	A	B	B	A	B	B	A	A	B	A	B	A	A	B	A	A	B	B	A	B	A	B	B	B	A	A	A	A	A	B	B	A	B	A	A	B	A	B	A
SNP3168_PI516C	A	B	B	A	A	B	B	A	B	A	A	B	B	A	B	B	A	A	B	A	B	A	A	B	A	A	B	B	A	B	A	B	B	B	A	A	A	A	A	B	B	A	B	A	A	B	A	B	A
BARC_038595_10182	B	B	B	A	A	B	B	A	B	A	B	B	B	A	B	B	A	A	B	A	B	A	A	B	A	A	B	B	A	B	A	B	B	B	A	A	A	B	A	B	B	A	B	A	A	B	A	B	A
BARC_055135_13050	B	B	B	A	A	B	B	A	B	A	B	B	B	A	B	B	A	A	B	A	B	A	B	B	A	A	B	B	A	B	A	B	B	B	A	A	B	B	A	B	B	A	B	A	A	B	A	B	A
NCSB_000481	B	B	B	A	A	B	B	A	B	A	B	B	B	A	B	B	A	A	B	A	B	A	B	B	A	A	B	B	A	B	A	B	B	B	A	A	B	B	A	B	B	A	B	A	A	B	A	B	A
SNP4956_Magellan	B	B	B	A	A	B	B	A	B	A	B	B	B	A	B	B	A	A	B	A	B	A	B	B	A	A	B	B	A	B	A	B	B	B	A	A	B	B	A	B	B	A	B	A	A	B	A	B	A
SNP08161	B	B	B	A	A	B	B	A	B	A	B	B	B	A	B	B	A	A	B	A	B	A	B	B	A	A	B	B	A	B	A	B	B	B	A	A	B	B	A	B	B	A	B	A	A	B	A	B	A
NCSB_000483	B	B	B	A	A	B	B	A	B	A	B	B	B	A	B	B	A	A	B	A	B	A	B	B	A	A	B	B	A	B	A	B	B	B	A	A	B	B	A	B	B	A	B	A	A	B	A	B	A
SNP4967_Magellan	B	B	B	A	A	B	B	A	B	A	B	B	B	A	B	B	A	A	B	A	B	A	B	B	A	A	B	B	A	B	A	B	B	B	A	A	B	B	A	B	B	A	B	A	A	B	A	B	A
NCSB_000485	B	B	B	A	A	B	B	A	B	A	B	B	B	A	B	B	A	A	B	A	B	A	B	B	A	A	B	B	A	B	A	B	B	B	A	A	B	B	A	B	B	A	B	A	A	B	A	B	A
BARC_026065_05238	B	B	B	A	A	B	B	A	B	A	B	B	B	A	B	B	A	A	B	A	B	A	B	B	A	A	B	B	A	B	A	B	B	B	A	A	B	B	A	B	B	A	B	A	A	B	A	B	A
BARC_026065_05238-4	B	B	B	A	A	B	B	A	B	A	B	B	B	A	B	B	A	A	B	A	B	A	B	B	A	A	B	B	A	B	A	B	B	B	A	A	B	B	A	B	B	A	B	A	A	B	A	B	A
NCSB_000486	B	B	B	A	A	B	B	A	B	A	B	B	B	A	B	B	A	A	B	A	B	A	B	B	A	A	B	B	A	B	A	B	B	B	A	A	B	B	A	B	B	A	B	A	A	B	A	B	A
SNP4981_Magellan	B	B	B	A	A	B	B	A	B	A	B	B	B	A	B	B	A	A	B	A	B	A	B	B	A	A	B	B	A	B	A	B	B	B	A	A	B	A	A	B	B	A	B	A	A	B	A	B	A
NCSB_000487	B	B	B	B	A	A	B	A	B	A	B	B	B	B	B	A	A	A	A	B	B	A	B	B	B	A	B	B	A	A	A	B	B	B	A	B	B	A	A	B	A	A	B	A	A	A	A	B	B
BARC_017895_02429	B	B	B	A	A	B	B	A	B	A	B	B	B	A	B	B	A	A	B	A	B	A	B	B	A	A	B	B	A	A	A	B	B	B	A	A	B	A	A	B	B	A	B	A	A	B	A	B	A
NCSB_000491	B	B	B	A	A	B	B	A	B	A	B	B	B	A	B	B	A	A	B	A	B	A	B	B	A	A	B	B	A	A	A	B	B	B	A	A	B	A	A	B	B	A	B	A	A	B	A	B	A
BARC_020045_04420	B	B	B	A	A	B	B	A	B	A	B	B	B	A	B	B	A	A	B	A	B	A	B	B	A	A	B	B	A	A	A	B	B	B	A	A	B	A	A	B	B	A	B	A	A	B	A	B	A
BARC_020045_04421	B	B	B	A	A	B	B	A	B	A	B	B	B	A	B	B	A	A	B	A	B	A	B	B	A	A	B	B	A	A	A	B	B	B	A	A	B	A	A	B	B	A	B	A	A	B	A	B	A
SNP3236_PI516C	B	B	B	A	A	B	B	A	B	A	B	B	B	B	B	B	A	A	B	B	B	A	B	B	B	A	B	B	A	A	A	B	B	B	A	A	B	A	A	B	B	A	B	A	A	B	A	B	A
SNP3237_PI516C	B	B	B	A	A	B	B	A	B	A	B	B	B	B	B	B	A	A	B	B	B	A	B	B	B	A	B	B	A	A	A	B	B	B	A	A	B	A	A	B	B	A	B	A	A	B	A	B	A
BARC_028373_05856	B	B	B	B	A	B	B	A	B	A	B	B	B	B	B	B	A	A	B	B	B	A	B	B	B	A	B	B	A	A	A	B	B	B	A	A	B	A	A	B	B	A	B	A	A	B	A	B	A
SNP3239_PI516C	B	B	B	B	A	B	B	A	B	A	B	B	B	B	B	B	A	A	B	B	B	A	B	B	B	A	B	B	A	A	A	B	B	B	A	A	B	A	A	B	B	A	B	A	A	B	A	B	A
NCSB_000495	B	B	B	B	A	A	B	A	B	A	B	B	B	B	B	A	A	A	A	B	B	A	B	B	B	A	B	B	A	A	A	B	B	B	A	B	B	A	A	B	A	A	B	A	A	A	A	B	B
SNP3244_PI516C	B	B	B	B	A	B	B	A	B	A	B	B	B	B	B	B	A	A	B	B	B	A	B	B	B	A	B	B	A	A	A	B	B	B	A	A	B	A	A	B	B	A	B	A	A	B	A	B	A
NCSB_000498	B	B	B	B	A	B	B	A	B	A	B	B	B	B	B	B	A	A	B	B	B	A	B	B	B	A	B	B	A	A	A	B	B	B	A	A	B	A	A	B	B	A	B	A	A	B	A	B	A
BARC_031227_07011	B	B	B	B	A	H	B	A	B	A	B	B	B	B	B	B	A	A	A	B	B	A	B	B	B	A	B	B	A	A	A	B	B	B	A	A	B	A	A	B	B	A	B	A	A	A	A	B	B
BARC_062705_18010	B	B	B	B	A	U	B	A	B	A	B	B	B	B	B	A	A	A	A	B	B	A	B	B	B	A	B	B	A	A	A	B	B	B	A	A	B	A	A	B	B	A	B	A	A	A	A	B	B
NCSB_000505	B	B	B	B	A	H	B	A	B	A	B	B	B	B	B	A	A	A	A	B	B	A	B	B	B	A	B	B	A	A	A	B	B	B	A	A	B	A	A	B	B	A	B	A	A	A	A	B	B
SNP5034_Magellan	B	B	B	B	A	H	B	A	B	A	B	B	B	B	B	A	A	A	A	B	B	A	B	B	B	A	B	B	A	A	A	B	B	B	A	A	B	A	A	B	B	A	B	A	A	A	A	B	B
SNP3282_PI516C	B	B	B	B	A	H	B	A	B	A	B	B	B	B	B	A	A	A	A	B	B	A	B	B	B	A	B	B	A	A	A	B	B	B	A	A	B	A	A	B	B	A	B	A	A	A	A	B	B
BARC_044747_08795	B	B	B	B	A	H	B	A	B	A	B	B	B	B	B	A	A	A	A	B	B	A	B	B	B	A	B	B	A	A	A	B	B	B	A	A	B	A	A	B	B	A	B	A	A	A	A	B	B
BARC_054217_12380	B	B	B	B	A	U	B	A	B	A	B	B	B	B	B	A	A	A	A	B	B	A	B	B	B	A	B	B	A	A	A	B	B	B	A	A	B	A	A	B	A	A	B	A	A	A	A	B	B
SNP08297	B	B	B	B	A	H	B	A	B	A	B	B	B	B	B	A	A	A	A	B	B	A	B	B	B	A	B	B	A	A	A	B	B	B	A	A	B	A	A	B	A	A	B	A	A	A	A	B	B
NCSB_000508	B	B	B	B	A	H	B	A	B	A	B	B	B	B	B	A	A	A	A	B	B	A	B	B	B	A	B	B	A	A	A	B	B	B	A	A	B	A	A	B	A	A	B	A	A	A	A	B	B
SNP3312_PI516C	B	B	B	B	A	U	B	A	B	A	B	B	B	B	B	A	A	A	A	B	B	A	B	B	B	A	B	B	A	A	A	B	B	B	A	B	B	A	A	B	A	A	B	A	A	A	A	B	B
SNP3322_PI516C	B	B	B	B	A	H	B	A	B	A	B	B	B	B	B	A	A	A	A	B	B	A	B	B	B	A	B	B	A	A	A	B	B	B	A	B	B	A	A	B	A	A	B	A	A	A	A	B	B
SNP08314	B	B	B	B	A	H	B	A	B	A	B	B	B	B	B	A	A	A	A	B	B	A	B	B	B	A	B	B	A	A	A	B	B	B	A	B	B	A	A	B	A	A	B	A	A	A	A	B	B
SNP5114_Magellan	B	B	B	B	A	B	B	A	B	A	B	B	B	B	B	A	A	A	A	B	B	A	B	B	B	A	B	B	A	A	A	B	B	B	A	B	B	A	A	B	A	A	B	A	A	A	A	B	B
BARC_059321_15124	B	B	B	B	A	B	B	A	B	A	B	B	B	B	B	A	A	A	A	B	B	A	B	B	B	A	B	B	A	A	A	B	B	B	A	B	B	A	A	B	A	A	B	A	A	A	A	B	B
BARC_051677_11194	B	B	B	B	A	B	B	A	B	A	B	B	B	B	B	A	A	A	A	B	B	A	B	B	B	A	B	B	A	A	A	B	B	B	A	B	B	A	A	B	A	A	B	A	A	A	A	B	B
BARC_014429_01362	B	B	B	B	A	B	B	A	B	A	B	B	B	B	B	A	A	A	A	B	B	A	B	B	B	A	B	B	A	A	A	B	B	B	A	B	B	A	A	B	A	A	B	A	A	A	A	B	B
BARC_014429_01362-2	B	B	B	B	A	B	B	A	B	A	B	B	B	B	B	A	A	A	A	B	B	A	B	B	B	A	B	B	A	A	A	B	B	B	A	B	B	A	A	B	A	A	B	A	A	A	A	B	B
NCSB_000514	B	B	B	B	A	H	B	A	B	A	B	B	B	B	B	A	A	A	A	B	B	A	B	B	B	A	B	B	A	A	A	B	B	B	A	B	B	A	A	B	A	A	B	A	A	A	A	B	B
SNP5164_Magellan	B	B	B	B	A	B	B	A	B	A	B	B	B	B	B	A	A	A	A	B	B	A	B	B	B	A	B	B	A	A	A	B	B	B	A	B	B	A	A	B	A	A	B	A	A	A	A	B	B
SNP08354	B	B	B	B	A	A	B	A	B	A	B	B	B	B	B	A	A	A	A	B	B	A	B	B	B	A	B	B	A	A	A	B	B	B	A	B	B	A	A	B	A	A	B	A	A	A	A	B	B
NCSB_000515	B	B	B	B	A	A	B	A	B	A	B	B	B	B	B	A	A	A	A	B	B	A	B	B	B	A	B	B	A	A	A	B	B	B	A	B	B	A	A	B	A	A	B	A	A	A	A	B	B
BARC_039799_07588	B	B	B	B	A	A	B	A	B	A	B	B	B	B	B	A	A	A	A	B	B	A	B	B	B	A	B	B	A	A	A	B	B	B	A	B	B	A	A	B	A	A	B	A	A	A	A	B	B
NCSB_000516	B	B	B	B	A	A	B	A	B	A	B	B	B	B	B	A	A	A	A	B	B	A	B	B	B	A	B	B	A	A	A	B	B	B	A	B	B	A	A	B	A	A	B	A	A	A	A	B	B
BARC_057561_14830	B	B	B	B	A	A	B	A	B	A	B	B	B	B	B	A	A	A	A	B	B	A	B	B	B	A	B	B	A	A	A	B	B	B	A	B	B	A	A	B	A	A	B	A	A	A	A	B	B
BARC_025631_06531	B	B	B	B	A	A	B	A	B	A	B	B	B	B	B	A	A	A	A	B	B	A	B	B	B	A	B	B	A	A	A	B	B	B	A	B	B	A	A	B	A	A	B	A	A	A	A	B	B
BARC_025631_06532	B	B	B	B	A	A	B	A	B	A	B	B	B	B	B	A	A	A	A	B	B	A	B	B	B	A	B	B	A	A	A	B	B	B	A	B	B	A	A	B	A	A	B	A	A	A	A	B	B
SNP3361_PI516C	B	B	B	B	A	A	B	A	B	A	B	B	B	B	B	A	A	A	A	B	B	A	B	B	B	A	B	B	A	A	A	B	B	B	A	B	B	A	A	B	A	A	B	A	A	A	A	B	B
BARC_029193_06118	B	B	B	B	A	A	B	A	B	A	B	B	B	B	B	A	A	A	A	B	B	A	B	B	B	A	B	B	A	A	A	B	B	B	A	B	B	A	A	B	A	A	B	A	A	A	A	B	B
BARC_021403_04095	B	B	B	B	A	A	B	A	B	A	B	A	B	B	B	A	A	A	A	B	B	A	B	B	B	A	B	B	A	A	A	B	B	B	A	B	B	A	A	B	A	A	B	A	A	A	A	B	B
NCSB_000517	B	A	B	B	A	A	B	A	B	A	B	A	B	B	B	A	A	A	A	B	B	A	B	B	B	A	B	B	A	A	A	B	B	B	A	B	B	A	A	B	A	A	B	B	A	A	A	B	B
NCSB_000519	B	A	B	B	A	A	B	A	B	A	B	A	B	B	B	A	A	A	A	B	B	A	B	B	B	A	B	B	A	A	A	B	B	B	A	B	B	A	A	B	A	A	B	B	A	A	A	B	B
NCSB_000520	B	A	B	B	A	A	B	A	B	A	B	A	B	B	B	A	A	A	A	B	B	A	B	B	B	A	B	B	A	A	A	B	B	B	A	B	B	A	A	B	A	A	B	B	A	A	A	B	B
NCSB_000522	B	A	B	B	A	A	B	A	B	A	B	A	B	B	B	A	A	A	A	B	B	A	B	B	B	A	B	B	A	A	A	B	B	B	A	B	B	A	A	B	A	A	B	B	A	A	A	B	B
NCSB_000523	B	A	B	B	A	A	B	A	B	A	B	A	B	B	B	A	A	A	A	B	B	A	B	B	B	A	B	B	A	A	A	B	B	B	A	B	B	A	A	B	A	A	B	B	A	A	A	B	B
BARC_054181_12374	B	A	B	B	A	A	B	A	B	A	B	A	B	B	B	A	A	A	A	B	B	A	B	B	B	A	B	B	A	A	A	B	B	B	A	B	B	A	A	B	A	A	B	B	A	A	A	B	B
BARC_054181_12375	B	A	B	B	A	A	B	A	B	A	B	A	B	B	B	A	A	A	A	B	B	A	B	B	B	A	B	B	A	A	A	B	B	B	A	B	B	A	A	B	A	A	B	B	A	A	A	B	B
BARC_054181_12376	B	A	B	B	A	A	B	A	B	A	B	A	B	B	B	A	A	A	A	B	B	A	B	B	B	A	B	B	A	A	A	B	B	B	A	B	B	A	A	B	A	A	B	B	A	A	A	B	B
NCSB_000526	B	A	B	B	A	A	B	A	B	A	B	A	B	B	B	A	A	A	A	B	B	A	B	B	B	A	B	B	A	A	A	B	B	B	A	B	B	A	A	B	A	A	B	B	A	A	A	B	B
NCSB_000527	B	A	B	B	A	A	B	A	B	A	B	A	B	B	B	A	A	A	A	B	B	A	B	B	B	A	B	B	A	A	A	B	B	B	A	B	B	A	A	B	A	A	B	B	A	A	A	B	B
NCSB_000528	B	A	B	B	A	A	B	A	B	A	B	A	B	B	B	A	A	A	A	B	B	A	B	B	B	A	B	B	A	A	A	B	B	B	A	B	B	A	A	B	A	A	B	B	A	A	A	B	B
NCSB_000529	B	A	B	B	A	A	B	A	B	A	B	A	B	B	B	A	A	A	A	B	B	A	B	B	B	A	B	B	A	A	A	B	B	B	A	B	B	A	A	B	A	A	B	B	A	A	A	B	B
NCSB_000530	A	A	B	B	B	B	B	A	B	A	A	B	A	B	A	B	B	B	A	B	A	A	A	B	B	A	B	B	B	A	A	B	B	A	B	B	A	B	A	A	A	B	B	A	B	A	A	B	B
SNP3401_PI516C	A	A	A	B	B	B	B	A	B	A	A	B	A	B	A	B	B	B	A	B	A	A	A	B	B	A	B	B	B	A	A	B	B	A	B	B	A	B	A	A	A	B	B	A	B	A	A	B	B
SNP5357_Magellan	A	A	A	B	B	B	B	A	B	A	A	B	A	B	A	B	B	B	A	B	A	A	A	B	B	A	B	B	B	A	A	B	B	A	B	B	A	B	A	A	A	B	B	A	B	A	B	B	B
SNP3426_PI516C	A	A	A	B	B	B	B	A	B	A	A	B	A	B	A	B	B	B	A	B	A	A	A	B	B	A	B	B	B	A	A	B	B	A	B	B	A	B	A	A	A	B	B	A	B	A	B	B	B
SNP5370_Magellan	A	A	A	B	B	A	B	A	B	A	A	B	A	A	A	B	B	B	A	B	A	B	A	B	B	A	B	B	B	A	A	B	B	A	B	B	U	B	A	A	A	B	B	U	B	A	B	B	B
BARC_040813_07849	A	A	A	B	B	A	B	A	B	A	A	B	A	A	A	B	B	B	A	B	A	B	A	B	B	A	B	B	B	A	A	B	B	A	B	B	A	B	A	A	A	B	B	A	B	A	B	B	B
SNP5378_Magellan	A	A	A	B	B	A	B	A	B	A	A	B	A	A	A	B	B	B	A	B	A	B	A	B	B	A	B	B	B	A	A	B	B	A	B	B	A	B	A	A	A	B	B	A	B	A	B	B	B
BARC_028219_05797	A	A	A	B	B	A	B	A	B	A	A	B	A	A	A	B	B	B	A	B	A	B	A	B	B	A	B	B	B	A	A	B	B	A	B	B	A	B	A	A	A	B	B	A	B	A	B	B	B
NCSB_000537	A	A	A	B	B	A	B	A	B	A	A	B	A	A	A	B	B	B	A	B	A	B	A	B	B	A	B	B	B	A	A	B	B	A	B	B	A	B	A	A	A	B	B	A	B	A	B	B	B
BARC_052169_11380	A	A	A	B	B	A	B	A	B	A	A	B	A	A	A	B	B	B	A	B	A	B	A	B	B	A	B	B	B	A	A	B	B	A	B	B	A	B	A	A	A	B	B	A	B	A	B	B	B
BARC_052169_11384	A	A	A	B	B	A	B	A	B	A	A	B	A	A	A	B	B	B	A	B	A	B	A	B	B	A	B	B	B	A	A	B	B	A	B	B	A	B	A	A	A	B	B	A	B	A	B	B	B
SNP09906	A	A	A	B	B	A	B	A	B	A	A	B	A	A	H	B	B	B	A	B	A	B	A	B	B	A	B	B	B	A	A	B	B	A	B	B	A	B	A	A	A	B	B	A	B	A	B	B	B
NCSB_000539	A	A	A	B	B	A	B	A	B	A	A	B	A	A	U	B	B	B	A	B	A	B	A	B	B	A	B	B	B	A	A	B	B	A	B	B	A	B	A	A	A	B	B	A	B	A	B	B	B
NCSB_000541	A	A	A	B	B	A	B	A	A	A	A	B	A	A	U	B	B	B	A	B	A	B	A	B	B	A	B	B	B	A	A	A	B	A	B	B	A	B	A	A	A	B	B	A	B	A	B	B	B
BARC_055693_13601	A	A	A	B	B	A	B	A	A	A	A	B	A	A	U	B	B	B	A	B	A	B	A	B	B	A	B	B	B	A	A	A	A	A	B	B	A	B	A	A	A	B	B	A	B	A	B	B	B
NCSB_000545	A	A	A	B	B	A	B	A	A	A	A	B	A	A	H	B	B	B	A	B	A	B	A	B	B	A	B	B	B	A	A	A	A	A	B	B	A	B	A	A	A	B	B	A	B	A	B	B	B
NCSB_000546	A	A	A	B	B	A	B	A	A	A	A	B	A	A	H	B	B	B	A	B	A	B	A	B	B	A	B	B	B	A	A	A	A	A	B	B	A	B	A	A	A	B	B	A	B	A	B	B	B
SNP5519_Magellan	A	A	A	B	B	A	B	A	A	A	A	B	A	A	U	B	B	B	A	B	A	B	A	B	B	A	B	B	B	A	A	A	A	A	B	B	A	B	A	A	A	B	B	A	B	A	B	B	B
BARC_055149_13096	A	A	A	B	B	A	B	A	A	A	A	B	A	A	U	B	B	B	A	B	A	B	A	B	B	A	B	B	B	A	A	A	A	A	B	B	A	B	A	A	A	B	B	A	B	A	B	B	B
BARC_055149_13098	A	A	A	B	B	A	B	A	A	A	A	B	A	A	B	B	B	B	A	B	A	B	A	B	B	A	B	B	B	A	A	A	A	A	B	B	A	B	A	A	A	B	B	A	B	A	B	B	B
SNP5583_Magellan	A	A	A	B	B	A	B	A	A	A	A	B	A	A	U	A	B	B	A	B	A	B	A	B	B	A	B	B	B	A	A	A	A	B	B	A	A	B	A	A	A	B	B	A	B	A	B	B	B
BARC_042969_08482	A	A	A	B	U	A	B	A	A	A	A	B	A	A	U	A	B	B	A	B	A	B	A	B	B	A	B	B	B	A	A	A	A	B	B	A	A	B	A	A	A	B	B	A	B	A	B	B	B
BARC_042969_08479	A	A	A	B	B	A	B	A	A	A	A	B	A	A	U	A	B	B	A	B	A	B	A	B	B	A	B	B	B	A	A	A	A	B	B	A	A	B	A	A	A	B	B	A	B	A	B	B	B
NCSB_000550	A	A	A	B	B	A	B	A	A	A	A	B	A	A	A	A	B	B	A	B	A	B	A	B	B	A	B	B	B	A	A	A	B	B	B	A	A	B	A	A	A	B	A	A	B	A	B	B	B
SNP5610_Magellan	A	A	B	B	B	A	B	A	A	A	A	B	A	A	A	A	B	B	A	B	A	B	A	A	B	A	B	B	B	A	A	A	B	B	B	A	A	B	A	A	A	B	A	A	B	A	B	B	B
SNP5617_Magellan	A	A	A	B	B	A	B	A	A	B	A	B	A	A	A	A	B	B	A	B	A	B	A	A	B	A	B	B	B	A	A	A	B	B	B	A	A	B	A	A	A	B	A	A	B	A	B	B	B
SNP5631_Magellan	A	A	A	B	B	A	B	A	A	B	A	B	A	A	A	A	B	B	A	B	A	B	A	A	B	A	B	B	B	A	A	A	B	B	B	A	A	B	A	A	A	B	A	A	B	A	B	B	B
NCSB_000556	B	A	B	B	B	A	B	A	A	B	A	B	A	A	U	A	B	B	A	B	A	B	A	A	B	A	B	B	B	A	A	A	B	B	B	A	A	B	A	A	A	B	A	A	B	A	B	B	B
SNP13346	B	A	B	B	B	A	B	A	A	B	A	B	A	A	U	A	B	B	A	B	A	B	A	A	B	A	B	B	B	A	A	A	B	B	B	A	A	B	A	A	A	B	A	A	B	A	B	B	B
NCSB_000558	B	A	B	B	B	A	B	A	A	B	A	B	A	A	B	A	B	B	A	B	A	B	A	A	B	A	B	B	B	A	A	A	B	B	B	A	A	B	A	A	A	B	A	A	B	A	B	B	B
NCSB_000560	B	A	B	B	B	A	B	A	A	B	A	B	A	A	H	A	B	B	A	B	A	B	A	A	B	A	B	B	B	A	A	A	B	B	B	A	A	B	A	A	A	B	A	A	B	A	B	B	B
BARC_028645_05979	B	A	B	B	B	A	B	A	A	B	A	B	A	A	U	A	B	B	A	B	A	B	A	A	B	A	B	B	B	A	A	A	B	B	B	A	A	B	A	A	A	B	A	A	B	A	B	B	B
BARC_056039_14017	B	A	B	B	B	A	B	A	A	B	A	B	A	A	H	A	B	B	A	B	A	B	A	A	B	A	B	B	B	A	A	A	B	B	B	A	A	B	A	A	A	B	A	A	B	A	B	B	B
BARC_056039_14009	A	A	A	B	B	A	B	A	A	B	A	B	A	A	A	A	B	B	A	B	A	B	A	A	B	A	B	B	B	A	A	A	B	B	B	A	A	B	A	A	A	B	A	A	B	A	B	B	B
BARC_056039_14008	B	A	B	B	B	A	B	A	A	B	A	B	A	A	H	A	B	B	A	B	A	B	A	A	B	A	B	B	B	A	A	A	B	B	B	A	A	B	A	A	A	B	A	A	B	A	B	B	B
BARC_056115_14098	A	A	A	B	B	A	B	A	A	B	A	B	A	A	A	A	B	B	A	B	A	B	A	A	B	A	B	B	B	A	A	A	B	B	B	A	A	B	A	A	A	B	A	A	B	A	B	B	B
BARC_056039_14018	B	A	B	B	B	A	B	A	A	B	A	B	A	A	U	A	B	B	A	B	A	B	A	A	B	A	B	B	B	A	A	A	B	B	B	A	A	B	A	A	A	B	A	A	B	A	B	B	B
NCSB_000563	A	A	A	B	B	A	B	A	A	B	A	B	A	A	A	A	B	B	A	B	A	B	A	A	B	A	B	B	B	A	A	A	B	B	B	A	A	B	A	A	A	B	A	A	B	A	B	B	B
SNP5728_Magellan	A	A	A	B	B	A	B	A	A	B	A	B	A	A	A	A	B	B	A	B	A	B	A	A	B	A	B	B	B	A	A	A	B	B	B	A	A	B	A	A	A	B	A	A	B	A	B	B	B
SNP13277	A	A	A	B	B	A	B	A	A	B	A	B	A	A	A	A	B	B	A	B	A	B	A	A	B	A	B	B	B	A	A	A	B	B	B	A	A	B	A	A	A	B	A	A	B	A	B	B	B
NCSB_000566	A	A	A	B	B	A	B	A	A	B	A	B	A	A	A	A	B	B	A	B	A	B	A	A	B	A	B	B	B	A	A	A	B	B	B	A	A	B	A	A	A	B	A	A	B	A	B	B	B
BARC_028619_05977	B	A	B	B	B	A	B	A	A	B	A	B	A	A	U	A	B	B	A	B	A	B	A	A	B	A	B	B	B	A	A	A	B	B	B	A	A	B	A	A	A	B	A	A	B	A	B	B	B
NCSB_000568	A	A	A	B	B	A	B	A	A	B	A	B	A	A	A	A	B	B	A	B	A	B	A	A	B	A	B	B	B	A	A	A	B	B	B	A	A	B	A	A	A	B	A	A	B	A	B	B	B
NCSB_000574	B	A	B	B	B	A	B	A	A	B	A	B	A	A	H	A	B	B	A	B	A	B	A	A	B	A	B	B	B	A	A	A	B	B	B	A	A	B	A	A	A	B	A	A	B	A	B	B	B
NCSB_000575	B	A	B	B	B	A	B	A	A	B	A	B	A	A	U	A	B	B	A	B	A	B	A	A	B	A	B	B	B	A	A	A	B	B	B	A	A	B	A	A	A	B	A	A	B	A	B	B	B
BARC_027438_06568	B	A	B	B	B	A	B	A	A	B	A	B	A	A	U	A	B	B	A	B	A	B	A	A	B	A	B	B	B	A	A	A	B	B	B	A	A	B	A	A	A	B	A	A	B	A	B	B	B
BARC_064351_18630	B	A	B	B	B	A	B	A	A	B	A	B	A	A	U	A	B	B	A	B	A	B	A	A	B	A	B	B	B	A	A	A	B	B	B	A	A	B	A	A	A	B	A	A	B	A	B	B	B
BARC_064351_18628	B	A	B	U	B	A	B	A	A	B	A	B	A	A	U	A	B	B	A	B	A	B	A	A	B	A	B	B	B	A	A	A	B	B	B	A	A	B	A	A	A	B	A	A	B	A	B	B	B
NCSB_000577	B	A	B	B	B	A	B	A	A	B	A	B	A	A	H	A	B	B	A	B	A	B	A	A	B	A	B	B	B	A	A	A	B	B	B	A	A	B	A	A	A	B	A	A	B	A	B	B	B
NCSB_000578	A	A	A	B	B	A	B	A	A	B	A	B	A	A	A	A	B	B	A	B	A	B	A	A	B	A	B	B	B	A	A	A	B	B	B	A	A	B	A	A	A	B	A	A	B	A	B	B	B
NCSB_000579	B	A	B	B	B	A	B	A	A	B	A	B	A	A	U	A	B	B	A	B	A	B	A	A	B	A	B	B	B	A	A	A	B	B	B	A	A	B	A	A	A	B	A	A	B	A	B	B	B
BARC_014709_01630	B	A	B	B	B	A	B	A	A	B	A	B	A	A	H	A	B	B	A	B	A	B	A	A	B	A	B	B	B	A	A	A	B	B	B	A	A	B	A	A	A	B	A	A	B	A	B	B	B
SNP5893_Magellan	B	A	B	B	B	A	B	A	A	B	A	B	A	A	U	A	B	B	A	B	A	B	A	A	B	A	B	B	B	A	A	A	B	B	B	A	A	B	A	A	A	A	A	A	B	A	B	B	B
SNP5899_Magellan	B	A	B	B	B	A	B	A	A	B	A	B	A	A	U	A	B	B	A	B	A	B	A	A	B	A	B	B	B	A	A	A	B	B	B	A	A	B	A	A	A	A	A	A	B	A	B	B	B
NCSB_000585	B	A	B	B	B	A	B	A	A	B	A	B	B	A	H	A	B	B	A	B	A	A	A	A	B	B	B	B	B	A	A	A	B	B	B	A	A	B	A	A	A	A	A	A	B	A	B	B	B
NCSB_000586	B	H	B	B	B	A	B	A	H	B	A	B	B	A	H	A	B	B	A	B	A	H	A	A	B	B	B	B	B	A	A	H	B	B	B	A	A	B	A	A	A	A	A	A	B	A	B	B	B
NCSB_000588	B	A	B	B	B	A	B	A	A	B	A	B	B	A	H	A	B	B	A	B	A	A	A	A	B	B	B	B	B	A	A	A	B	B	B	A	A	B	A	A	A	A	A	A	B	A	B	B	B
NCSB_000589	B	A	B	B	B	A	B	A	A	B	A	B	B	A	U	A	B	B	A	B	A	A	A	A	B	B	B	B	B	A	A	A	B	B	B	A	A	B	A	A	A	A	A	A	B	A	B	B	B
NCSB_000590	B	A	B	B	B	A	B	A	A	B	A	B	B	A	H	A	B	B	A	B	A	A	A	A	B	B	B	B	B	A	A	A	B	B	B	A	A	B	A	A	A	A	A	A	B	A	B	B	B
SNP6062_Magellan	B	A	B	B	B	A	B	A	A	B	A	B	B	A	H	A	B	B	A	B	A	A	A	A	B	B	B	B	B	A	A	A	B	B	B	A	A	B	A	A	A	A	A	A	B	A	B	B	B
NCSB_000591	B	A	B	B	B	A	B	A	A	B	A	B	B	A	H	A	B	B	A	B	B	A	A	A	B	B	B	B	B	A	A	A	B	B	B	A	A	B	A	A	A	A	A	A	B	A	B	B	B
NCSB_000592	B	A	B	B	B	A	B	A	A	B	A	B	B	A	H	A	B	B	A	B	B	A	A	A	B	B	B	B	B	A	A	A	B	B	B	A	A	B	A	A	A	A	A	A	B	A	B	B	B
SNP04840	A	B	B	B	B	A	B	A	A	B	A	B	B	A	H	A	B	B	A	B	B	A	A	A	B	B	B	B	B	A	A	A	B	B	U	A	A	B	A	A	A	A	A	A	B	A	B	B	B
SNP6203_Magellan	A	B	B	B	B	A	B	A	A	B	A	B	B	A	U	A	B	B	A	B	B	A	A	A	B	B	B	B	B	A	A	A	B	B	H	A	A	B	A	A	A	A	A	A	B	A	B	B	B
SNP6217_Magellan	A	B	B	B	B	A	B	A	A	B	A	B	B	A	A	A	B	B	A	B	B	A	A	A	B	B	B	B	B	A	A	A	B	B	H	A	A	B	A	A	A	A	A	A	B	A	B	B	B
NCSB_000600	A	B	B	B	B	A	B	A	A	B	A	B	B	A	U	A	B	B	A	B	B	A	A	A	B	B	B	B	B	A	A	A	B	B	H	A	A	B	A	A	A	A	A	A	B	A	B	B	B
SNP6253_Magellan	A	B	B	B	B	A	B	A	A	B	A	B	B	A	U	A	B	B	A	B	B	A	A	A	B	B	B	B	B	A	A	A	B	B	B	A	A	B	A	A	A	A	A	A	B	A	B	B	B
NCSB_000601	A	B	A	B	B	A	B	A	A	B	A	B	B	A	A	A	B	B	A	B	B	A	A	A	B	B	B	B	A	A	A	A	B	B	H	A	A	B	A	A	A	A	A	A	B	A	B	B	B
NCSB_000604	A	B	A	B	B	A	B	A	A	B	A	B	B	A	A	A	B	B	A	B	B	A	A	A	B	B	B	B	A	A	A	A	B	B	H	A	A	B	A	A	A	A	A	A	B	A	B	B	B
SNP6465_Magellan	A	B	B	B	B	A	B	A	A	B	A	B	B	A	U	A	B	B	A	B	B	A	A	A	B	B	B	B	B	A	A	A	B	B	H	A	A	B	A	A	A	A	A	A	B	A	B	B	B
NCSB_000608	A	B	B	B	B	U	B	A	A	B	A	B	B	A	H	A	B	B	A	B	B	A	A	A	B	B	B	B	B	A	A	A	B	B	B	A	A	B	A	A	A	A	A	A	B	A	B	B	B
SNP6580_Magellan	A	B	B	B	B	A	B	A	A	B	A	B	B	A	A	A	B	B	A	B	B	A	A	A	B	B	B	B	B	A	A	A	B	B	A	A	A	B	A	A	A	A	A	A	B	A	B	B	B
BARC_047675_10373	A	B	B	B	B	A	B	A	A	B	A	B	B	A	U	A	B	B	A	B	B	A	A	A	B	B	B	B	B	A	A	A	B	B	H	A	A	B	A	A	A	A	A	A	B	A	B	B	B
BARC_050349_09568	A	B	B	B	B	A	B	A	A	B	A	B	B	A	U	A	B	B	A	B	B	A	A	A	B	B	B	B	B	A	A	A	B	B	H	A	A	B	A	A	A	A	A	A	B	A	B	B	B
BARC_050349_09568-3	A	B	B	B	B	A	B	A	A	B	A	B	B	A	U	A	B	B	A	B	B	A	A	A	B	B	B	B	B	A	A	A	B	B	H	A	A	B	A	A	A	A	A	A	B	A	B	B	B
BARC_044085_08610	A	B	B	B	B	A	B	A	A	B	A	B	B	A	U	A	B	B	A	B	B	A	A	A	B	B	B	B	B	A	A	A	B	B	H	A	A	B	A	A	A	A	A	A	B	A	B	B	B
SNP3686_PI516C	A	B	B	B	B	A	B	A	A	B	A	B	B	A	U	A	B	B	A	B	B	A	A	A	B	B	B	B	B	A	A	A	B	B	H	A	A	B	A	A	A	A	A	A	B	A	B	B	B
BARC_051729_11224	A	B	B	B	B	A	B	A	A	B	A	B	B	A	U	A	B	B	A	B	B	A	A	A	B	B	B	B	B	A	A	A	B	B	H	A	A	B	A	A	A	A	A	A	B	A	B	B	B
BARC_051729_11230	A	B	B	B	B	A	B	A	A	B	A	B	B	A	U	A	B	B	A	B	B	A	A	A	B	B	B	B	B	A	A	A	B	B	H	A	A	B	A	A	A	A	A	A	B	A	B	B	B
BARC_051729_11225	A	B	B	B	B	A	B	A	A	B	A	B	B	A	U	A	B	B	A	B	B	A	A	A	B	B	B	B	B	A	A	A	B	B	H	A	A	B	A	A	A	A	A	A	B	A	B	B	B
SNP6833_Magellan	A	B	B	B	B	A	B	A	A	B	A	B	B	A	U	A	B	B	A	B	B	A	A	A	B	B	B	B	B	A	A	A	B	B	H	A	A	B	A	A	A	A	A	A	B	A	B	B	B
BARC_059641_15963	A	B	B	B	B	A	B	A	A	B	A	B	B	A	A	A	B	B	A	B	B	A	A	A	B	B	B	B	B	A	A	A	B	B	U	A	A	B	A	A	A	A	A	A	B	A	B	B	B
BARC_061675_17321	A	B	B	B	B	A	B	A	A	B	A	B	B	A	U	A	B	B	A	B	B	A	A	A	B	B	B	B	B	A	A	A	B	B	H	A	A	B	A	A	A	A	A	A	B	A	B	B	B
SNP6937_Magellan	A	B	B	B	B	A	B	A	A	B	A	B	B	A	U	A	B	B	A	B	B	A	A	A	B	B	B	B	B	A	A	A	B	B	H	A	A	B	A	A	A	A	A	A	B	A	B	B	B
SNP7007_Magellan	A	B	B	B	U	A	B	A	A	B	A	B	B	A	U	A	B	B	A	B	B	A	A	A	B	B	B	B	B	A	A	A	B	B	H	A	A	B	A	A	A	A	A	A	B	A	B	B	B
BARC_057823_14942	A	B	B	B	B	A	B	A	A	B	A	B	B	A	U	A	B	B	A	B	B	A	A	A	B	B	B	B	B	A	A	A	B	B	H	A	A	B	A	A	A	A	A	A	B	A	B	B	B
SNP3833_PI516C	A	B	B	B	B	A	B	A	A	B	A	B	B	A	U	A	B	A	A	B	B	B	A	A	B	B	B	B	B	A	A	A	B	B	B	A	A	B	A	A	A	A	A	A	B	A	B	B	B
SNP3841_PI516C	A	B	B	B	B	A	B	A	A	B	A	B	B	A	A	A	B	A	A	B	B	B	A	A	B	B	B	B	B	A	A	A	B	B	H	A	A	B	A	A	A	A	A	A	B	A	B	B	B
BARC_059329_15751	A	B	B	B	B	A	B	A	A	B	A	B	B	A	U	A	B	A	A	B	B	B	A	A	B	B	B	B	B	A	A	A	B	B	H	A	A	B	A	A	A	A	A	A	B	A	B	B	B
BARC_059333_15752	A	B	B	B	B	A	B	A	A	B	A	B	B	A	U	A	B	A	A	B	B	B	A	A	B	B	B	B	B	A	A	A	B	B	H	A	A	B	A	A	A	A	A	A	B	A	B	B	B
BARC_026133_05276-2	A	B	B	B	B	A	B	A	A	B	A	B	B	A	U	A	B	A	A	B	B	B	A	A	B	B	B	B	B	A	A	A	B	B	H	A	A	B	A	A	A	A	A	A	B	A	B	B	B
BARC_026133_05276	A	B	B	B	B	A	B	A	A	B	A	B	B	A	A	A	B	A	A	B	B	B	A	A	B	B	B	B	B	A	A	A	B	B	H	A	A	B	A	A	A	A	A	A	B	A	B	B	B
BARC_026133_05277	A	B	B	B	B	A	B	A	A	B	A	B	B	A	U	A	B	A	A	B	B	B	A	A	B	B	B	B	B	A	A	A	B	B	H	A	A	B	A	A	A	A	A	A	B	A	B	B	B
SNP3883_PI516C	A	B	B	B	B	A	B	A	A	B	A	B	B	A	H	A	B	A	A	B	B	B	A	A	B	B	B	B	B	A	A	A	B	B	B	A	A	B	A	A	A	A	A	A	B	A	B	B	B
BARC_065251_19287	A	B	B	B	B	A	B	A	A	B	A	B	B	A	A	A	B	A	A	B	B	B	A	A	B	B	B	B	B	A	A	A	B	B	H	A	A	B	A	A	A	A	A	A	B	A	B	B	B
BARC_053003_11691	A	B	B	B	B	A	B	A	A	B	A	B	B	A	U	A	B	A	A	B	B	B	A	A	B	B	B	B	B	A	A	A	B	B	H	A	A	B	A	A	A	A	A	A	B	A	B	B	B
BARC_053003_11689	A	B	B	B	B	A	B	A	A	B	A	B	B	A	U	A	B	A	A	B	B	B	A	A	B	B	B	B	B	A	A	A	B	B	H	A	A	B	A	A	A	A	A	A	B	A	B	B	B
BARC_053003_11690	A	B	B	B	B	A	B	A	A	B	A	B	B	A	U	A	B	A	A	B	B	B	A	A	B	B	B	B	B	A	A	A	B	B	H	A	A	B	A	A	A	A	A	A	B	A	B	B	B
BARC_050955_10882	A	B	B	B	B	A	B	A	A	B	A	B	B	A	A	A	B	A	A	B	B	B	A	A	B	B	B	B	B	A	A	A	B	B	H	A	A	B	A	A	A	A	A	A	B	A	B	B	B
SNP7355_Magellan	A	B	B	B	B	A	B	A	A	B	A	B	B	A	U	A	B	B	A	B	B	A	A	A	B	B	B	B	B	A	A	A	B	B	H	A	A	B	A	A	A	A	A	A	B	A	B	B	B
BARC_060649_16764	A	B	B	B	B	A	B	A	A	B	A	B	B	A	U	A	B	B	A	B	B	A	A	A	B	B	B	B	B	A	A	A	B	B	H	A	A	B	A	A	A	A	A	A	B	A	B	B	B
BARC_020467_04633	A	B	B	B	B	A	B	A	A	B	A	B	B	A	A	A	B	B	A	B	B	A	A	A	B	B	B	B	B	A	A	A	B	B	H	A	A	B	A	A	A	A	A	A	B	A	B	B	B
BARC_060267_16517	A	B	B	B	B	A	B	A	A	B	A	B	B	A	U	A	B	B	A	B	B	A	A	A	B	B	B	B	B	A	A	A	B	B	H	A	A	B	A	A	A	A	A	A	B	A	B	B	B
SNP7491_Magellan	A	B	B	B	B	A	B	A	A	B	A	B	B	A	U	A	B	B	A	B	B	A	A	A	B	B	B	B	B	A	A	A	B	B	U	A	A	B	A	A	A	A	A	A	B	A	B	B	B
SNP7505_Magellan	A	B	B	B	B	A	B	A	A	B	A	B	B	A	H	A	B	B	A	B	B	A	A	A	B	B	B	B	B	A	A	A	B	B	U	A	A	B	A	A	A	A	A	A	B	A	B	B	B
SNP7507_Magellan	A	B	B	B	B	A	B	A	A	B	A	B	B	A	U	A	B	B	A	B	B	A	A	A	B	B	B	B	B	A	A	A	B	B	H	A	A	B	A	A	A	A	A	A	B	A	B	B	B
BARC_048789_10717	A	B	B	B	B	A	B	A	A	B	A	B	B	A	U	A	B	A	A	B	B	B	A	A	B	B	B	B	B	A	A	A	B	B	U	A	A	B	A	A	A	A	A	A	B	A	B	B	B
SNP4028_PI516C	A	B	B	B	B	A	B	A	A	B	A	B	B	A	U	A	B	A	A	B	B	B	A	A	B	B	B	B	B	A	A	A	B	B	H	A	A	B	A	A	A	A	A	A	B	A	B	B	B
BARC_056579_14508	A	B	B	B	B	A	B	A	A	B	A	B	B	A	U	A	B	A	A	B	B	B	A	A	B	B	B	B	B	A	A	A	B	B	H	A	A	B	A	A	A	A	A	A	B	A	B	B	B
BARC_010841_00764	A	B	B	B	B	A	B	A	A	B	A	B	B	A	U	A	B	A	A	B	B	B	A	A	B	B	B	B	B	A	A	A	B	B	H	A	A	B	A	A	A	A	A	A	B	A	B	B	B
SNP4115_PI516C	A	B	B	B	B	A	B	A	A	B	A	B	B	A	U	A	B	A	A	B	B	B	A	A	B	B	B	B	B	A	A	A	B	B	H	A	A	B	A	A	A	A	A	A	B	A	B	B	B
BARC_060707_16809	A	B	B	B	B	A	B	A	A	B	A	B	B	A	A	A	B	A	A	B	B	B	A	A	B	B	B	B	B	A	A	A	B	B	U	A	A	B	A	A	A	A	A	A	B	A	B	B	B
SNP4127_PI516C	A	B	B	B	B	A	B	A	A	B	A	B	B	A	A	A	B	A	A	B	B	B	A	A	B	B	B	B	B	A	A	A	B	B	U	A	A	B	A	A	A	A	A	A	B	A	B	B	B
BARC_061363_17176	A	B	B	B	B	A	B	A	A	B	A	B	B	A	U	A	B	A	A	B	B	B	A	A	B	B	B	B	B	A	A	A	B	B	H	A	A	B	A	A	A	A	A	A	B	A	B	B	B
BARC_058253_15180	A	B	B	B	B	A	B	A	A	B	A	B	B	A	U	A	B	A	A	B	B	B	A	A	B	B	B	B	B	A	A	A	B	B	H	A	A	B	A	A	A	A	A	A	B	A	B	B	B
BARC_058253_15181	A	B	B	B	B	A	B	A	A	B	A	B	B	A	U	A	B	A	A	B	B	B	A	A	B	B	B	B	B	A	A	A	B	B	H	A	A	B	A	A	A	A	A	A	B	A	B	B	B
BARC_055473_13310	A	B	B	B	B	A	A	A	B	B	A	B	B	A	A	A	B	A	A	B	B	B	A	A	B	B	B	A	B	A	A	B	B	B	A	A	A	B	A	A	A	A	A	A	B	A	B	B	B
BARC_058283_15193	A	B	B	B	B	A	A	A	B	B	A	B	B	A	U	A	B	A	A	B	B	B	A	A	B	B	B	A	B	A	A	B	B	B	A	A	A	B	A	A	A	A	A	A	B	A	B	B	B
BARC_059285_15711	A	B	B	B	B	A	A	A	B	B	A	B	B	A	U	A	B	A	A	B	B	B	A	A	B	B	B	A	B	A	A	B	B	B	A	A	A	B	A	A	A	A	A	A	B	A	B	B	B
BARC_062017_17636	A	B	B	B	B	A	A	A	B	B	A	B	B	A	U	A	B	A	A	B	A	B	A	A	B	B	B	A	B	A	A	B	B	B	A	A	A	B	A	A	A	A	A	A	B	A	B	B	B
BARC_064253_18596	A	B	B	B	B	A	A	A	B	B	A	B	B	A	H	A	B	A	A	B	A	B	A	A	B	B	B	A	B	A	A	B	B	B	A	A	A	B	A	A	A	A	A	A	B	A	B	B	B
BARC_048383_10557	A	B	B	B	B	A	A	A	B	B	A	B	B	A	U	A	B	A	A	B	A	B	A	A	B	B	B	A	B	A	A	B	B	B	A	A	A	B	A	A	A	A	A	A	B	A	B	B	B
SNP4270_PI516C	A	B	B	B	B	A	A	A	B	B	A	B	B	A	U	A	B	A	A	B	A	B	A	A	B	B	B	A	B	A	A	B	B	B	A	A	A	B	A	A	A	A	A	A	B	A	B	B	B
BARC_015309_02275	A	B	B	B	B	A	A	A	B	B	A	B	B	A	U	A	B	A	A	B	A	B	A	A	B	B	B	A	B	A	A	B	B	B	A	A	A	B	A	A	A	A	A	A	B	A	B	B	B
BARC_063255_18278	A	B	B	B	B	A	A	A	B	B	A	B	A	A	U	A	B	A	A	B	A	B	A	A	B	B	B	A	B	A	A	B	B	B	A	A	A	B	A	A	A	A	A	A	B	A	B	B	B
NCSB_000679	A	B	B	B	B	A	A	A	B	B	A	B	A	A	A	A	B	A	A	B	A	B	A	A	B	B	B	A	B	A	B	B	B	B	A	A	A	B	B	A	A	A	A	A	B	A	B	B	B
SNP33391	A	B	B	B	B	A	A	A	B	B	A	B	A	A	A	A	B	A	A	B	A	B	A	A	B	B	B	A	B	A	B	B	B	B	A	A	A	B	B	A	A	A	A	A	B	A	B	B	B
NCSB_000681	A	B	B	B	B	A	A	A	B	B	A	B	A	A	A	A	B	A	A	B	A	B	A	A	B	B	B	A	B	A	B	B	B	B	A	A	A	B	B	A	A	A	A	A	B	A	B	B	B
NCSB_000683	A	B	B	B	A	A	A	A	B	B	A	B	A	A	A	A	B	A	A	B	A	B	A	A	B	B	B	A	B	A	B	B	B	B	A	A	A	B	B	A	A	A	A	A	A	A	B	B	B
NCSB_000685	A	B	B	B	A	A	A	A	B	B	A	B	A	A	A	A	B	A	A	B	A	B	A	A	B	B	B	A	B	A	B	B	B	B	A	A	B	B	B	A	A	A	A	A	A	A	B	B	B
NCSB_000686	A	B	B	B	A	A	A	A	B	B	A	B	A	A	A	A	B	A	A	B	A	B	A	A	B	B	B	A	B	A	B	B	B	B	A	A	B	B	B	A	A	A	A	A	A	A	B	B	B
SNP7862_Magellan	A	B	B	B	A	A	A	A	B	B	A	B	A	A	A	B	B	A	A	B	A	B	A	A	B	B	B	A	B	A	B	B	B	B	A	A	B	B	B	A	A	A	A	A	A	A	B	B	B
SNP7869_Magellan	A	B	B	B	A	A	A	A	B	B	A	B	A	A	A	B	B	A	A	B	A	B	A	A	B	B	B	A	B	A	B	B	B	B	A	A	B	B	B	A	A	A	A	A	A	A	B	B	B
BARC_010725_00715	A	B	B	B	A	A	A	A	B	B	A	B	A	A	A	B	B	A	A	B	A	B	A	A	B	B	B	A	B	A	B	B	B	B	A	A	B	B	B	A	A	A	A	A	A	A	B	B	B
SNP4323_PI516C	A	B	B	B	A	A	A	A	B	B	A	B	A	A	A	B	B	A	A	B	A	B	A	A	B	B	B	A	B	A	B	B	B	B	A	A	B	B	B	A	A	A	A	A	A	B	B	B	B
SNP7930_Magellan	A	B	B	B	A	A	A	A	B	B	A	B	A	A	A	B	B	A	A	A	A	B	A	A	B	B	B	A	B	A	B	B	B	B	A	A	B	B	B	A	A	A	A	A	A	B	B	B	B
SNP7964_Magellan	A	B	B	B	A	A	A	A	B	B	B	B	A	A	A	B	B	A	A	A	A	A	A	A	B	B	B	A	B	A	B	B	B	B	B	A	A	B	B	A	A	A	A	A	A	B	B	B	B
BARC_035433_07199	A	B	B	B	A	A	A	A	B	B	B	B	A	A	A	B	B	A	A	A	A	A	A	A	B	B	B	A	B	A	B	B	B	B	B	A	A	B	B	A	A	A	A	A	A	B	B	B	B
NCSB_000694	A	B	B	B	A	A	A	A	B	B	B	B	A	A	A	B	B	A	A	A	A	A	A	A	B	B	B	A	B	A	B	B	B	B	B	A	A	B	B	A	A	A	A	A	A	B	B	B	B
SNP391	A	B	B	B	A	A	A	A	B	B	B	B	A	A	A	B	B	A	A	A	A	A	A	A	B	B	B	A	B	A	B	B	B	B	B	A	A	B	B	A	A	A	A	A	A	B	B	B	B
NCSB_000695	A	B	B	B	A	A	A	A	B	B	B	B	A	A	A	B	B	A	A	A	A	A	A	A	B	B	B	A	B	A	B	B	B	B	B	A	A	B	B	A	A	A	A	A	A	B	B	B	B
BARC_050433_09624-3	A	B	B	B	A	A	A	A	B	B	B	B	A	A	A	B	B	A	A	A	A	A	A	A	B	B	B	A	B	A	B	B	B	B	B	A	A	B	B	A	A	A	A	A	A	B	B	B	B
BARC_021465_04124	A	B	B	A	A	A	A	A	B	B	B	B	A	A	U	B	B	A	A	A	A	A	A	A	B	B	A	A	B	A	B	B	B	B	B	A	A	B	B	A	A	A	A	A	A	B	B	B	B
SNP4390_PI516C	A	B	B	A	A	A	A	A	B	B	B	B	A	A	B	B	B	A	A	A	A	A	A	A	B	B	A	A	B	A	B	B	B	B	B	A	A	B	B	A	A	A	A	A	A	B	B	B	B
BARC_002118_00086	A	B	B	A	A	A	A	A	B	B	B	B	A	A	B	B	B	A	A	A	A	A	A	A	B	B	A	A	B	A	B	B	B	B	B	A	A	B	B	A	A	A	A	A	A	B	B	B	B
BARC_014821_01680	A	B	B	A	A	A	A	A	B	B	B	B	A	A	U	B	B	A	A	A	A	A	A	A	B	B	A	A	B	A	B	B	B	B	B	A	A	B	B	A	A	A	A	A	A	B	B	B	B
BARC_014821_01680-2	A	B	B	A	A	A	A	A	B	B	B	B	A	A	B	B	B	A	A	A	A	A	A	A	B	B	A	A	B	A	B	B	B	B	B	A	A	B	B	A	A	A	A	A	A	B	B	B	B
BARC_040277_07706	A	A	B	A	A	A	A	A	B	B	B	B	A	A	H	B	B	A	B	A	A	A	A	A	B	B	A	A	B	A	B	B	B	B	B	A	A	B	B	A	A	A	A	A	A	B	B	B	B
NCSB_000697	A	A	B	A	A	A	A	A	B	B	B	B	A	B	U	B	B	A	B	A	A	A	A	A	B	B	A	A	B	A	B	B	B	B	B	A	A	B	B	A	A	A	A	A	A	B	B	B	B
SNP8075_Magellan	A	A	B	A	A	A	A	A	B	B	B	B	A	B	U	B	B	A	B	A	A	A	A	A	B	B	A	A	B	A	B	B	B	B	B	A	A	B	B	A	A	A	A	A	A	B	B	B	B
BARC_055639_13561	A	A	B	A	A	A	A	A	B	B	B	B	A	B	U	B	B	A	B	A	A	A	A	A	B	B	A	A	B	A	B	B	B	B	B	A	A	B	B	A	A	A	A	A	A	B	B	B	B
NCSB_000700	A	A	B	A	A	A	A	A	B	B	B	B	A	B	U	B	B	A	B	A	A	A	A	A	B	B	A	A	B	A	B	B	B	B	B	A	A	B	B	A	A	A	A	A	A	B	B	B	B
SNP8095_Magellan	A	A	B	A	A	A	A	A	B	B	B	B	A	B	A	B	B	A	B	A	A	A	A	A	B	B	A	A	B	A	B	B	B	B	B	A	A	B	B	A	A	A	A	A	A	B	B	B	B
SNP8099_Magellan	A	A	B	A	A	A	A	A	B	B	B	B	A	B	A	B	B	A	B	A	A	A	A	A	B	B	A	A	B	A	B	B	B	B	B	A	A	B	B	A	A	A	A	A	A	B	B	B	B
NCSB_000703	A	A	B	A	A	A	A	A	B	B	B	B	A	B	A	B	B	A	B	A	A	B	A	A	B	B	A	A	B	A	B	B	B	B	B	A	A	B	B	A	A	A	A	A	A	B	B	B	B
NCSB_000705	A	A	B	A	A	B	A	B	B	B	B	B	A	B	A	B	B	A	B	A	A	B	A	A	B	A	A	A	B	A	B	B	B	B	B	A	A	B	B	A	A	A	A	A	A	B	A	B	B
BARC_038823_07340	A	A	B	A	A	B	A	B	B	B	B	B	A	B	A	B	B	A	B	A	A	B	A	A	B	A	A	A	A	A	B	B	B	B	B	A	A	B	B	A	B	A	A	A	A	B	A	B	B
SNP30708	A	A	B	A	A	B	A	B	B	B	B	B	A	B	A	B	B	A	B	A	A	B	A	A	B	A	A	A	A	A	B	B	B	B	B	A	A	B	B	A	B	A	A	A	A	B	A	B	B
NCSB_000707	A	A	B	A	A	B	A	B	B	B	B	B	A	B	A	B	B	A	B	A	A	B	A	A	B	A	A	A	A	A	B	B	B	B	B	A	A	B	B	A	B	A	A	A	A	B	A	B	B
SNP4467_PI516C	A	A	B	A	B	B	A	B	B	B	B	B	A	B	A	B	B	A	B	A	A	B	A	A	B	A	A	A	A	A	B	B	B	B	B	A	A	B	B	A	B	A	B	A	A	B	A	B	B
BARC_014927_01923	A	A	B	A	B	B	A	B	B	B	B	B	A	B	A	B	B	A	B	A	A	B	A	A	B	A	A	A	A	A	B	B	B	B	B	A	A	B	B	A	B	A	B	A	A	B	A	B	B
NCSB_000710	A	A	B	A	B	B	A	B	B	B	B	B	A	B	A	B	B	A	B	A	A	B	A	A	B	A	A	A	A	A	U	B	B	B	B	A	A	B	B	A	B	A	B	A	A	B	A	B	B
NCSB_000712	A	A	B	A	B	B	A	B	B	B	B	B	A	B	A	B	B	A	B	A	A	B	A	A	B	A	A	A	A	A	U	B	B	B	B	A	A	B	B	A	B	A	B	A	A	B	A	B	B
BARC_024775_05681	A	A	B	A	B	B	A	B	B	B	B	B	A	B	A	B	B	A	B	A	A	B	A	A	B	A	A	A	A	A	H	B	B	B	B	A	A	B	B	A	B	A	B	A	A	B	A	B	B
BARC_023501_05420	A	A	B	A	U	B	A	B	B	B	B	B	A	B	A	B	B	A	B	A	A	B	A	A	B	A	A	A	A	A	U	B	B	B	B	A	A	B	B	A	B	A	B	A	A	B	A	B	B
BARC_023367_05351	A	A	B	A	B	B	A	B	B	B	B	B	A	B	A	B	B	A	B	A	A	B	A	A	B	A	A	A	A	A	H	B	B	B	B	A	A	B	B	A	B	A	B	A	A	B	A	B	B
BARC_023367_05354	A	A	B	A	B	B	A	B	B	B	B	B	A	B	A	B	B	A	B	A	A	B	A	A	B	A	A	A	A	A	H	B	B	B	B	A	A	B	B	A	B	A	B	A	A	B	A	B	B
BARC_054063_12314	A	A	B	A	B	B	A	B	B	B	B	B	A	B	A	B	B	A	B	A	A	B	A	A	B	A	A	A	A	A	U	B	B	B	B	A	A	B	B	A	B	A	B	A	A	B	A	B	B
BARC_054063_12297	A	A	B	A	B	B	A	B	B	B	B	B	A	B	A	B	B	A	B	A	A	B	A	A	B	A	A	A	A	A	U	B	B	B	B	A	A	B	B	A	B	A	B	A	A	B	A	B	B
BARC_054063_12301	A	A	B	A	B	B	A	B	B	B	B	B	A	B	A	B	B	A	B	A	A	B	A	A	B	A	A	A	A	A	H	B	B	B	B	A	A	B	B	A	B	A	B	A	A	B	A	B	B
BARC_029185_06106	A	A	B	A	B	B	A	B	B	B	B	B	A	B	A	B	B	A	B	A	A	B	A	A	B	A	A	A	A	A	U	B	B	B	B	A	A	B	B	A	B	A	B	A	A	B	A	B	B
BARC_029185_06110	A	A	B	A	B	B	A	B	B	B	B	B	A	B	A	B	B	A	B	A	A	B	A	A	B	A	A	A	A	A	H	B	B	B	B	A	A	B	B	A	B	A	B	A	A	B	A	B	B
SNP4503_PI516C	A	A	B	A	B	B	A	B	B	B	B	B	A	B	A	B	B	A	B	A	B	B	A	A	B	A	A	A	A	A	U	B	A	B	B	A	A	B	B	A	B	A	B	A	A	B	A	B	B
BARC_046426_12582	A	A	B	A	B	B	A	B	B	B	B	B	A	B	A	B	B	A	B	A	B	B	A	A	B	A	A	A	A	A	U	B	A	B	B	A	A	B	B	A	B	A	B	A	A	B	A	B	B
BARC_046426_12583	A	A	B	A	B	B	A	B	B	B	B	B	A	B	A	B	B	A	B	A	B	B	A	A	B	A	A	A	A	A	H	B	A	B	B	A	A	B	B	A	B	A	B	A	A	B	A	B	B
BARC_043001_08501	A	A	B	A	B	B	A	B	B	B	B	B	A	B	A	B	B	A	B	A	B	B	A	A	B	A	A	A	A	A	B	B	A	B	B	A	A	B	B	A	B	A	B	A	A	B	A	B	B
BARC_043001_08499	A	A	B	A	B	B	A	B	B	B	B	B	A	B	A	B	B	A	B	A	B	B	A	A	B	A	A	A	A	A	U	B	A	B	B	A	A	B	B	A	B	A	B	A	A	B	A	B	B
BARC_043001_08500	A	A	B	A	B	B	A	B	B	B	B	B	A	B	A	B	B	A	B	A	B	B	A	A	B	A	A	A	A	A	H	B	A	B	B	A	A	B	B	A	B	A	B	A	A	B	A	B	B
BARC_028205_05791	A	A	B	A	B	B	A	B	B	B	B	B	A	B	A	B	B	A	B	A	B	B	A	A	B	A	A	A	A	A	U	B	A	B	B	A	A	B	B	A	B	A	B	A	A	B	A	B	B
BARC_028205_05791-2	A	A	B	A	B	B	A	B	B	B	B	B	A	B	A	B	B	A	B	A	B	B	A	A	B	A	A	A	A	A	H	B	A	B	B	A	A	B	B	A	B	A	B	A	A	B	A	B	B
NCSB_000718	A	A	B	A	B	B	A	B	B	B	B	B	A	B	A	B	B	A	B	A	B	B	A	A	B	A	A	A	A	A	U	B	A	B	B	A	A	B	B	A	B	A	B	A	A	B	A	B	B
SNP30603	A	A	B	A	B	B	A	B	B	B	B	B	A	B	A	B	B	A	B	A	B	B	A	A	B	A	A	A	A	A	B	B	A	B	B	A	A	B	B	A	B	A	B	A	A	B	A	B	B
NCSB_000719	A	A	B	A	B	B	A	B	B	B	B	B	A	B	A	B	B	A	B	A	B	B	A	A	B	A	A	A	A	A	U	B	A	B	B	A	A	B	B	A	B	A	B	A	A	B	A	B	B
SNP4520_PI516C	A	A	B	A	B	B	A	B	B	B	B	B	A	B	A	A	B	A	B	A	B	B	A	A	B	A	A	A	A	A	H	B	A	B	B	A	A	B	B	A	B	A	B	A	A	B	A	B	B
BARC_024329_04849	A	A	B	A	B	B	A	B	B	B	B	B	A	B	A	A	B	A	B	A	B	B	A	A	B	A	A	A	A	A	H	B	A	B	B	A	A	B	B	A	B	A	B	A	A	B	A	B	B
NCSB_000723	A	A	B	A	B	B	A	B	B	B	B	B	A	B	A	A	B	A	B	A	B	B	A	A	B	A	A	A	A	A	U	B	A	B	B	A	A	B	B	A	B	A	B	A	A	B	A	B	B
SNP30563	A	A	B	A	B	B	A	B	B	B	B	B	A	B	A	A	B	A	B	A	B	B	A	A	B	A	A	A	A	A	U	B	A	B	B	A	A	B	B	A	B	A	B	A	A	B	A	B	B
NCSB_000724	A	A	B	A	B	B	A	B	B	B	B	B	A	B	A	A	B	A	B	A	B	B	A	A	B	A	A	A	A	A	U	B	A	B	B	A	A	B	B	A	B	A	B	A	A	B	A	B	B
BARC_061601_17292	A	A	B	A	B	B	A	B	B	B	B	B	A	B	A	A	B	A	B	A	B	B	A	A	B	A	A	A	A	B	U	B	A	B	B	A	A	B	A	A	B	A	B	A	A	B	A	B	B
BARC_060597_16734	A	A	B	A	B	B	A	B	B	B	B	B	A	B	A	A	B	A	B	A	B	B	A	A	B	A	A	A	A	B	U	B	A	B	B	A	A	B	A	A	B	A	B	A	A	B	A	B	B
BARC_060597_16738	A	A	B	A	B	B	A	B	B	B	B	B	A	B	A	A	B	A	B	A	B	B	A	A	B	A	A	A	A	B	U	B	A	B	B	A	A	B	A	A	B	A	B	A	A	B	A	B	B
BARC_045271_08920	A	A	B	A	B	B	A	B	B	B	B	B	A	B	A	A	B	A	B	A	B	B	A	A	B	A	A	A	A	B	H	B	A	B	B	A	A	B	A	A	B	A	B	A	A	B	A	B	B
BARC_045271_08921	A	A	B	A	B	B	A	B	B	B	B	B	A	B	A	A	B	A	B	A	B	B	A	A	B	A	A	A	A	B	H	B	A	B	B	A	A	B	A	A	B	A	B	A	A	B	A	B	B
BARC_038335_10041	A	A	B	A	B	B	A	B	B	B	B	B	A	B	A	A	B	A	B	A	B	B	A	A	B	A	A	A	A	B	U	B	A	B	B	A	A	B	A	A	B	A	B	A	A	B	A	B	B
BARC_038335_10042	A	A	B	A	B	B	A	B	B	B	B	B	A	B	A	A	B	A	B	A	B	B	A	A	B	A	A	A	A	B	H	B	A	B	B	A	A	B	A	A	B	A	B	A	A	B	A	B	B
BARC_038333_10039	A	A	B	A	B	B	A	B	B	B	B	B	A	B	A	A	B	A	B	A	B	B	A	A	B	A	A	A	A	B	H	B	A	B	B	A	A	B	A	A	B	A	B	A	A	B	A	B	B
BARC_038333_10040	A	A	B	A	B	B	A	B	B	B	B	B	A	B	A	A	B	A	B	A	B	B	A	A	B	A	A	A	A	B	H	B	A	B	B	A	A	B	A	A	B	A	B	A	A	B	A	B	B
SNP8238_Magellan	A	A	B	A	B	B	A	B	B	B	B	B	A	B	A	A	B	A	B	A	B	B	A	A	B	A	A	A	A	B	B	B	A	B	B	A	A	B	A	A	B	A	B	A	A	B	A	B	B
BARC_046748_12726	A	A	B	A	B	B	A	B	B	B	B	B	A	B	A	A	B	A	B	A	B	B	A	A	B	A	A	A	A	B	U	B	A	B	B	A	A	B	A	A	B	A	B	A	A	B	A	B	B
BARC_020101_04447	A	A	B	A	B	B	A	B	B	B	B	B	A	B	A	A	B	A	B	A	B	A	A	A	B	A	A	A	A	B	H	B	A	B	B	A	A	B	A	A	B	B	B	A	A	B	A	B	B
BARC_020101_04451	A	A	B	A	U	B	A	B	B	B	B	U	A	B	A	A	B	A	B	A	B	A	A	A	B	A	A	A	A	B	H	B	A	B	B	A	A	B	A	A	B	B	B	A	A	B	A	B	B
BARC_046758_12733	A	A	B	A	B	B	A	B	B	B	B	B	A	B	A	A	B	A	B	A	B	A	A	A	B	A	A	A	A	B	U	B	A	B	B	A	A	B	A	A	B	B	B	A	A	B	A	B	B
SNP4595_PI516C	A	A	B	A	A	B	A	A	B	B	B	B	A	B	A	A	B	A	B	A	B	B	B	A	B	A	A	A	A	B	H	B	A	B	B	A	A	A	A	A	B	B	B	A	A	B	A	B	B
SNP4599_PI516C	A	A	B	A	A	B	A	A	B	B	B	B	A	A	A	A	B	A	B	A	B	B	B	A	B	A	A	A	A	B	U	B	A	B	B	A	A	A	A	A	B	B	B	A	A	B	A	B	B
BARC_059643_15971	A	A	B	A	A	B	A	A	B	B	B	B	A	A	A	A	B	A	B	A	B	B	B	A	B	A	A	A	A	B	U	B	A	B	B	A	A	A	A	A	B	B	B	A	A	B	A	B	B
NCSB_000730	A	A	B	A	A	B	A	A	B	B	B	B	A	A	A	A	B	A	B	A	B	B	B	A	B	A	A	B	A	B	U	B	A	B	B	A	A	A	A	A	B	B	B	A	A	B	A	B	B
SNP4611_PI516C	A	A	B	A	A	B	A	A	B	B	B	B	A	A	A	A	A	A	B	A	A	B	B	A	B	A	A	B	A	B	H	B	A	H	B	A	A	A	A	A	B	B	B	A	A	B	A	B	B
BARC_013975_01295	A	A	B	A	A	B	A	A	B	B	B	B	A	A	A	A	A	A	B	A	A	B	B	A	B	A	A	B	A	B	B	B	A	H	B	A	A	A	A	A	B	B	B	B	A	B	B	B	B
SNP4646_PI516C	A	A	B	A	A	B	A	A	B	B	B	B	B	A	A	A	A	A	B	A	A	B	B	A	B	A	B	B	A	B	H	B	A	B	B	A	A	A	A	B	B	B	B	B	A	B	B	B	B
BARC_028745_06004	A	A	B	A	A	B	A	A	B	B	B	B	B	B	A	A	A	A	A	A	A	B	B	A	B	B	B	B	A	B	H	B	A	B	B	A	A	A	A	B	B	B	B	B	A	B	B	B	B
SNP4664_PI516C	A	H	B	A	A	B	A	A	B	B	B	B	B	B	A	A	A	A	A	A	A	B	B	A	B	B	B	B	A	B	U	B	A	B	B	A	A	A	A	B	B	B	B	B	A	B	B	B	B
SNP4667_PI516C	A	H	B	A	A	B	A	A	B	B	B	B	B	B	A	A	A	A	A	A	A	B	B	A	B	B	B	B	A	B	H	B	A	B	B	A	A	A	A	B	B	B	B	B	A	B	B	B	B
BARC_062597_17933	A	H	B	A	A	B	A	A	B	B	B	B	B	B	A	A	A	A	A	A	A	B	B	A	B	B	B	B	A	B	U	B	A	B	B	A	A	A	A	B	B	B	B	B	A	B	B	B	B
BARC_021293_04025	A	H	B	A	A	B	A	A	B	B	B	B	B	B	A	A	A	A	A	A	A	B	B	A	B	B	B	B	A	B	B	B	A	B	B	A	A	A	A	B	B	B	B	B	A	B	B	B	B
BARC_021293_04026	A	H	B	A	A	B	A	A	B	B	B	B	B	B	A	A	A	A	A	A	A	B	B	A	B	B	B	B	A	B	U	B	A	B	B	A	A	A	A	B	B	B	B	B	A	B	B	B	B
BARC_021293_04027	A	H	B	A	A	B	A	A	B	B	B	B	B	B	A	A	A	A	A	A	A	B	B	A	B	B	B	B	A	B	B	B	A	B	B	A	A	A	A	B	B	B	B	B	A	B	B	B	B
BARC_032539_08995	A	H	B	A	A	B	A	A	B	B	B	B	B	B	A	A	A	A	A	A	A	B	B	A	B	B	B	B	A	B	U	B	A	B	B	A	A	A	A	B	B	B	B	B	A	B	B	B	B
BARC_048557_10667	A	H	B	A	A	B	A	A	B	B	B	B	B	B	A	A	A	A	A	A	A	B	B	A	B	B	B	B	A	B	H	B	A	B	B	A	A	A	A	B	B	B	B	B	A	B	B	B	B
BARC_061775_17377	A	H	B	A	A	B	A	A	B	B	B	B	B	B	A	A	A	A	A	A	A	B	B	A	B	B	B	B	A	B	H	B	A	B	B	A	A	A	A	B	B	B	B	B	A	B	B	B	B
BARC_032073_07325	A	H	B	A	A	B	A	A	B	B	B	B	B	B	A	A	A	A	A	A	A	B	B	A	B	B	B	B	A	B	H	B	A	B	B	A	A	A	A	B	B	B	B	B	A	B	B	B	B
SNP4703_PI516C	A	H	B	A	A	B	A	A	B	B	B	B	B	B	A	A	A	A	A	A	A	B	B	A	B	B	B	B	A	B	H	B	A	B	B	A	A	A	A	B	A	B	B	B	A	B	B	B	B
BARC_061771_17372	A	H	B	A	A	B	A	A	B	B	B	B	B	B	A	A	A	A	A	A	A	B	B	A	B	B	B	B	A	B	H	B	A	B	B	A	A	A	A	B	A	B	B	B	A	B	B	B	B
SNP4709_PI516C	A	B	B	A	A	B	A	A	B	B	B	B	B	B	A	A	A	A	A	B	A	B	B	A	B	B	B	B	A	B	B	B	A	B	B	A	A	A	A	B	A	B	B	B	A	B	B	B	B
BARC_014699_01622	A	U	B	A	A	B	A	A	B	B	B	B	B	B	B	A	A	A	A	B	A	B	B	A	B	B	B	B	A	B	U	B	A	B	B	A	A	A	A	B	A	B	B	B	A	B	B	B	B
NCSB_000741	A	U	B	A	A	B	A	A	B	B	B	B	B	B	B	A	A	A	A	B	A	B	B	A	B	B	B	B	A	B	B	B	A	B	B	A	A	A	A	B	A	B	B	B	A	B	B	B	B
NCSB_000743	A	U	B	A	A	B	A	A	B	B	B	B	B	B	B	A	A	A	A	B	A	B	B	A	B	B	B	B	A	B	U	B	A	B	B	A	A	A	A	A	A	B	B	B	A	B	B	B	B
NCSB_000744	A	H	B	A	A	B	A	A	B	B	B	B	B	B	B	A	A	A	A	B	A	B	B	A	B	B	B	B	A	B	U	B	A	B	B	A	A	A	A	A	A	B	B	A	A	B	B	B	B
BARC_043979_08571	A	H	B	A	A	B	A	A	B	B	B	B	B	B	B	A	A	A	A	B	A	B	B	A	B	B	B	B	A	B	H	B	A	B	B	A	A	A	A	A	A	B	B	A	A	B	B	B	B
NCSB_000745	A	H	B	A	A	B	A	A	B	B	B	B	B	B	B	A	A	A	A	B	A	B	B	A	B	B	B	B	A	B	H	B	A	B	B	A	A	A	A	A	A	B	B	A	A	B	B	B	B
SNP4745_PI516C	A	U	B	A	A	B	A	A	B	B	B	B	B	B	B	A	A	A	A	B	A	B	B	A	B	B	B	B	A	B	B	B	A	B	B	A	A	A	A	A	A	B	B	A	A	B	B	B	B
BARC_044603_08730	A	H	B	A	A	B	A	A	B	B	B	B	B	B	B	A	A	A	A	B	A	B	B	A	B	B	B	B	A	B	H	B	A	B	B	A	A	A	A	A	A	B	B	A	A	B	B	B	B
BARC_044603_08734	A	U	B	A	A	B	A	A	B	B	B	B	B	B	B	A	A	A	A	B	A	B	B	A	B	B	B	B	A	B	U	B	A	B	B	A	A	A	A	A	A	B	B	A	A	B	B	B	B
BARC_044603_08735	A	H	B	A	A	B	A	A	B	B	B	B	B	B	B	A	A	A	A	B	A	B	B	A	B	B	B	B	A	B	U	B	A	B	B	A	A	A	A	A	A	B	B	A	A	B	B	B	B
BARC_014621_01600-2	A	H	B	A	A	B	A	A	B	B	B	B	B	B	B	A	A	A	A	B	A	B	B	A	B	B	B	B	A	B	H	B	A	B	B	A	A	A	A	A	A	B	B	A	A	B	B	B	B
BARC_014621_01600	A	U	B	A	A	B	A	A	B	B	B	B	B	B	B	A	A	A	A	B	A	B	B	A	B	B	B	B	A	B	B	B	A	B	B	A	A	A	A	A	A	B	B	A	A	B	B	B	B
NCSB_000749	A	U	B	A	A	B	A	A	B	B	B	B	B	B	B	A	A	A	A	B	A	B	B	A	B	B	B	B	A	B	B	B	A	B	B	A	A	A	A	A	A	B	B	A	A	B	B	B	B
NCSB_000751	A	H	B	A	A	B	A	A	B	B	B	B	B	B	B	A	A	A	A	B	A	B	B	A	B	B	B	B	A	B	H	B	A	B	A	A	A	A	A	A	A	B	B	A	A	B	B	B	B
BARC_046018_10189	A	H	B	B	A	B	A	A	B	B	B	B	B	B	B	A	A	A	A	B	A	B	B	A	B	B	B	B	A	B	B	B	A	B	A	A	A	A	A	A	A	B	B	A	A	B	B	B	B
SNP4779_PI516C	A	H	B	B	A	B	A	A	B	B	B	B	B	B	A	A	A	A	A	B	A	B	B	A	B	B	B	B	A	B	B	B	A	B	A	A	A	A	A	A	A	A	B	A	B	B	B	B	B
BARC_060031_16307	A	H	B	B	A	B	A	A	B	B	B	B	B	B	A	A	A	A	A	B	A	B	B	A	B	B	B	B	A	B	B	B	A	B	A	A	A	A	A	A	A	A	B	A	B	B	B	B	B
NCSB_000758	A	H	B	B	B	B	A	A	B	B	B	B	B	B	A	A	A	A	A	B	A	B	B	A	B	B	B	B	A	B	B	B	A	B	A	A	A	A	A	A	A	A	B	A	B	B	B	B	B
BARC_049909_09241	A	H	B	B	B	B	A	A	B	B	B	B	B	B	A	A	A	A	A	B	A	B	B	A	B	B	B	B	A	B	B	B	A	B	A	A	A	A	A	A	A	A	B	A	B	H	B	B	B
BARC_049909_09242	A	A	B	B	B	B	A	A	B	B	B	B	B	B	A	A	A	A	A	B	A	B	B	A	B	B	B	B	A	B	B	B	A	B	A	A	A	A	A	A	A	A	B	A	B	U	B	B	B
NCSB_000759	A	U	B	B	B	B	A	A	B	B	B	B	B	B	A	A	A	A	A	B	A	B	B	A	B	B	B	B	A	B	B	B	A	B	A	A	A	A	A	A	A	A	B	A	B	H	B	B	B
BARC_029409_06170	A	H	B	B	B	B	A	A	B	B	B	B	B	B	A	A	A	A	A	B	A	B	B	A	B	B	B	B	A	B	B	B	A	B	A	A	A	A	A	A	A	A	B	A	B	H	B	B	B
BARC_029409_06171	A	H	B	B	B	B	A	A	B	B	B	B	B	B	A	A	A	A	A	B	A	B	B	A	B	B	B	B	A	B	B	B	A	B	A	A	A	A	A	A	A	A	B	A	B	H	B	B	B
BARC_054507_12101	A	H	B	B	B	B	A	A	B	B	B	B	B	B	A	A	A	A	A	B	A	B	B	A	B	B	B	B	A	B	B	B	A	B	A	A	A	A	A	A	A	A	B	A	B	H	B	B	B
BARC_054507_12102	A	H	B	B	B	B	A	A	B	B	B	B	B	B	A	A	A	A	A	B	A	B	B	A	B	B	B	B	A	B	B	B	A	B	A	A	A	A	A	A	A	A	B	A	B	H	B	B	B
NCSB_000760	A	H	B	B	B	B	A	A	B	B	B	B	B	B	A	A	A	A	A	B	A	B	B	A	B	B	B	B	A	B	B	B	A	B	A	A	A	A	A	A	A	A	B	A	B	H	B	B	B
BARC_042565_08306	A	U	B	B	B	B	A	A	B	B	B	B	B	B	A	A	A	A	A	B	A	B	B	A	B	B	B	B	A	B	B	B	A	B	A	A	A	A	A	A	A	A	B	A	B	H	B	B	B
NCSB_000761	A	H	B	B	B	B	A	A	B	B	B	B	B	B	A	A	A	A	A	B	A	B	B	A	B	B	B	B	A	B	B	B	A	B	A	A	A	A	A	A	A	A	B	A	B	H	B	B	B
BARC_050825_09919	A	H	B	B	B	B	A	A	B	B	B	B	B	B	A	A	A	A	A	B	A	B	B	A	B	B	B	B	A	B	B	B	A	B	A	A	A	A	A	A	A	A	B	A	B	H	B	B	B
NCSB_000762	A	H	B	B	B	B	A	A	B	B	B	B	B	B	A	A	A	A	A	B	A	A	B	A	B	B	B	B	A	B	B	B	A	B	A	A	A	A	A	A	A	A	B	A	B	H	B	B	B
BARC_053765_12025	B	U	B	B	B	B	A	A	B	B	B	B	B	B	A	A	A	A	A	B	A	A	B	A	B	B	B	B	A	B	B	B	A	B	A	A	A	A	B	A	A	A	B	A	B	H	B	B	B
BARC_032309_08946	B	H	B	B	B	B	A	A	B	B	B	B	B	B	A	A	A	A	A	B	A	A	B	A	B	B	B	B	A	B	B	B	A	B	A	A	A	A	B	A	A	A	B	A	B	H	B	B	B
BARC_032309_08945	B	H	B	B	B	B	A	A	B	B	B	B	B	B	A	A	A	A	A	B	A	A	B	A	B	B	B	B	A	B	B	B	A	B	A	A	A	A	B	A	A	A	B	A	B	H	B	B	B
NCSB_000765	B	H	B	B	B	B	A	A	B	B	B	B	U	B	A	A	A	A	A	B	A	A	B	A	B	B	B	B	A	B	B	B	A	B	A	A	A	A	B	A	A	A	B	A	B	H	B	B	B
BARC_047947_10445	B	H	B	B	B	B	A	A	B	B	B	B	B	B	A	A	A	A	A	B	A	A	B	A	B	B	B	B	A	B	B	B	A	B	A	A	A	A	B	A	A	A	B	A	B	H	B	B	B
NCSB_000768	B	H	B	B	B	B	A	A	B	B	B	B	B	B	A	A	A	A	A	B	A	A	B	A	B	B	B	B	A	B	B	B	A	B	A	A	A	A	B	A	A	A	B	A	B	H	B	B	B
BARC_030319_06856	B	H	B	B	B	B	A	A	B	B	B	B	B	B	A	A	A	A	A	B	A	A	B	A	B	B	B	B	A	B	B	B	A	B	A	A	A	A	B	A	A	A	B	A	B	H	B	B	B
BARC_045143_08893	B	H	B	B	B	B	A	A	B	B	B	B	B	B	A	A	A	A	A	B	A	A	B	A	B	B	B	B	A	B	B	B	A	B	A	A	A	A	B	A	A	A	B	H	B	H	B	B	B
BARC_900569_00953	B	H	B	B	B	B	A	A	B	B	B	B	B	B	A	A	A	A	A	B	A	A	B	A	B	B	B	B	A	B	B	B	A	B	A	A	A	A	B	A	A	A	B	H	B	H	B	B	B
BARC_027740_06653	B	H	B	B	B	B	A	A	B	B	B	B	B	B	A	A	A	A	A	B	A	A	B	A	B	B	B	B	A	B	B	B	A	B	A	A	A	A	B	A	A	A	B	H	B	H	B	B	B
SNP33781	A	H	B	B	B	B	A	A	B	B	B	B	B	B	A	A	A	A	A	B	A	A	B	A	B	B	B	B	A	B	B	B	A	B	A	A	A	A	B	A	A	A	B	H	B	H	B	B	B
NCSB_000774	A	H	B	B	B	B	A	A	B	B	B	B	B	B	A	A	A	A	A	B	A	A	B	A	B	B	B	B	A	B	B	B	A	B	A	A	A	A	B	A	A	A	B	H	B	H	B	B	B
BARC_039729_07558	A	H	B	B	B	B	A	A	B	B	B	B	B	B	A	A	A	A	A	B	A	A	B	A	B	B	B	B	A	B	B	B	A	B	A	A	A	A	B	A	A	A	B	H	B	H	B	B	B
NCSB_000776	A	H	B	B	B	B	A	A	B	B	B	B	B	B	A	A	A	A	A	B	A	A	B	A	B	B	B	B	A	B	B	B	A	B	A	A	A	A	B	A	A	A	B	H	B	H	B	B	B
NCSB_000780	B	A	A	B	B	A	B	B	B	B	A	B	B	B	B	B	B	A	A	A	A	A	A	B	B	A	B	A	A	B	A	B	A	A	B	A	A	A	B	B	A	B	A	A	B	A	A	A	A
NCSB_000782	B	A	A	B	B	A	B	B	B	B	A	B	B	B	B	B	B	A	A	A	A	A	A	B	B	A	B	A	A	B	A	B	A	A	B	A	A	A	B	B	A	B	A	A	B	A	A	A	A
BARC_028321_05831	B	A	A	B	B	A	B	B	B	B	A	B	B	B	B	B	B	A	A	A	A	A	A	B	B	A	B	A	A	B	A	B	A	A	B	A	A	A	B	B	A	B	A	A	B	A	A	A	A
BARC_029095_06078	B	A	A	B	B	A	B	B	B	B	A	B	B	B	B	B	B	A	A	A	A	A	A	B	B	A	B	A	A	B	A	B	A	A	B	A	A	A	B	B	A	B	A	A	B	A	A	A	A
BARC_029095_06084	B	A	A	B	B	A	B	B	B	B	A	B	B	B	B	B	B	A	A	A	A	A	A	B	B	A	B	A	A	B	A	B	A	A	B	A	A	A	B	B	A	B	A	A	B	A	A	A	A
BARC_031911_07224	B	A	A	B	B	A	B	B	B	B	A	B	B	B	B	B	B	A	A	A	A	A	A	B	B	A	B	A	A	B	A	B	A	A	B	A	A	A	B	B	A	B	A	A	A	A	A	A	A
BARC_039299_07278	B	A	A	B	B	A	B	B	B	B	A	B	B	B	B	B	B	A	A	A	A	A	A	B	B	A	B	A	A	B	A	B	A	A	B	A	A	A	B	B	A	B	A	A	A	A	A	A	A
BARC_044617_08741	B	A	A	B	B	A	B	B	B	B	A	B	B	B	B	B	B	A	A	A	A	A	A	B	B	A	B	A	A	B	A	B	A	A	B	A	A	A	B	B	A	B	A	A	A	A	A	A	A
SNP10568	B	A	A	B	B	A	B	B	B	B	A	B	B	B	B	B	B	A	A	A	A	A	A	B	B	A	B	A	A	B	A	B	A	A	B	A	A	A	B	B	A	B	A	A	A	A	A	A	A
NCSB_000787	B	A	A	B	B	A	B	B	B	B	A	B	B	B	B	B	B	A	A	A	A	A	A	B	B	A	B	A	A	B	A	B	A	A	B	A	A	A	B	B	A	B	A	A	A	A	A	A	A
BARC_016117_02283-2	B	A	A	B	B	A	B	B	B	B	A	B	B	B	B	B	B	A	A	A	A	A	A	B	B	A	B	A	A	B	A	B	A	A	B	A	A	A	B	B	A	B	A	A	A	A	A	A	A
BARC_024297_04832	B	A	A	B	B	A	B	B	B	B	A	B	B	B	B	B	B	A	A	A	A	A	A	B	B	A	B	A	A	B	A	B	A	A	B	A	A	A	B	B	A	B	A	A	A	A	A	A	A
BARC_024297_04834	B	A	A	B	B	A	B	B	B	B	A	B	B	B	B	B	B	A	A	A	A	A	A	B	B	A	B	A	A	B	A	B	A	A	B	A	A	A	B	B	A	B	A	A	A	A	A	A	A
BARC_024297_04833	B	A	A	B	B	A	B	B	B	B	A	B	B	B	B	B	B	A	A	A	A	A	A	B	B	A	B	A	A	B	A	B	A	A	B	A	A	A	B	B	A	B	A	A	A	A	A	A	A
BARC_057913_15004	B	A	A	B	B	A	B	B	B	B	A	B	B	B	B	B	B	A	A	A	A	A	A	B	B	A	B	A	A	B	A	B	A	A	B	A	A	A	B	B	A	B	A	A	A	A	A	A	A
BARC_014277_01300	B	A	A	B	B	A	B	B	B	B	A	B	B	B	B	B	B	A	A	A	A	A	A	B	B	A	B	A	A	B	A	B	A	A	B	A	A	A	B	B	A	B	A	A	A	B	A	A	A
BARC_030751_06938	B	A	A	B	B	A	B	B	B	B	A	B	B	B	B	B	B	B	A	A	A	B	A	B	B	U	B	A	A	B	A	B	A	B	B	A	A	B	B	B	A	B	A	A	A	B	A	A	A
BARC_042801_08413	B	A	A	B	B	A	B	B	B	B	A	B	B	B	B	B	B	B	A	A	A	B	A	B	B	U	B	A	A	B	A	B	A	B	B	A	A	B	B	B	A	B	A	A	A	B	A	A	A
BARC_024117_04765-2	B	A	A	B	B	A	B	B	B	B	A	B	B	B	B	B	B	B	A	A	A	B	A	B	B	U	B	A	A	B	A	B	A	B	B	A	A	B	B	B	A	B	A	A	A	B	A	A	A
BARC_024117_04765	B	A	A	B	B	A	B	B	B	B	A	B	B	B	B	B	B	B	A	A	A	B	A	B	B	H	B	A	A	B	A	B	A	B	B	A	A	B	B	B	A	B	A	A	A	B	A	A	A
SNP8558_Magellan	B	A	A	B	B	A	B	B	B	B	A	B	B	B	B	B	B	B	A	A	A	B	A	B	B	U	B	A	A	B	A	B	A	B	B	A	A	B	B	B	A	B	A	A	A	B	A	A	A
NCSB_000790	B	A	A	B	B	A	B	B	B	B	A	B	B	B	B	B	B	B	A	A	A	B	A	B	B	B	B	A	A	B	A	B	A	B	B	A	A	B	B	B	A	B	A	A	A	B	A	A	A
SNP8595_Magellan	B	A	A	B	B	A	B	B	B	B	A	B	B	B	B	B	B	B	A	A	A	B	A	A	B	U	B	A	A	B	A	B	A	B	B	A	A	B	B	B	A	B	A	A	A	B	A	A	A
BARC_029425_06188	B	A	A	B	B	A	B	B	B	B	A	B	B	B	B	B	B	B	A	A	A	B	A	A	B	B	B	A	A	B	A	B	A	B	B	A	A	B	B	B	A	B	A	A	A	B	A	A	A
BARC_029425_06189	B	A	A	B	B	A	B	B	B	B	A	B	B	B	B	B	B	B	A	A	A	B	A	A	B	U	B	A	A	B	A	B	A	B	B	A	A	B	B	B	A	B	A	A	A	B	A	A	A
BARC_029425_06190	B	A	A	B	B	A	B	B	B	B	A	B	B	B	B	B	B	B	A	A	A	B	A	A	B	H	B	A	A	B	A	B	A	B	B	A	A	B	B	B	A	B	A	A	A	B	A	A	A
NCSB_000792	B	A	A	B	B	A	B	B	B	B	A	B	B	B	B	B	B	B	A	A	A	B	A	A	B	U	B	A	A	B	A	B	A	B	B	A	A	B	B	B	A	B	A	A	A	B	A	A	A
SNP8614_Magellan	B	A	A	B	B	A	B	B	B	B	A	B	B	B	B	B	B	B	A	A	A	B	A	A	B	U	B	A	A	B	A	B	A	B	B	A	A	B	B	B	A	B	A	A	A	B	A	A	A
SNP38400	B	A	A	B	B	A	B	B	B	B	A	B	B	B	B	B	B	B	A	A	A	B	A	A	B	U	B	A	A	B	A	B	A	B	B	A	A	B	B	B	A	B	A	A	A	B	A	A	A
NCSB_000793	B	A	A	B	B	A	B	B	B	B	A	B	B	B	B	B	B	B	A	A	A	B	A	A	B	U	B	A	A	B	A	B	A	B	B	A	A	B	B	B	A	B	A	A	A	B	A	A	A
NCSB_000795	B	A	A	B	B	B	B	B	B	B	A	B	B	B	B	A	B	B	A	A	A	B	A	A	B	H	B	A	A	B	A	B	A	B	B	A	A	B	B	B	A	B	A	A	A	B	A	A	A
SNP38375	B	A	A	B	B	B	B	B	B	B	A	B	B	B	B	A	B	B	A	A	A	B	A	A	B	H	B	A	A	B	A	B	A	B	B	A	A	B	B	B	A	B	A	A	A	B	A	A	A
SNP4994_PI516C	B	A	A	B	B	B	B	B	B	B	A	B	B	B	B	A	B	B	A	A	A	B	A	A	B	U	B	A	A	B	A	B	A	B	B	A	A	B	B	B	A	B	A	A	A	B	A	B	A
BARC_022353_04316-2	B	A	A	B	B	B	B	B	B	B	A	B	B	B	B	A	B	B	B	A	A	B	A	A	B	H	B	A	B	B	A	B	A	B	B	A	A	B	B	B	A	B	A	A	A	B	A	B	A
BARC_022353_04315	B	A	A	B	B	B	B	B	B	B	A	B	B	B	B	A	B	B	B	A	A	B	A	A	B	B	B	A	B	B	A	B	A	B	B	A	A	B	B	B	A	B	A	A	A	B	A	B	A
SNP5019_PI516C	B	A	A	B	B	B	B	B	B	B	A	B	B	B	B	A	B	B	B	A	A	B	A	A	B	U	B	A	B	B	A	B	A	B	B	A	A	B	B	B	A	B	A	A	A	B	A	B	A
BARC_015463_01970	B	A	A	B	B	B	A	B	B	B	A	B	B	A	B	A	A	B	B	A	A	B	A	A	B	H	A	A	B	B	A	B	A	B	B	A	A	B	B	B	A	B	A	B	A	B	A	B	A
BARC_031733_07217	B	A	A	B	B	B	A	B	B	B	A	B	B	A	B	A	A	B	B	A	A	B	A	A	B	U	A	A	B	B	A	B	A	B	B	A	A	B	B	B	A	B	A	B	A	B	A	B	A
BARC_044709_08764	B	A	A	B	B	B	A	B	B	B	A	B	B	A	B	A	A	B	B	A	A	B	A	A	B	U	A	A	B	B	A	B	A	B	B	A	A	B	B	B	A	B	A	B	A	B	A	B	A
BARC_044273_08654	B	A	A	B	B	B	A	B	B	B	A	B	B	A	B	A	A	B	B	A	A	B	A	A	B	H	A	A	B	B	A	B	A	B	B	A	A	B	B	B	A	B	A	B	A	B	A	B	A
BARC_030929_06977	B	A	A	A	B	B	A	B	B	B	A	B	B	A	B	A	A	B	B	A	A	B	A	A	B	U	A	A	B	B	A	B	A	B	B	A	A	B	B	B	A	B	A	B	A	B	A	A	A
SNP5054_PI516C	B	A	A	A	B	B	A	B	B	B	A	B	B	A	B	A	A	B	B	A	A	B	A	A	B	H	A	A	B	B	A	B	A	B	B	A	A	B	B	B	A	B	A	B	A	B	A	A	A
SNP5056_PI516C	B	A	A	A	B	B	A	B	B	B	A	B	B	A	B	A	A	B	B	A	A	B	A	A	B	U	A	A	B	B	A	B	A	B	B	A	A	B	B	B	A	B	A	B	A	B	A	A	A
NCSB_000808	B	A	A	A	B	B	A	B	B	B	A	B	B	A	B	A	A	B	B	A	A	B	A	B	B	A	B	A	B	B	A	B	A	B	B	A	A	B	B	B	A	B	A	A	A	B	B	A	A
BARC_040627_07805	B	A	A	A	B	B	A	B	B	B	A	B	B	A	B	A	A	B	B	A	A	B	A	B	B	A	B	A	B	B	A	B	A	B	B	A	A	B	B	B	A	B	A	A	A	B	B	B	A
BARC_014361_01331	B	A	A	A	B	B	A	B	B	B	A	B	B	A	B	A	A	B	B	A	A	B	A	B	A	A	B	A	B	B	A	B	A	B	B	A	A	B	B	B	A	B	A	A	A	B	B	B	A
SNP8714_Magellan	B	A	A	A	B	B	A	B	B	B	B	B	B	A	B	B	A	B	B	A	A	B	A	B	A	A	B	A	B	B	A	B	A	B	B	B	A	B	B	B	A	B	A	A	A	B	B	B	A
NCSB_000813	B	A	A	A	B	B	A	B	B	B	B	B	B	A	B	B	A	B	B	A	A	B	B	B	A	A	B	A	B	B	A	B	A	B	B	B	A	B	B	B	A	B	A	A	A	B	B	B	A
NCSB_000814	B	A	A	A	B	B	A	B	B	B	B	B	B	A	B	B	A	B	B	A	A	B	B	B	A	A	B	A	B	B	A	B	A	B	B	B	A	B	B	B	A	B	A	A	A	B	B	B	A
NCSB_000815	B	A	A	A	B	B	A	B	B	B	B	A	B	A	B	B	A	B	B	A	A	B	B	B	A	A	B	A	B	B	B	B	A	B	B	B	A	B	B	B	A	B	A	A	A	B	B	B	A
SNP5161_PI516C	B	A	A	A	B	B	A	B	B	B	B	A	B	A	B	B	A	B	B	A	A	B	B	B	A	A	B	A	B	B	B	B	A	B	B	B	A	B	B	B	A	B	A	A	A	B	B	B	A
BARC_044691_08761	B	A	A	A	B	B	A	B	B	B	B	A	B	A	B	B	A	B	B	A	A	B	B	B	A	A	B	A	B	B	B	B	A	B	B	B	A	B	B	B	A	B	A	A	A	B	B	B	A
BARC_044691_08762	B	A	A	A	B	B	A	B	B	B	B	A	B	A	B	B	A	B	B	A	A	B	B	B	A	A	B	A	B	B	B	B	A	B	B	B	A	B	B	B	A	B	A	A	A	B	B	B	A
SNP8759_Magellan	B	A	A	A	B	B	A	B	B	B	B	A	B	A	B	B	A	B	B	A	A	B	B	B	A	A	B	A	B	H	A	B	A	B	B	B	A	B	A	B	A	B	A	A	A	A	B	B	A
BARC_025825_05102	B	A	A	A	B	B	A	B	B	B	B	A	B	A	B	B	A	B	B	A	A	B	B	B	A	A	B	A	B	H	A	B	A	B	B	B	A	A	A	B	A	B	A	A	A	A	B	B	A
BARC_025825_05106	B	A	A	A	B	B	A	B	B	B	B	A	B	A	B	B	A	B	B	A	A	B	B	B	A	A	B	A	B	H	A	B	A	B	B	B	A	A	A	B	A	B	A	A	A	A	B	B	A
SNP5192_PI516C	B	A	A	A	B	B	A	B	B	B	B	A	B	A	B	B	A	B	B	A	A	B	B	B	A	A	B	A	B	H	A	B	A	B	B	B	A	A	A	B	A	B	A	A	A	A	B	B	A
BARC_044331_08670	B	A	A	A	B	B	A	B	B	B	B	A	B	A	B	B	A	B	B	A	A	B	B	B	A	A	B	A	B	H	A	B	A	B	B	B	A	A	A	B	A	B	A	A	A	A	B	B	A
BARC_044331_08671	B	A	A	A	B	B	A	B	B	B	B	A	B	A	B	B	A	B	B	A	A	B	B	B	A	A	B	A	B	B	A	B	A	B	B	B	A	A	A	B	A	B	A	A	A	A	B	B	A
BARC_044331_08673	B	A	A	A	B	B	A	B	B	B	B	A	B	A	B	B	A	B	B	A	A	B	B	B	A	A	B	A	B	H	A	B	A	B	B	B	A	A	A	B	A	B	A	A	A	A	B	B	A
NCSB_000819	B	A	A	B	B	B	A	B	B	B	B	A	B	A	B	B	A	B	B	A	A	B	B	B	A	A	B	A	B	H	A	B	A	B	B	B	A	A	A	B	A	B	A	A	A	A	B	B	A
SNP31930	B	A	A	B	B	B	A	B	B	B	B	A	B	A	B	B	A	B	B	A	A	B	B	B	A	A	B	A	B	H	A	B	A	B	B	B	A	A	A	B	A	B	A	A	A	A	B	B	A
SNP31941	B	A	A	B	B	B	A	B	B	B	B	A	B	A	B	B	A	B	B	A	A	B	B	B	A	A	B	A	B	H	A	B	A	B	B	B	A	A	A	B	B	B	A	A	A	A	B	B	A
SNP8865_Magellan	B	A	A	B	B	B	A	B	B	B	B	A	B	A	B	B	A	B	B	A	A	B	B	B	A	A	B	A	B	H	A	B	A	B	B	B	A	A	A	B	B	B	A	A	A	A	B	B	A
NCSB_000825	B	A	A	B	B	B	A	B	B	B	B	A	B	A	B	B	A	B	B	A	A	B	B	B	A	A	B	A	B	H	A	B	A	B	B	B	A	A	A	B	B	B	A	A	A	A	B	B	A
SNP8898_Magellan	B	A	A	B	B	B	A	B	B	B	B	A	B	A	B	B	A	B	B	A	A	B	A	B	A	A	B	A	B	H	A	B	A	B	B	B	A	A	A	B	B	B	A	A	A	A	B	B	A
SNP5210_PI516C	B	A	A	B	B	B	A	B	B	B	B	A	B	A	B	B	A	B	B	A	A	B	A	B	A	A	B	A	B	H	A	B	A	B	B	B	A	A	A	B	B	B	A	A	A	A	B	B	A
BARC_064861_18829	B	A	A	B	B	B	A	B	B	B	B	A	B	A	B	B	A	B	B	A	A	B	A	B	A	A	B	A	B	H	A	B	A	B	B	B	A	A	A	B	B	B	A	A	A	A	B	B	A
SNP5220_PI516C	B	A	A	B	B	B	A	B	B	B	B	A	B	A	B	B	A	B	B	A	A	B	A	B	A	A	B	A	B	A	A	B	A	B	B	B	A	A	A	B	B	B	A	A	A	A	B	B	A
BARC_016977_02171	B	A	A	B	B	B	A	B	B	B	B	A	B	A	B	B	A	B	B	A	A	B	A	B	A	A	B	A	B	A	A	B	A	B	B	B	A	A	A	B	B	B	A	A	A	A	B	B	A
SNP5227_PI516C	B	A	A	B	B	B	B	B	B	B	B	A	B	A	B	B	A	B	B	A	A	B	A	B	A	A	B	A	B	A	A	B	A	B	B	B	A	A	A	B	B	B	A	A	A	A	B	B	A
BARC_039791_07583	B	A	A	B	B	B	B	B	B	B	B	A	B	A	B	B	A	B	B	A	A	B	A	B	A	A	A	A	B	A	A	B	A	B	B	B	A	A	A	B	B	B	A	A	A	A	B	B	A
BARC_039791_07584	B	A	A	B	B	B	B	B	B	B	B	A	B	A	B	B	A	B	B	A	A	B	A	B	A	A	A	A	B	A	A	B	A	B	B	B	A	A	A	B	B	B	A	A	A	A	B	B	A
BARC_030073_06797	B	A	A	B	B	B	B	B	B	B	B	A	B	A	B	B	A	B	B	A	B	B	A	B	A	A	A	A	B	A	A	B	A	B	B	B	A	A	A	B	B	B	B	A	A	A	B	B	A
BARC_030073_06797-2	B	A	A	B	B	B	B	B	B	B	B	A	B	A	B	B	A	B	B	A	B	B	A	B	A	A	A	A	B	A	A	B	A	B	B	B	A	A	A	B	B	B	B	A	A	A	B	B	A
BARC_038309_10009	B	A	A	B	B	B	B	B	B	B	B	A	B	A	B	B	A	B	B	A	B	B	A	B	A	A	A	A	B	A	A	B	A	B	B	B	A	A	A	B	B	B	B	A	A	A	B	B	A
BARC_038309_10010-1	B	A	A	B	B	B	B	B	B	B	B	A	B	A	B	B	A	B	B	A	B	B	A	B	A	A	A	A	B	A	A	B	A	B	B	B	A	A	A	B	B	B	B	A	A	A	B	B	A
NCSB_000828	B	A	A	B	B	B	B	B	B	B	B	A	B	A	B	B	A	B	B	A	B	B	A	B	A	A	A	A	B	A	A	B	A	B	B	B	A	A	A	B	B	B	B	A	A	A	B	B	A
NCSB_000829	B	A	A	B	B	B	B	B	B	B	B	A	B	A	B	B	A	B	B	A	B	B	A	B	A	A	A	A	B	A	A	B	A	B	B	B	A	A	A	B	B	B	B	A	A	A	B	B	A
NCSB_000830	B	A	A	B	B	B	B	B	B	B	B	A	B	A	B	B	A	B	B	A	B	B	A	B	A	A	A	A	B	A	A	B	A	B	B	B	A	A	B	B	B	B	B	A	A	A	B	B	A
BARC_017023_02177	B	A	A	B	B	B	B	B	B	B	B	A	B	A	B	B	A	B	B	A	B	B	A	B	B	A	A	A	B	A	A	B	A	B	B	B	A	A	B	B	B	B	B	B	A	A	B	B	A
SNP8983_Magellan	B	A	A	B	B	B	B	B	B	B	B	A	B	A	B	B	A	B	B	A	B	B	A	B	B	A	A	A	B	A	A	B	A	B	B	B	A	A	B	B	B	B	B	B	A	A	B	B	A
SNP8991_Magellan	B	A	A	B	B	B	B	B	B	B	B	A	B	A	B	B	A	B	B	A	B	B	A	B	B	A	A	A	B	A	A	B	A	B	B	B	A	A	B	B	B	B	B	B	A	A	B	B	A
BARC_062753_18039	B	A	A	B	B	B	B	B	B	B	B	A	B	A	B	A	A	B	B	A	B	B	A	B	B	A	A	A	B	A	B	B	A	B	B	B	A	A	B	B	B	B	B	B	A	A	B	B	A
BARC_062503_17863	B	A	A	B	B	B	B	B	B	B	B	A	B	A	B	A	A	B	B	A	B	B	A	B	B	A	A	A	B	A	B	B	A	B	B	B	A	A	B	B	B	B	B	B	A	A	B	B	A
BARC_063455_18376	B	A	A	B	B	B	B	B	B	B	B	A	B	A	B	A	A	B	B	A	B	B	H	B	B	A	A	A	B	A	B	B	A	B	B	B	A	A	B	B	B	B	B	B	A	A	B	B	H
SNP9178_Magellan	B	A	A	B	B	B	B	B	B	B	B	A	B	A	B	A	A	B	B	H	B	B	H	B	B	A	A	A	B	A	B	B	A	B	B	B	A	A	B	B	B	B	B	B	A	A	B	A	H
BARC_053223_11766	B	A	A	B	B	B	B	B	B	B	B	A	B	A	B	A	A	B	B	H	B	B	H	B	B	A	A	A	B	A	B	B	A	B	B	B	A	A	B	B	B	B	B	B	A	A	B	A	H
BARC_053219_11764	B	A	A	B	B	B	B	B	B	B	B	A	B	A	B	A	A	B	B	H	B	B	H	B	B	A	A	A	B	A	B	B	A	B	B	B	A	A	B	B	B	B	B	B	A	A	B	A	H
SNP9235_Magellan	B	A	A	B	B	B	B	B	B	B	B	A	B	A	B	A	A	B	B	H	B	B	U	B	B	A	A	A	B	A	B	B	A	B	B	B	A	A	B	B	B	B	B	B	A	A	B	A	H
BARC_052437_11451	B	A	A	B	B	B	B	B	B	B	B	A	B	A	B	A	A	B	B	H	B	B	U	B	B	A	A	A	B	A	B	B	A	B	B	B	A	A	B	B	B	B	B	B	A	A	B	A	A
BARC_058645_15349	B	A	A	B	B	B	B	B	B	B	B	A	B	A	B	A	A	B	B	A	B	B	A	B	B	A	A	A	B	A	B	B	A	B	B	B	A	A	B	B	B	B	B	B	A	A	B	A	A
BARC_058645_15348	B	A	A	B	B	B	B	B	B	B	B	A	B	A	B	A	A	B	B	H	B	B	H	B	B	A	A	A	B	A	B	B	A	B	B	B	A	A	B	B	B	B	B	B	A	A	B	A	A
BARC_016757_03361	B	A	A	B	B	B	B	B	B	B	B	A	B	A	B	A	A	B	B	H	B	B	H	B	B	A	A	A	B	A	B	B	A	B	B	B	A	A	B	B	B	B	B	B	A	A	B	A	A
SNP9357_Magellan	B	A	A	B	B	B	B	B	B	B	B	A	B	A	B	A	A	B	B	B	B	B	H	B	B	A	A	A	B	A	B	B	A	A	B	B	A	A	B	B	B	B	B	B	A	A	B	A	A
SNP9375_Magellan	B	A	A	B	B	B	B	B	B	B	B	A	B	A	B	A	A	B	B	B	B	B	H	B	B	A	A	A	B	A	B	B	A	A	B	B	A	A	B	B	B	B	B	B	A	A	B	A	A
BARC_042719_08392	B	A	A	B	B	B	B	B	B	B	B	A	B	A	B	A	A	B	B	B	B	B	H	B	B	A	A	A	B	A	B	B	A	A	B	B	A	A	B	B	B	B	B	B	A	A	B	A	A
BARC_059793_16095	B	A	A	B	B	B	B	B	B	B	B	A	B	A	B	A	A	B	B	B	B	B	H	B	B	A	A	A	B	A	B	B	A	A	B	B	A	A	B	B	B	B	B	B	A	A	B	A	A
SNP5402_PI516C	B	A	A	B	B	B	B	B	B	B	B	A	B	A	B	A	A	B	B	B	B	B	B	B	B	A	A	A	B	A	B	B	A	A	B	B	A	A	B	B	B	B	B	B	A	A	B	A	A
BARC_051217_11028	B	A	A	B	B	B	B	B	B	B	B	A	B	A	B	A	A	B	B	B	B	B	A	B	B	A	A	A	B	A	B	B	A	A	B	B	A	A	B	B	B	B	B	B	A	A	B	A	A
SNP9591_Magellan	B	A	A	B	B	B	B	B	B	B	B	A	B	A	B	A	A	B	B	B	B	B	H	B	B	A	A	A	B	A	B	B	A	A	B	B	A	A	B	B	B	B	B	B	A	A	B	A	A
SNP9607_Magellan	B	A	A	B	B	B	B	B	B	B	B	A	B	A	B	A	A	B	B	B	B	B	H	B	B	A	A	A	B	A	B	B	A	A	B	B	A	A	B	B	B	B	B	B	A	A	B	A	A
BARC_049531_09056	B	A	A	B	B	B	B	B	B	B	B	A	B	A	B	A	A	B	B	B	B	B	H	B	B	A	A	A	B	A	B	B	A	A	B	B	A	A	B	B	B	B	B	B	A	A	B	A	A
SNP9655_Magellan	B	A	A	B	B	B	B	B	B	B	B	A	B	A	B	A	A	B	B	B	B	B	H	B	B	A	A	A	B	A	B	B	A	A	B	B	A	A	B	B	B	B	B	B	A	A	B	A	A
SNP9664_Magellan	B	A	A	B	B	B	B	B	A	B	B	A	B	A	B	A	A	B	B	B	B	B	H	B	B	A	A	A	B	A	B	A	A	A	B	B	A	A	B	B	B	B	B	B	A	A	B	A	A
SNP9775_Magellan	B	A	A	B	B	B	B	B	A	B	B	A	B	A	B	A	A	B	B	B	B	B	H	B	B	A	A	A	B	A	B	A	A	A	B	B	A	A	B	B	B	B	B	B	A	A	B	A	A
SNP9780_Magellan	B	A	A	B	B	B	B	B	A	B	B	A	B	A	B	A	A	B	B	B	B	B	H	B	B	A	A	A	B	A	B	A	A	A	B	B	A	A	B	B	B	B	B	B	A	A	B	A	A
BARC_007692_00016	B	A	A	B	B	B	B	B	A	B	B	A	B	A	B	A	A	B	B	B	B	B	H	B	B	A	A	A	B	A	B	A	A	A	B	B	A	A	B	B	B	B	B	B	A	A	B	A	A
BARC_007692_00017	B	A	A	B	B	B	B	B	A	B	B	A	B	A	B	A	A	B	B	B	B	B	H	B	B	A	A	A	B	A	B	A	A	A	B	B	A	A	B	B	B	B	B	B	A	A	B	A	A
BARC_007901_00205	B	A	A	B	B	B	B	B	A	B	B	A	B	A	B	A	A	B	B	B	B	B	H	B	B	A	A	A	B	A	B	A	A	A	B	B	A	A	B	B	B	B	B	B	A	A	B	A	A
BARC_019927_03689	B	A	A	B	B	B	B	B	A	B	B	A	B	A	B	A	A	B	B	B	B	B	H	B	B	A	A	A	B	A	B	A	A	A	B	B	A	A	B	B	B	B	B	B	A	A	B	A	A
BARC_058533_15311	B	A	A	B	B	B	B	B	A	B	B	A	B	A	B	A	A	B	B	B	B	B	H	B	B	A	A	A	B	A	B	A	A	A	B	B	A	A	B	B	B	B	B	B	A	A	B	A	A
BARC_056211_14144	B	A	A	B	B	B	B	B	A	B	B	A	B	A	B	A	A	B	B	B	B	B	U	B	B	A	A	A	B	A	B	A	A	A	B	B	A	A	B	B	B	B	B	B	A	A	B	A	A
BARC_056211_14147	B	A	A	B	B	B	B	B	A	B	B	A	B	A	B	A	A	B	B	B	B	B	U	B	B	A	A	A	B	A	B	A	A	A	B	B	A	A	B	B	B	B	B	B	A	A	B	A	A
SNP10045_Magellan	B	A	A	B	B	B	B	B	A	B	B	A	B	A	B	A	A	B	B	B	B	B	H	B	B	A	A	A	B	A	B	A	A	A	B	B	A	A	B	B	B	B	B	B	A	A	B	A	A
BARC_049803_09154	A	A	A	B	B	B	B	B	A	B	B	A	B	A	B	A	A	B	B	B	B	B	H	B	B	A	A	A	B	A	B	A	A	A	B	B	A	A	B	B	B	B	B	B	A	A	B	B	A
SNP10123_Magellan	A	A	A	B	B	B	B	B	A	B	B	A	B	A	B	A	A	B	B	B	B	B	H	B	B	A	A	A	B	A	B	A	A	A	B	B	A	A	B	B	B	B	B	B	A	A	B	B	A
SNP10129_Magellan	A	A	A	B	B	B	B	B	A	B	B	A	B	A	B	A	A	B	B	B	B	B	H	B	B	A	A	A	B	A	B	A	A	A	B	B	A	A	B	B	B	B	B	B	A	A	B	B	A
SNP10135_Magellan	A	A	A	B	B	B	B	B	A	B	B	A	B	A	B	A	A	B	B	B	B	B	H	B	B	A	A	A	B	A	B	A	A	A	B	B	A	A	B	B	B	B	B	B	A	A	B	B	A
BARC_053815_12042	A	A	A	U	B	B	B	B	A	B	B	A	B	A	B	A	A	B	B	B	B	B	U	B	B	A	A	A	B	A	B	A	A	A	B	B	A	A	B	B	B	B	B	B	A	A	B	B	A
SNP10183_Magellan	A	A	A	B	B	B	B	B	A	B	B	A	B	A	B	A	A	B	B	B	B	B	H	B	B	A	A	A	B	A	B	A	A	A	B	B	A	A	B	B	B	B	B	B	A	A	B	B	A
SNP10226_Magellan	A	A	A	B	B	B	B	B	A	B	B	A	B	A	B	A	A	B	B	B	B	B	H	B	B	A	A	A	B	A	B	A	A	A	B	B	A	A	B	B	B	B	B	B	A	A	B	B	A
SNP10250_Magellan	A	A	A	B	B	B	B	B	A	B	B	A	B	A	B	A	A	B	B	B	B	B	H	B	B	A	A	A	B	A	B	A	A	A	B	B	A	A	B	B	B	B	B	B	A	A	B	B	A
SNP10283_Magellan	A	A	A	B	B	B	B	B	A	B	B	A	B	A	B	A	A	B	B	B	B	B	H	B	B	A	A	A	B	A	B	A	A	A	B	B	A	A	B	B	B	B	B	B	A	A	B	B	A
SNP10338_Magellan	A	A	A	B	B	B	B	B	A	B	B	A	B	A	B	A	A	B	B	B	B	B	H	B	B	A	A	A	B	A	B	A	A	A	B	B	A	A	B	B	B	B	B	B	A	A	B	B	A
BARC_040215_07686	A	A	A	B	B	B	B	B	A	B	B	A	B	A	B	A	A	B	B	B	B	B	H	B	B	A	A	A	B	A	B	A	A	A	B	B	A	A	B	B	B	B	B	B	A	A	B	B	A
BARC_059945_16235	A	A	A	B	B	B	B	B	A	B	B	A	B	A	B	A	A	B	B	B	B	B	H	B	B	A	A	A	B	A	B	A	A	A	B	B	A	A	B	B	B	B	B	B	A	A	B	B	A
BARC_059945_16236	A	A	A	B	B	B	B	B	A	B	B	A	B	A	B	A	A	B	B	B	B	B	H	B	B	A	A	A	B	A	B	A	A	A	B	B	A	A	B	B	B	B	B	B	A	A	B	B	A
BARC_049661_09104	A	A	A	B	B	B	B	B	A	B	B	A	B	A	B	A	A	B	B	B	B	B	H	B	B	A	A	A	B	A	B	A	A	A	B	B	A	A	B	B	B	B	B	B	A	A	B	B	A
BARC_049661_09105	A	A	A	B	B	B	B	B	A	B	B	A	B	A	B	A	A	B	B	B	B	B	H	B	B	A	A	A	B	A	B	A	A	A	B	B	A	A	B	B	B	B	B	B	A	A	B	B	A
SNP10384_Magellan	A	A	A	B	B	B	B	B	A	B	B	A	B	A	B	A	A	B	B	B	B	B	U	B	B	A	A	A	B	A	B	A	A	A	B	B	A	A	B	B	B	B	B	B	A	A	B	B	A
BARC_060869_16936	A	A	A	B	B	B	B	B	A	B	B	A	B	A	B	A	A	B	B	B	B	B	H	B	B	A	A	A	B	A	B	A	A	A	B	B	A	A	B	B	B	B	B	B	A	A	B	B	A
BARC_060869_16938	A	A	A	B	B	B	B	B	A	B	B	A	B	A	B	A	A	B	B	B	B	B	H	B	B	A	A	A	B	A	B	A	A	A	B	B	A	A	B	B	B	B	B	B	A	A	B	B	A
SNP5642_PI516C	A	A	A	B	B	B	B	B	A	B	B	A	B	A	B	A	A	B	B	B	B	B	U	B	B	A	A	A	B	A	B	A	A	A	B	B	A	A	B	B	B	B	B	B	A	A	B	B	A
BARC_056255_14198	A	A	A	B	B	B	B	B	A	B	B	A	B	A	B	A	A	B	B	B	B	B	H	B	B	A	A	A	B	A	B	A	A	A	B	B	A	A	B	B	B	B	B	B	A	A	B	B	A
BARC_056255_14199	A	A	A	B	B	B	B	B	A	B	B	A	B	A	B	A	A	B	B	B	B	B	U	B	B	A	A	A	B	A	B	A	A	A	B	B	A	A	B	B	B	B	B	B	A	A	B	B	A
SNP5659_PI516C	A	A	A	B	B	B	B	B	A	B	B	A	B	A	B	A	A	B	B	B	B	B	H	B	B	A	A	A	B	A	B	A	A	A	B	B	A	A	B	B	B	B	B	B	A	A	B	B	A
SNP10420_Magellan	A	A	A	B	B	B	B	B	A	B	B	A	B	A	B	A	A	B	B	B	B	B	B	B	B	A	A	A	B	A	B	A	A	A	B	B	A	A	B	B	B	B	B	B	A	A	B	B	A
SNP10423_Magellan	A	A	A	B	B	B	B	B	A	B	B	A	B	A	B	A	A	B	B	B	B	B	U	B	B	A	A	A	B	A	B	A	A	A	B	B	A	A	B	B	B	B	B	B	A	A	B	B	A
BARC_012493_00904	A	A	A	B	B	B	B	B	A	B	B	A	B	A	B	A	A	B	B	B	B	B	H	B	B	A	A	A	B	A	B	A	A	A	B	B	A	A	B	B	B	B	B	B	A	A	B	B	A
BARC_012453_00888	A	A	A	B	B	B	B	B	A	B	B	A	B	A	B	A	A	B	B	B	B	B	U	B	B	A	A	A	B	A	B	A	A	A	B	B	A	A	B	B	B	B	B	B	A	A	B	B	A
SNP10434_Magellan	A	A	A	B	B	B	B	B	A	B	B	A	B	A	B	A	A	B	B	B	B	B	H	B	B	A	A	A	B	A	B	A	A	A	B	B	A	A	B	B	B	B	B	B	A	A	B	B	A
SNP10478_Magellan	A	A	A	B	B	B	B	B	A	B	B	A	B	A	B	A	A	B	B	B	B	B	H	B	B	A	A	A	B	A	B	A	A	A	B	B	A	A	B	B	B	B	B	B	A	A	B	B	A
BARC_063907_18501	A	A	A	B	B	B	B	B	A	B	B	A	B	A	B	A	A	B	B	B	B	B	H	B	B	A	A	A	B	A	B	A	A	A	B	B	A	A	B	B	B	B	B	B	A	A	B	B	A
SNP10521_Magellan	A	A	A	B	B	B	B	B	A	B	B	A	B	A	B	A	A	B	B	B	B	B	H	B	B	A	A	A	B	A	B	A	A	A	B	B	A	A	B	B	B	B	B	B	A	A	B	B	A
SNP10538_Magellan	A	A	A	B	B	B	B	B	A	B	B	A	B	A	B	A	A	B	B	B	B	B	H	B	B	A	A	A	B	A	B	A	A	A	B	B	A	A	B	B	B	B	B	B	A	A	B	B	A
SNP10566_Magellan	A	A	A	B	B	B	B	B	A	B	B	A	B	A	B	A	A	B	B	B	B	B	H	B	B	A	A	A	B	A	B	A	A	A	B	B	A	A	B	B	B	B	B	B	A	A	B	B	A
SNP10590_Magellan	A	A	A	B	B	B	B	B	A	B	B	A	B	A	B	A	A	B	B	B	B	B	H	B	B	A	A	A	B	A	B	A	A	A	B	B	A	A	B	B	B	B	B	B	A	A	B	B	A
SNP10605_Magellan	A	A	A	B	B	B	B	B	A	B	B	A	B	A	B	A	A	B	B	B	B	B	H	B	B	A	A	A	B	A	B	A	A	A	B	B	A	A	B	B	B	B	B	B	A	A	B	B	A
SNP10614_Magellan	A	A	A	B	B	B	B	B	A	B	B	A	B	A	B	A	A	B	B	B	B	B	H	B	B	A	A	A	B	A	B	A	A	A	B	B	A	A	B	B	B	B	B	B	A	A	B	B	A
SNP10646_Magellan	A	A	A	B	B	B	B	B	A	B	B	A	B	A	B	A	A	B	B	B	B	B	U	B	B	A	A	A	B	A	B	A	A	A	B	B	A	A	B	B	B	B	B	B	A	A	B	B	A
BARC_059137_15636	A	A	A	B	B	B	B	B	A	B	B	A	B	A	B	A	A	B	B	B	B	B	H	B	B	A	A	A	B	A	B	A	A	A	B	B	A	A	B	B	B	B	B	B	A	A	B	B	A
BARC_059137_15637	A	A	A	B	B	B	B	B	A	B	B	A	B	A	B	A	A	B	B	B	B	B	H	B	B	A	A	A	B	A	B	A	A	A	B	B	A	A	B	B	B	B	B	B	A	A	B	B	A
BARC_059137_15638	A	A	A	B	B	B	B	B	A	B	B	A	B	A	B	A	A	B	B	B	B	B	H	B	B	A	A	A	B	A	B	A	A	A	B	B	A	A	B	B	B	B	B	B	A	A	B	B	A
SNP10773_Magellan	A	A	A	B	B	B	B	B	A	B	B	A	B	A	B	A	A	B	B	B	B	B	H	B	B	A	A	A	B	A	B	A	A	A	B	B	A	A	B	B	B	B	B	B	A	A	B	B	A
SNP10781_Magellan	A	A	A	B	B	B	B	B	A	B	B	A	B	A	B	A	A	B	B	B	B	B	H	B	B	A	A	A	B	A	B	A	A	A	B	B	A	A	B	B	B	B	B	B	A	A	B	B	A
BARC_039601_07516	A	A	A	B	B	B	B	B	A	B	B	A	B	A	B	A	A	B	B	B	B	B	H	B	B	A	A	A	B	A	B	A	A	A	B	B	A	A	B	B	B	B	B	B	A	A	B	B	A
SNP10784_Magellan	A	A	A	B	B	B	B	B	A	B	B	A	B	A	B	A	A	B	B	B	B	B	H	B	B	A	A	A	B	A	B	A	A	A	B	B	A	A	B	B	B	B	B	B	A	A	B	B	A
SNP10810_Magellan	A	A	A	B	B	B	B	B	A	B	B	A	B	A	B	A	A	B	B	B	B	B	H	B	B	A	A	A	B	A	B	A	A	A	B	B	A	A	B	B	B	B	B	B	A	A	B	B	A
SNP10828_Magellan	A	A	A	B	B	B	B	B	A	B	B	A	B	A	B	A	A	B	B	B	B	B	H	B	B	A	A	A	B	A	B	A	A	A	B	B	A	A	B	B	B	B	B	B	A	A	B	B	A
BARC_062445_17794	A	A	A	B	B	B	B	B	A	B	B	A	B	A	B	A	A	B	B	B	B	B	H	B	B	A	A	A	B	A	B	A	A	A	B	B	A	A	B	B	B	B	B	B	A	A	B	B	A
SNP10839_Magellan	A	A	A	B	B	B	B	B	A	B	B	A	B	A	B	A	A	B	B	B	B	B	H	B	B	A	A	A	B	A	B	A	A	A	B	B	A	A	B	B	B	B	B	B	A	A	B	B	A
SNP10847_Magellan	A	A	A	B	B	B	B	B	A	B	B	A	B	A	B	A	A	B	B	B	B	B	H	B	B	A	A	A	B	A	B	A	A	A	B	B	A	A	B	B	B	B	B	B	A	A	B	B	A
BARC_042263_08225-2	A	A	A	B	B	B	B	B	A	B	B	A	B	A	B	A	A	B	B	B	B	B	H	B	B	A	A	A	B	A	B	A	A	A	B	B	A	A	B	B	B	B	B	B	A	A	B	B	A
BARC_015061_02551	A	A	A	B	B	B	B	B	A	B	B	A	B	A	B	A	A	B	B	B	B	B	H	B	B	A	A	A	B	A	B	A	A	A	B	B	A	A	B	B	B	B	B	B	A	A	B	B	A
SNP10903_Magellan	A	A	A	B	B	B	B	B	A	B	B	A	B	A	B	A	A	B	B	B	B	B	H	B	B	A	A	A	B	A	B	A	A	A	B	B	A	A	B	B	B	B	B	B	A	A	B	B	A
SNP10915_Magellan	A	A	A	B	B	B	B	B	A	B	B	A	B	A	B	A	A	B	B	B	B	B	U	B	B	A	A	A	B	A	B	A	A	A	B	B	A	A	B	B	B	B	B	B	A	A	B	B	A
SNP10968_Magellan	A	A	A	B	B	B	B	B	A	B	B	A	B	A	B	A	A	B	B	B	B	B	H	B	B	A	A	A	B	A	B	A	A	A	B	B	A	A	B	B	B	B	B	B	A	A	B	B	A
SNP10972_Magellan	A	A	A	B	B	B	B	B	A	B	B	A	B	A	B	A	A	B	B	B	B	B	H	B	B	A	A	A	B	A	B	A	A	A	B	B	A	A	B	B	B	B	B	B	A	A	B	B	A
SNP11000_Magellan	A	A	A	B	B	B	B	B	A	B	B	A	B	A	B	A	A	B	B	B	B	B	H	B	B	A	A	A	B	A	B	A	A	A	B	B	A	A	B	B	B	B	B	B	A	A	B	B	A
SNP11012_Magellan	A	A	A	B	B	B	B	B	A	B	B	A	B	A	B	A	A	B	B	B	B	B	H	B	B	A	A	A	B	A	B	A	A	A	B	B	A	A	B	B	B	B	B	B	A	A	B	B	A
BARC_057547_14811	A	A	A	B	B	B	B	B	A	B	B	A	B	A	B	A	A	B	B	B	B	B	H	B	B	A	A	A	B	A	B	A	A	A	B	B	A	A	B	B	B	B	B	B	A	A	B	B	A
SNP11107_Magellan	A	A	A	B	B	B	B	B	A	B	B	A	B	A	B	A	A	B	B	B	B	B	H	B	B	A	A	A	B	A	B	A	A	A	B	B	A	A	B	B	B	B	B	B	A	A	B	B	A
BARC_065129_19116	A	A	A	B	B	B	B	B	A	B	B	A	B	A	B	A	A	B	B	B	B	B	H	B	B	A	A	A	B	A	B	A	A	A	B	B	A	A	B	B	B	B	B	B	A	A	B	B	A
BARC_065129_19120	A	A	A	B	B	B	B	B	A	B	B	A	B	A	B	A	A	B	B	B	B	B	U	B	B	A	A	A	B	A	B	A	A	A	B	B	A	A	B	B	B	B	B	B	A	A	B	B	A
BARC_065129_19113	A	A	A	B	B	B	B	B	A	B	B	A	B	A	B	A	A	B	B	B	B	B	H	B	B	A	A	A	B	A	B	A	A	A	B	B	A	A	B	B	B	B	B	B	A	A	B	B	A
BARC_907030_01032	A	A	A	B	B	B	B	B	A	B	B	A	B	A	B	A	A	B	B	B	B	B	H	B	B	A	A	A	B	A	B	A	A	A	B	B	A	A	B	B	B	B	B	B	A	A	B	B	A
SNP5939_PI516C	A	A	A	B	B	B	B	B	A	B	B	A	B	A	B	A	A	B	B	B	B	B	H	B	B	A	A	A	B	A	B	A	A	A	B	B	A	A	B	B	B	B	B	B	A	A	B	B	A
SNP11185_Magellan	A	A	A	B	B	B	B	B	A	B	B	A	B	A	B	A	A	B	B	B	B	B	H	B	B	A	A	A	B	A	B	A	A	A	B	B	A	A	B	B	B	B	B	B	A	A	B	B	A
BARC_907035_01039	A	A	A	B	B	B	B	B	A	B	B	A	B	A	B	A	A	B	B	B	B	B	H	B	B	A	A	A	B	A	B	A	A	A	B	B	A	A	B	B	B	B	B	B	A	A	B	B	A
BARC_907035_01040	A	A	A	B	B	B	B	B	A	B	B	A	B	A	B	A	A	B	B	B	B	B	H	B	B	A	A	A	B	A	B	A	A	A	B	B	A	A	B	B	B	B	B	B	A	A	B	B	A
SNP5942_PI516C	A	A	A	B	B	B	B	B	A	B	B	A	B	A	B	A	A	B	B	B	B	B	H	B	B	A	A	A	B	A	B	A	A	A	B	B	A	A	B	B	B	B	B	B	A	A	B	B	A
SNP5949_PI516C	A	A	A	B	B	B	B	B	A	B	B	A	B	A	B	A	A	B	B	B	B	B	H	B	B	A	A	A	B	A	B	A	A	A	B	B	A	A	B	B	B	B	B	B	A	A	B	B	A
NCSB_000864	A	A	A	B	B	B	B	B	A	B	B	A	B	A	B	A	A	B	B	B	B	B	H	B	B	A	A	A	B	A	B	A	A	A	B	B	A	A	B	B	B	B	B	B	A	A	B	B	A
SNP5952_PI516C	A	A	A	B	B	B	B	B	A	B	B	A	B	A	B	A	A	B	B	B	B	B	H	B	B	A	A	A	B	A	B	A	A	A	B	B	A	A	B	B	B	B	B	B	A	A	B	B	A
BARC_063499_18381	A	A	A	B	B	B	B	B	A	B	B	A	B	A	B	A	A	B	B	B	B	B	H	B	B	A	A	A	B	A	B	A	A	A	B	B	A	A	B	B	B	B	B	B	A	A	B	B	A
BARC_061079_17028	A	A	A	B	B	B	B	B	B	B	B	A	B	A	B	A	A	B	B	B	B	B	H	B	B	A	A	A	B	A	B	B	A	A	A	B	A	A	B	B	B	B	B	B	A	A	B	B	A
BARC_061079_17029	A	A	A	B	B	B	B	B	B	B	B	A	B	A	B	A	A	B	B	B	B	B	H	B	B	A	A	A	B	A	B	B	A	A	A	B	A	A	B	B	B	B	B	B	A	A	B	B	A
BARC_061079_17026	U	A	A	B	B	B	B	B	B	B	B	A	B	A	B	A	A	B	B	B	B	B	U	B	B	A	A	A	B	A	B	B	A	A	A	B	A	A	B	B	B	B	B	B	A	A	B	B	A
SNP11234_Magellan	A	A	A	B	B	B	B	B	B	B	B	A	B	A	B	A	A	B	B	B	B	B	H	B	B	A	A	A	B	A	B	B	A	A	A	B	A	A	B	B	B	B	B	B	A	A	B	B	A
SNP11246_Magellan	A	A	A	B	B	B	B	B	B	B	B	A	B	A	B	A	A	B	B	B	B	B	H	B	B	A	A	A	B	A	B	B	A	A	A	B	A	A	B	B	B	B	B	B	A	A	B	B	A
SNP6003_PI516C	A	A	A	B	A	B	B	B	B	B	B	A	B	A	B	A	A	B	B	B	B	B	H	B	B	A	A	A	B	A	B	B	A	A	A	B	A	A	B	B	B	B	B	B	A	A	B	B	A
BARC_060929_16975	A	A	A	B	A	B	B	B	B	B	B	A	B	A	B	A	A	B	B	A	B	B	A	B	B	A	A	A	B	A	U	B	A	A	A	B	A	A	B	B	A	B	B	B	A	A	B	B	A
SNP11337_Magellan	A	A	A	B	A	B	B	B	B	B	B	A	B	A	B	A	A	B	B	A	B	B	H	B	B	A	A	A	B	A	H	B	A	A	A	B	A	A	B	B	A	B	B	B	A	A	B	B	A
BARC_058277_15192	A	A	A	B	A	B	B	B	B	B	B	A	B	A	B	A	A	B	B	A	B	B	H	B	B	A	A	A	B	A	H	B	A	A	A	B	A	A	B	B	A	B	B	B	A	A	B	B	A
SNP11345_Magellan	A	A	A	B	A	B	B	B	B	B	B	A	B	A	B	A	A	B	B	A	B	B	H	B	B	A	A	A	B	A	U	B	A	A	A	B	A	A	B	B	A	B	B	B	A	A	B	B	A
BARC_061865_17550	A	A	A	B	A	B	B	B	B	B	B	A	B	A	B	A	A	B	B	A	B	B	H	B	B	A	A	A	B	A	H	B	A	A	A	B	A	A	B	B	A	B	B	B	A	A	B	A	A
BARC_061865_17551	A	A	A	B	A	B	B	B	B	B	B	A	B	A	B	A	A	B	B	A	B	B	H	B	B	A	A	A	B	A	H	B	A	A	A	B	A	A	B	B	A	B	B	B	A	A	B	A	A
BARC_065777_19746	A	A	A	B	A	B	B	B	B	B	B	A	B	A	B	A	A	B	B	A	B	B	H	B	B	A	A	A	B	A	U	B	A	A	A	B	A	A	B	B	A	B	B	B	A	A	B	A	A
BARC_065777_19747	A	A	A	B	A	B	B	B	B	B	B	A	B	A	B	A	A	B	B	A	B	B	H	B	B	A	A	A	B	A	U	B	A	A	A	B	A	A	B	B	A	B	B	B	A	A	B	A	A
BARC_052885_11665	B	A	A	B	A	B	B	B	B	B	B	A	B	B	B	A	A	B	B	A	B	B	H	B	B	A	A	A	B	A	U	B	A	A	A	B	A	A	B	B	A	B	B	B	B	A	B	A	A
BARC_052885_11670	B	A	A	B	A	B	B	B	B	B	B	A	B	B	B	A	A	B	B	A	B	B	H	B	B	A	A	A	B	A	H	B	A	A	A	B	A	A	B	B	A	B	B	B	B	A	B	A	A
BARC_052885_11659	B	A	A	B	A	B	B	B	B	B	B	A	B	B	B	A	A	B	B	A	B	B	H	B	B	A	A	A	B	A	U	B	A	A	A	B	A	A	B	B	A	B	B	B	B	A	B	A	A
BARC_052885_11662	B	A	A	B	A	B	B	B	B	B	B	A	B	B	B	A	A	B	B	A	B	B	H	B	B	A	A	A	B	A	H	B	A	A	A	B	A	A	B	B	A	B	B	B	B	A	B	A	A
NCSB_000877	B	A	A	B	A	B	B	B	B	B	B	A	B	B	B	A	A	B	B	A	B	B	H	B	B	A	A	A	B	A	H	B	A	A	A	B	A	A	B	B	A	B	B	B	B	A	B	A	A
SNP25589	B	A	A	B	A	B	B	B	B	B	B	A	B	B	B	A	A	B	B	A	B	B	H	B	B	A	A	A	B	A	H	B	A	A	A	B	A	A	B	B	A	B	B	B	B	A	B	A	A
NCSB_000880	B	A	A	B	A	B	B	B	B	B	B	A	B	B	B	A	A	B	B	A	B	B	H	B	B	A	A	A	B	A	U	B	A	A	A	B	A	A	B	B	A	B	B	B	B	A	B	A	A
NCSB_000881	B	A	A	B	A	B	B	B	B	B	B	A	B	B	B	A	A	B	B	A	B	B	A	B	B	A	A	A	B	A	A	B	A	A	A	B	A	A	B	B	A	B	B	B	B	A	B	A	A
NCSB_000882	B	A	A	B	A	B	B	B	B	B	B	A	B	B	B	A	A	B	B	A	B	B	B	B	B	A	A	A	B	A	B	B	A	A	A	B	A	A	B	B	A	B	B	B	B	A	B	A	A
BARC_020509_04645-2	B	A	A	B	A	B	B	B	B	B	B	A	B	B	B	A	A	B	B	A	B	B	H	B	B	A	A	A	B	A	H	B	A	A	A	B	A	A	B	B	A	B	B	B	B	A	B	A	A
BARC_020509_04645	B	A	A	B	A	B	B	B	B	B	B	A	B	B	B	A	A	B	B	A	B	B	A	B	B	A	A	A	B	A	H	B	A	A	A	B	A	A	B	B	A	B	B	B	B	A	B	A	A
NCSB_000885	B	A	A	B	A	B	B	B	B	B	B	A	B	B	B	A	A	B	B	A	B	B	H	B	B	A	A	A	B	A	H	B	A	A	A	B	A	A	B	B	A	B	B	B	B	A	B	A	A
BARC_060563_16724	B	A	A	B	A	B	B	B	B	B	B	A	B	B	B	A	A	B	B	A	B	B	H	B	B	A	A	A	B	A	U	B	A	A	A	B	A	A	B	B	A	B	B	B	B	A	B	A	A
NCSB_000890	B	A	A	B	A	B	B	B	B	B	B	A	B	B	B	A	A	B	B	A	B	B	H	B	B	A	A	A	B	A	H	B	A	A	A	B	A	A	B	B	A	B	B	B	B	A	B	A	A
BARC_048827_10731	B	A	A	B	A	B	B	B	B	B	B	A	B	B	B	A	A	B	B	A	B	B	H	B	B	A	A	A	B	A	H	B	A	A	A	B	A	A	B	B	A	B	B	B	B	A	B	A	A
SNP6083_PI516C	B	A	A	B	A	B	B	B	B	B	B	A	B	B	B	A	A	B	B	A	B	B	B	B	B	A	A	A	B	A	B	B	A	A	A	B	A	A	B	B	A	B	B	B	B	A	B	A	A
NCSB_000892	B	A	A	B	A	B	B	B	B	B	B	A	B	B	B	A	A	B	B	A	A	B	U	B	B	A	A	A	B	A	B	B	A	A	A	B	A	A	B	B	A	B	B	A	B	A	B	A	B
BARC_021803_04215-1	B	A	A	B	A	B	B	B	B	B	B	A	B	B	B	A	A	B	B	A	A	B	H	B	B	A	A	A	B	A	H	B	A	A	A	B	A	A	B	B	A	B	B	A	B	A	B	A	B
BARC_021803_04215	B	A	A	B	A	B	B	B	B	B	B	A	B	B	B	A	A	B	B	A	A	B	H	B	B	A	A	A	B	A	H	B	A	A	A	B	A	A	B	B	A	B	B	A	B	A	B	A	B
BARC_044523_08716	B	A	A	B	A	B	B	B	B	B	B	A	B	B	B	A	A	B	B	A	A	B	H	B	B	A	A	A	B	A	H	B	A	A	A	B	A	A	B	B	A	B	B	A	B	A	B	A	B
NCSB_000894	B	A	A	B	A	B	B	B	B	B	B	A	B	B	B	A	A	B	B	A	A	B	H	B	B	A	A	A	B	A	U	B	A	A	A	B	A	A	B	B	A	B	B	A	B	A	B	A	B
BARC_050677_09816	B	A	A	B	A	B	B	B	B	B	B	A	B	B	B	A	A	B	B	A	A	B	U	B	B	A	A	A	B	A	H	B	A	A	A	B	A	A	B	B	A	B	B	A	B	A	B	A	B
BARC_050677_09815	B	A	A	B	A	B	B	B	B	B	B	A	B	B	B	A	A	B	B	A	A	B	H	B	B	A	A	A	B	A	H	B	A	A	A	B	A	A	B	B	A	B	B	A	B	A	B	A	B
BARC_017645_02637	B	A	A	B	A	B	B	B	B	B	B	A	B	B	B	A	A	B	B	A	A	B	H	B	B	A	A	A	B	A	H	B	A	A	A	B	A	A	B	B	A	B	B	A	B	A	B	A	B
BARC_017645_02637-2-2	B	A	A	B	A	B	B	B	B	B	B	A	B	B	B	A	A	B	B	A	A	B	H	B	B	A	A	A	B	A	H	B	A	A	A	B	A	A	B	B	A	B	B	A	B	A	B	A	B
BARC_060083_16357	B	A	A	B	A	B	B	B	B	B	B	A	B	B	B	A	A	B	B	A	A	B	H	B	B	A	A	A	B	A	A	B	A	A	A	B	A	A	B	B	A	B	B	A	B	A	B	A	B
BARC_044607_08736	B	A	A	B	A	B	B	B	B	B	B	A	B	B	B	A	A	B	B	A	A	B	H	B	B	A	A	A	B	A	A	B	A	A	A	B	A	A	B	B	A	B	A	A	B	A	B	A	B
NCSB_000901	B	A	A	B	A	B	B	B	B	B	B	A	B	B	B	A	A	B	B	A	A	B	H	B	B	A	A	A	B	A	A	B	A	A	A	B	A	A	B	B	A	B	A	A	B	A	B	A	B
SNP6156_PI516C	B	A	A	B	A	B	B	B	B	B	B	A	B	B	B	A	A	B	B	A	A	B	U	B	B	A	A	A	B	A	A	B	A	A	A	U	A	B	A	B	A	B	A	A	B	A	B	A	B
BARC_042189_08203	B	A	A	B	A	B	B	B	B	B	B	A	B	B	B	A	A	B	B	A	A	B	H	B	B	A	A	A	B	A	A	B	A	A	A	B	A	B	A	B	A	B	A	A	B	A	B	A	B
BARC_042189_08204	B	A	A	B	A	B	B	B	B	B	B	A	B	B	B	A	A	B	B	A	A	B	U	B	B	A	A	A	B	A	A	B	A	A	A	B	A	B	A	B	A	B	A	A	B	A	B	A	B
SNP31395	B	A	A	B	A	B	B	B	B	A	B	A	B	B	B	A	A	B	B	A	A	B	B	B	B	A	A	A	B	A	A	B	B	A	A	B	A	B	A	B	A	B	A	A	B	A	B	A	B
NCSB_000906	B	A	A	B	A	B	B	B	B	A	B	A	B	B	B	A	A	B	B	A	A	B	B	B	B	A	A	A	B	A	A	B	B	B	A	B	A	B	A	B	A	B	A	A	B	A	B	A	B
SNP6180_PI516C	B	A	A	B	A	B	B	B	B	A	B	B	B	B	B	A	A	B	B	A	A	B	B	B	B	A	A	A	B	A	A	B	B	B	A	B	A	B	A	B	A	B	A	A	B	A	B	A	B
NCSB_000907	B	A	A	B	A	B	B	B	B	A	B	B	B	B	B	A	A	B	B	A	A	B	B	B	B	A	A	A	B	A	A	B	B	B	A	B	A	B	A	B	A	B	A	A	B	A	B	A	B
NCSB_000908	B	A	A	B	A	B	B	B	B	A	B	B	B	B	B	A	A	B	B	A	A	B	B	B	B	A	A	A	B	A	A	B	B	B	A	B	A	B	A	B	A	B	A	A	B	A	B	A	B
BARC_052271_11401	B	A	A	B	A	A	B	B	B	A	B	B	B	A	A	A	A	B	B	A	A	B	A	B	B	A	A	A	B	A	A	B	B	B	A	B	A	B	B	B	A	A	A	A	B	A	B	A	B
BARC_043159_08544	B	A	A	B	A	A	B	B	B	A	B	B	B	A	A	A	A	B	B	A	A	B	A	B	B	A	A	A	B	A	A	B	B	B	A	B	A	B	B	B	A	A	A	A	B	A	B	A	B
SNP6233_PI516C	B	A	A	B	A	A	B	B	B	A	B	B	B	A	A	A	A	B	B	A	A	B	A	B	B	A	A	A	B	A	A	B	B	B	A	B	A	B	B	B	A	A	A	A	B	A	B	A	B
NCSB_000914	B	A	A	B	A	A	B	B	B	A	B	B	B	A	A	A	A	B	B	A	A	B	A	B	B	A	A	A	B	A	A	B	B	B	A	B	A	B	B	B	A	A	A	A	B	A	B	A	B
SNP6240_PI516C	B	A	A	B	A	A	B	B	B	A	B	B	B	A	A	A	A	B	B	A	A	B	A	B	B	A	A	A	B	A	A	B	B	B	A	B	A	B	B	B	A	A	A	A	B	A	B	A	B
SNP6255_PI516C	B	A	A	B	A	A	B	B	B	A	B	B	B	A	A	A	A	B	B	A	A	B	A	B	B	B	A	A	B	A	A	B	B	B	A	B	A	B	B	B	A	A	A	A	B	A	B	A	B
BARC_019093_03304	B	A	A	B	A	A	B	B	B	A	B	B	B	A	A	B	A	B	B	A	A	B	A	B	B	B	A	A	B	A	A	B	A	B	B	B	B	B	B	B	A	A	A	A	B	A	B	A	B
BARC_019093_03299	B	A	A	B	A	A	B	B	B	A	B	B	B	A	A	B	A	B	B	A	A	B	A	B	B	B	A	A	B	A	A	B	A	B	B	B	B	B	B	B	A	A	A	A	B	A	B	A	B
NCSB_000917	B	A	A	B	A	A	B	B	B	A	B	B	B	A	A	B	A	B	B	A	A	B	A	B	B	B	A	A	B	A	A	B	A	B	B	B	B	B	B	B	A	A	A	A	B	A	B	A	B
NCSB_000919	B	A	A	B	A	A	B	B	B	A	B	B	B	A	A	B	A	B	B	A	A	B	A	B	B	B	A	A	B	A	A	B	A	B	B	B	B	B	B	B	A	A	A	A	B	A	B	A	B
BARC_041539_08030	B	A	A	B	A	A	B	B	B	A	B	B	B	A	A	B	A	B	B	A	A	B	A	B	B	B	A	A	B	A	A	B	A	B	B	B	B	B	B	B	A	A	A	A	B	A	B	A	B
BARC_024187_04790	B	A	A	B	A	A	B	B	B	A	B	B	B	A	A	B	A	B	B	A	A	B	A	B	B	B	A	A	B	A	A	B	A	B	B	B	B	B	B	B	A	A	A	A	B	A	B	A	B
SNP6308_PI516C	B	A	A	B	A	A	B	B	B	A	B	B	B	A	A	B	A	B	B	A	A	B	A	B	B	B	A	A	B	A	A	B	A	B	B	B	B	B	B	B	A	A	A	A	B	A	B	A	B
BARC_015121_02573	B	A	A	B	A	A	B	B	B	A	B	B	B	A	A	B	A	B	B	A	A	B	A	B	B	B	A	A	B	A	A	B	A	B	B	B	B	B	B	B	A	A	A	A	B	A	B	A	B
BARC_015121_02570	B	A	A	B	A	A	B	B	B	A	B	B	B	A	A	B	A	B	B	A	A	B	A	B	B	B	A	A	B	A	A	B	A	B	B	B	B	B	B	B	A	A	A	A	B	A	B	A	B
BARC_047813_10398	B	A	A	B	A	A	B	B	B	A	B	B	B	A	A	B	A	B	B	A	A	B	A	B	B	B	A	A	B	A	A	B	A	B	B	B	B	B	B	B	A	A	A	A	B	A	B	A	B
BARC_047813_10397	B	A	A	B	A	A	B	B	B	A	B	B	B	A	A	B	A	B	B	A	A	B	A	B	B	B	A	A	B	A	A	B	A	B	B	B	B	B	B	B	A	A	A	A	B	A	B	A	B
SNP6315_PI516C	B	A	A	B	A	A	B	B	B	A	B	B	B	A	A	B	A	B	B	A	A	B	H	B	B	B	A	A	B	A	A	B	A	B	B	B	B	B	B	B	A	A	A	A	B	A	B	A	B
BARC_024463_04896	B	A	A	B	A	A	B	B	B	A	B	B	B	A	A	B	A	B	B	A	A	B	H	B	B	B	A	A	B	A	A	B	A	B	B	B	B	B	B	B	A	A	A	A	B	A	B	A	B
BARC_050705_09844-2	B	A	A	B	A	A	B	B	B	A	B	B	B	A	A	B	A	B	B	A	A	B	U	B	B	B	A	A	B	A	A	B	A	B	B	B	A	B	B	B	A	A	A	A	B	A	B	A	B
NCSB_000924	B	A	A	B	A	A	B	B	B	A	B	A	A	A	A	B	A	B	B	A	A	B	H	B	B	A	A	A	B	A	A	B	A	B	B	B	A	B	B	B	A	A	A	A	B	A	B	A	B
SNP6337_PI516C	B	A	A	B	A	A	B	B	B	A	B	A	A	A	A	B	A	B	B	A	A	B	A	B	B	A	A	A	B	A	A	B	H	B	B	B	A	B	B	B	A	A	A	A	A	A	B	A	B
NCSB_000928	B	A	A	B	A	A	B	B	B	A	B	A	A	A	A	B	A	B	B	A	A	B	A	B	B	A	A	A	B	A	A	B	H	B	B	B	A	B	B	B	A	A	A	A	A	A	B	A	B
BARC_054297_12454	B	A	A	B	A	A	B	B	B	A	B	A	A	A	A	B	A	B	B	A	A	B	A	B	B	A	A	A	B	A	A	B	H	B	B	B	A	B	B	B	A	A	A	A	A	A	B	A	B
SNP11493_Magellan	B	A	A	B	A	A	B	B	B	A	B	A	A	A	A	B	A	B	B	A	A	B	A	B	B	A	A	A	B	A	A	B	U	B	B	B	A	B	B	B	A	A	A	A	A	A	B	A	B
NCSB_000932	B	A	A	B	A	A	B	B	B	B	B	A	A	A	A	B	A	B	B	A	A	B	A	B	B	A	A	A	B	A	A	B	H	B	B	B	A	B	B	H	A	A	A	A	A	A	B	A	B
BARC_032045_07244	B	A	A	B	A	A	B	B	B	B	B	A	A	A	A	B	A	B	A	A	A	B	A	B	B	A	A	A	B	A	A	B	U	B	B	B	A	B	B	H	A	A	A	A	A	A	B	A	B
BARC_041047_07901	B	A	A	B	A	A	B	B	B	B	B	A	A	A	A	B	A	B	A	A	A	B	A	B	B	A	A	A	B	A	A	B	H	B	B	B	A	B	B	H	A	A	A	A	A	A	B	A	B
BARC_062573_17920	B	A	A	B	A	A	B	B	B	B	B	A	A	A	A	B	A	B	A	A	A	B	A	B	B	A	A	A	B	A	A	B	H	B	B	B	A	B	B	H	A	A	A	A	A	A	B	A	B
BARC_029125_06086	B	A	A	B	A	A	B	B	B	B	B	A	A	A	A	B	A	B	A	A	A	B	A	B	B	A	A	A	B	A	A	B	H	B	B	B	A	B	B	H	A	A	A	A	A	A	B	A	B
BARC_040437_07738	B	A	B	B	B	A	B	B	A	A	A	B	B	B	A	A	B	A	A	A	B	A	B	A	A	A	A	B	A	A	A	A	A	A	B	A	A	A	A	A	A	B	B	A	B	B	B	A	B
BARC_040439_07741	B	A	B	B	B	A	B	B	A	A	A	B	B	B	A	A	B	A	A	A	B	A	B	A	A	A	A	B	A	A	A	A	A	A	B	A	A	A	A	A	A	B	B	A	B	B	B	A	H
BARC_040439_07740	B	A	B	H	B	A	B	B	A	A	A	B	B	B	A	A	B	A	A	A	B	A	B	A	A	A	A	B	A	A	A	A	A	A	B	A	A	A	A	A	A	B	B	A	B	B	B	A	H
BARC_040439_07742	B	A	B	B	B	A	B	B	A	A	A	B	B	B	A	A	B	A	A	A	B	A	B	A	A	A	A	B	A	A	A	A	A	A	B	A	A	A	A	A	A	B	B	A	B	B	B	A	H
SNP6413_PI516C	B	A	B	B	B	A	B	B	A	A	A	B	B	B	A	A	B	A	A	A	B	A	B	A	A	A	A	B	A	A	A	A	A	A	B	A	A	A	A	A	A	B	B	A	B	B	B	A	U
SNP11738_Magellan	B	A	B	B	B	A	B	H	A	A	A	B	B	B	A	A	B	A	A	A	B	A	B	A	A	A	A	B	A	A	A	A	A	B	B	A	B	A	A	A	A	B	B	A	B	B	B	A	H
SNP11753_Magellan	B	A	B	B	B	A	B	H	A	A	A	B	B	B	A	A	B	A	A	A	B	A	B	A	A	A	A	B	A	A	A	A	A	B	B	A	B	A	A	B	A	B	B	A	B	B	B	A	H
BARC_023449_05396	B	A	B	B	B	A	B	H	A	A	A	B	B	B	A	A	B	A	A	A	B	A	B	A	A	A	A	B	A	A	A	A	A	B	B	A	B	A	A	B	A	B	B	A	B	B	B	A	H
BARC_023411_05376	B	A	B	B	B	A	B	H	A	A	A	B	B	B	A	A	B	A	A	A	B	A	B	A	A	A	A	B	A	A	A	A	A	B	B	A	B	A	A	B	A	B	B	A	B	B	B	A	H
BARC_019489_03639	B	A	B	B	B	A	B	H	A	A	A	B	B	B	A	A	B	A	A	A	B	A	B	A	A	A	A	B	A	A	A	A	A	B	B	A	B	A	A	B	A	B	B	A	B	B	B	A	A
BARC_019489_03635	B	A	B	B	B	A	B	H	A	A	A	B	B	B	A	A	B	A	A	A	B	A	B	A	A	A	A	B	A	A	A	A	A	B	B	A	B	A	A	B	A	B	B	A	B	B	B	A	A
BARC_023447_05393	B	A	B	B	B	A	B	H	A	A	A	B	B	B	A	A	B	A	A	A	B	A	B	A	A	A	A	B	A	A	A	A	A	B	B	A	B	A	A	B	A	B	B	A	B	B	B	A	A
BARC_023447_05394	B	A	B	B	B	A	B	H	A	A	A	B	B	B	A	A	B	A	A	A	B	A	B	A	A	A	A	B	A	A	A	A	A	B	B	A	B	A	A	B	A	B	B	A	B	B	B	A	A
BARC_019485_03630	B	A	B	B	B	A	B	H	A	A	A	B	B	B	A	A	B	A	A	A	B	A	B	A	A	A	A	B	A	A	A	A	A	B	B	A	B	A	A	B	A	B	B	A	B	B	B	A	A
SNP11792_Magellan	B	A	B	B	B	A	B	H	A	A	A	B	B	B	A	A	B	A	A	A	B	A	B	A	A	A	A	B	A	A	A	A	A	B	B	A	B	A	A	B	A	B	B	A	B	B	B	A	A
BARC_020033_04408	B	A	B	B	B	A	B	H	A	B	A	B	B	B	A	A	B	A	A	A	B	A	B	A	A	A	A	B	A	A	A	A	A	B	B	A	B	A	B	B	A	B	B	A	B	B	B	A	A
BARC_020033_04409	B	A	B	B	B	A	B	H	A	B	A	B	B	B	A	A	B	A	A	A	B	A	B	A	A	A	A	B	A	A	A	A	A	B	B	A	B	A	B	B	A	B	B	A	B	B	B	A	A
BARC_024383_04864-2	B	A	B	B	B	A	B	H	A	B	A	B	B	B	A	A	B	A	A	A	B	A	B	A	A	A	B	B	A	A	A	A	B	B	B	A	B	A	B	B	A	B	B	A	B	B	B	A	A
NCSB_000943	B	A	B	B	B	A	B	H	A	B	A	B	B	B	A	A	B	A	A	A	B	A	B	A	A	A	B	B	A	A	A	A	B	B	B	A	B	A	B	B	A	B	B	A	B	B	B	A	A
SNP22073	B	A	B	B	B	A	B	H	A	B	A	B	B	B	A	A	B	A	A	A	B	A	B	A	A	A	B	B	A	A	A	A	B	B	B	A	B	A	B	B	A	B	B	A	B	B	B	A	A
NCSB_000944	B	A	B	B	B	A	B	H	A	B	A	B	B	B	A	A	B	A	A	A	B	A	B	A	A	A	B	B	A	A	A	A	B	B	B	A	B	A	B	B	A	B	B	A	B	B	B	A	A
SNP11973_Magellan	B	A	B	B	B	A	B	H	A	B	A	B	B	B	A	A	B	A	A	A	B	A	B	A	A	A	B	B	A	A	A	A	B	B	B	A	B	A	B	B	A	B	B	A	B	B	B	A	A
NCSB_000948	B	A	B	B	B	A	B	H	A	B	A	B	B	B	A	A	B	A	A	A	B	A	B	A	A	A	B	B	A	A	A	A	B	B	B	A	B	A	B	B	A	B	B	A	B	B	B	A	A
BARC_062429_17771	B	A	A	B	B	A	B	H	A	B	A	B	B	B	A	A	B	A	A	A	B	A	B	A	A	A	B	B	A	A	A	A	B	B	B	A	B	A	B	B	A	B	B	A	B	B	B	A	A
BARC_062429_17770	B	A	A	B	B	A	B	H	A	B	A	B	B	B	A	A	B	A	A	A	B	A	B	A	A	A	B	B	A	A	A	A	B	B	B	A	B	A	B	B	A	B	B	A	B	B	B	A	A
BARC_050619_09775	B	A	A	B	B	A	B	H	A	B	A	B	B	B	A	A	B	A	A	A	B	A	B	A	A	A	B	B	A	A	A	A	B	B	B	A	B	A	B	B	A	B	B	B	B	B	B	A	A
BARC_044147_08638	B	A	A	B	B	A	B	A	A	B	A	B	B	B	A	A	B	A	A	A	B	A	B	A	A	A	B	B	A	A	A	A	B	B	B	A	B	A	B	B	A	B	B	B	B	B	B	A	A
SNP12045_Magellan	B	A	A	B	B	A	B	A	A	B	A	B	B	B	A	A	B	A	A	A	B	A	B	A	A	A	B	B	A	A	A	A	B	B	B	A	B	A	B	B	A	B	B	B	B	B	B	A	A
SNP12067_Magellan	B	A	A	B	B	A	B	A	A	B	A	B	B	B	A	A	B	A	A	A	B	A	B	A	A	A	B	B	A	A	A	A	B	B	B	A	B	A	B	B	A	B	B	B	B	B	B	A	A
BARC_014287_01305	B	A	A	B	B	A	B	A	A	B	A	B	B	B	A	A	B	A	A	B	B	A	B	A	A	A	B	B	A	A	A	A	B	B	B	A	B	B	B	B	A	B	B	B	B	B	B	A	A
SNP12112_Magellan	B	A	B	B	B	A	B	A	A	B	A	B	B	B	A	A	B	A	A	B	B	A	B	A	A	A	B	B	A	A	A	A	B	B	B	A	B	B	B	B	A	B	B	B	B	B	B	A	A
NCSB_000952	B	A	B	B	B	A	B	A	A	B	A	B	B	B	A	A	B	A	A	B	B	A	B	A	A	A	B	B	A	A	A	A	B	B	B	A	B	B	B	B	A	B	B	B	B	B	B	A	A
SNP6577_PI516C	B	A	B	B	B	A	B	A	A	B	A	B	B	B	A	A	B	A	A	B	B	A	B	A	A	A	B	B	A	A	A	A	B	B	B	A	B	B	B	B	A	B	B	B	B	B	B	A	A
BARC_019415_03924	B	A	B	B	B	A	B	A	A	B	A	B	B	B	A	A	B	A	A	B	B	A	B	A	A	A	B	A	A	A	A	A	B	B	B	A	B	B	B	B	A	A	B	B	A	B	B	A	A
SNP12191_Magellan	B	A	B	B	B	A	B	A	A	B	A	B	B	B	A	A	B	A	A	B	B	A	B	A	A	A	B	A	A	A	B	A	A	B	B	A	A	B	B	B	A	A	B	B	A	B	B	A	A
NCSB_000955	B	A	B	B	B	A	B	A	A	B	A	B	B	B	A	A	B	A	A	B	B	A	B	A	A	A	B	A	A	A	B	A	A	B	B	A	A	B	B	B	A	A	B	B	A	B	B	A	A
BARC_055661_13586	B	A	B	B	B	A	B	A	A	B	A	B	B	B	A	A	B	A	A	B	B	A	B	A	A	A	B	A	A	A	B	A	A	B	B	A	A	B	B	B	A	A	B	B	A	B	B	A	A
BARC_055661_13587	B	A	B	B	B	A	B	A	A	B	A	B	B	B	A	A	B	A	A	B	B	A	B	A	A	A	B	A	A	A	B	A	A	B	B	A	A	B	B	B	A	A	B	B	A	B	B	A	A
SNP22000	B	A	B	B	B	A	B	A	A	B	A	B	B	B	A	A	B	A	A	B	B	A	B	A	A	A	B	A	A	A	B	A	A	B	B	A	A	B	B	B	A	A	B	B	A	B	B	A	A
NCSB_000956	B	A	B	B	B	A	B	A	A	B	A	B	B	B	A	A	B	A	A	B	B	A	B	A	A	A	B	A	A	A	B	A	A	B	B	A	A	B	B	B	A	A	B	B	A	B	B	A	A
BARC_010741_00737	B	A	B	B	B	A	B	A	A	B	A	B	B	B	A	A	B	A	A	B	B	A	B	A	A	A	B	A	A	A	B	A	A	B	B	A	A	B	B	B	A	A	B	B	A	B	B	A	A
BARC_010741_00738	B	A	B	B	B	A	B	A	A	B	A	B	B	B	A	A	B	A	A	B	B	A	B	A	A	A	B	A	A	A	B	A	A	B	B	A	A	B	B	B	A	A	B	B	A	B	B	A	A
NCSB_000959	B	A	B	B	B	A	B	A	A	B	A	B	B	B	A	A	B	A	A	B	B	A	B	A	A	A	B	A	A	A	B	A	A	B	B	A	A	B	B	B	A	A	B	B	A	B	B	A	A
SNP12278_Magellan	B	A	B	B	B	A	B	A	A	B	A	B	B	B	A	A	B	A	A	B	B	A	B	A	A	A	B	A	A	A	B	A	A	B	B	A	A	B	B	B	A	A	B	B	A	B	B	A	A
SNP12291_Magellan	B	A	B	B	B	A	B	A	A	B	A	B	B	B	A	A	B	A	A	B	B	A	B	A	A	A	B	A	A	A	B	A	A	B	B	A	A	B	B	B	A	A	B	B	A	B	B	A	A
BARC_042869_08444	B	A	B	B	B	A	B	A	A	B	A	B	B	B	A	A	B	A	A	B	B	A	B	A	A	A	B	A	A	A	B	A	A	B	B	A	A	B	B	B	A	A	B	B	A	B	B	A	A
BARC_042869_08447-2	B	A	B	B	B	A	B	A	A	B	A	B	B	B	A	A	B	A	A	B	B	A	B	A	A	A	B	A	A	A	B	A	A	B	B	A	A	B	B	B	A	A	B	B	A	B	B	A	A
BARC_042869_08443	B	A	B	B	B	A	B	A	A	B	A	B	B	B	A	A	B	A	A	B	B	A	B	A	A	A	B	A	A	A	B	A	A	B	B	A	A	B	B	B	A	A	B	B	A	B	B	A	A
SNP12298_Magellan	B	A	B	B	B	A	B	A	A	B	A	B	B	B	A	A	B	A	A	B	B	A	B	A	A	A	B	A	A	A	B	A	A	B	B	A	A	B	B	B	A	A	A	B	A	B	B	A	A
BARC_057789_14923	B	A	B	B	B	A	B	A	A	B	A	B	B	B	A	A	B	A	A	B	B	A	B	A	A	A	B	B	A	B	B	A	A	B	B	A	A	B	B	B	A	A	A	B	A	B	B	A	A
SNP12312_Magellan	B	A	B	B	B	A	B	A	A	B	A	B	B	B	A	A	B	A	A	B	B	A	B	A	A	A	B	B	A	B	B	A	A	B	B	A	A	B	B	B	A	A	A	B	A	B	B	A	A
NCSB_000964	B	A	B	B	B	A	B	A	A	B	A	B	B	B	A	A	B	A	A	B	B	A	B	A	A	A	B	B	A	B	B	A	A	B	B	A	A	B	B	B	A	A	A	B	A	B	B	A	A
BARC_065505_19515	B	A	B	B	B	A	B	A	A	B	A	B	B	B	A	A	B	A	A	B	B	A	A	A	A	A	B	B	A	B	B	A	B	B	B	A	A	B	B	B	A	A	A	B	A	B	B	A	A
SNP12341_Magellan	B	A	B	B	B	A	B	A	A	B	A	B	B	B	A	B	B	A	A	B	B	A	A	A	A	A	B	B	A	B	B	A	B	B	B	A	A	B	B	B	A	A	A	B	A	B	B	A	A
BARC_058785_15435	B	A	B	B	B	A	B	A	A	B	A	B	B	B	A	B	B	A	A	B	B	A	A	A	A	A	B	B	A	B	B	A	B	B	B	A	A	B	B	B	A	A	A	B	A	B	B	A	A
BARC_059727_16060	B	A	B	B	B	A	B	A	A	B	A	B	B	B	A	B	B	A	A	B	B	A	A	A	A	A	B	B	A	B	B	A	B	B	B	A	A	B	B	B	A	A	A	B	A	B	B	A	A
SNP6706_PI516C	B	A	B	B	B	A	B	B	A	B	A	A	B	B	A	A	B	A	A	A	B	A	B	B	A	A	A	B	A	A	B	A	A	A	B	A	A	A	A	A	A	B	B	A	B	B	A	A	H
SNP6710_PI516C	B	A	B	B	B	A	B	B	A	B	A	A	B	B	A	A	B	A	A	A	B	A	B	B	A	A	A	B	A	A	B	A	A	A	B	A	A	A	A	A	A	B	B	A	B	B	A	A	H
SNP6712_PI516C	B	A	B	B	B	A	B	B	A	B	A	A	B	B	A	A	B	A	A	A	B	A	B	B	A	A	A	B	A	A	B	A	A	A	B	A	A	A	A	A	A	B	B	A	B	B	A	A	H
BARC_053497_11882	B	A	B	B	B	A	B	B	A	B	A	A	B	B	A	A	B	A	A	A	B	A	B	B	A	A	A	B	B	A	B	A	A	A	B	A	A	A	A	A	A	B	B	A	B	B	A	A	U
BARC_017935_02459	B	A	B	B	B	A	B	B	A	B	A	A	B	B	A	A	B	A	A	A	B	A	B	B	A	A	A	B	B	A	B	A	A	A	B	A	A	A	A	A	A	B	B	A	B	B	A	A	H
SNP6723_PI516C	B	A	B	B	B	A	B	B	A	B	A	A	B	B	A	A	B	A	A	A	B	A	B	B	A	A	A	B	B	A	B	A	A	A	B	A	A	A	A	A	A	B	B	A	B	B	A	A	H
SNP6739_PI516C	B	A	B	B	A	A	B	B	A	B	A	A	B	B	A	A	B	A	A	A	B	A	B	B	A	A	A	B	B	A	B	H	A	A	B	A	A	A	A	A	A	B	B	A	B	B	A	A	H
NCSB_000970	A	A	B	B	A	A	B	B	A	B	A	A	B	B	A	A	B	A	A	A	B	A	B	B	A	A	A	B	B	A	B	H	A	A	B	A	A	A	A	A	A	B	B	A	B	B	A	A	B
BARC_029923_06753	A	A	B	B	A	A	B	B	A	B	A	A	B	B	A	A	B	A	A	A	B	A	B	B	A	A	A	B	B	A	B	H	A	A	B	A	A	A	A	A	A	B	B	A	B	B	A	A	B
BARC_029923_06754	A	A	B	B	A	A	B	B	A	B	A	A	B	B	A	A	B	A	A	A	B	A	B	B	A	A	A	B	B	A	B	H	A	A	B	A	A	A	A	A	A	B	B	A	B	B	A	A	B
BARC_052043_11321	A	A	B	B	A	A	B	B	B	B	A	A	B	H	A	A	B	A	A	A	B	A	B	B	A	A	A	B	B	A	A	B	A	A	B	A	A	A	A	A	A	B	B	A	B	A	A	A	B
NCSB_000973	A	A	B	B	A	A	B	B	B	B	A	A	B	H	A	A	B	A	A	A	B	A	B	B	A	A	A	B	B	A	A	B	A	A	B	A	A	A	A	A	A	B	B	A	B	A	A	A	B
SNP12474_Magellan	A	A	B	B	A	A	B	B	B	B	A	A	B	H	A	A	B	A	A	A	B	A	B	B	A	A	A	B	B	A	A	B	A	A	B	A	A	A	A	A	A	B	B	A	B	A	A	A	B
SNP12483_Magellan	A	A	B	B	A	A	B	B	B	B	A	A	B	H	A	A	B	A	A	A	B	A	B	B	A	A	A	B	B	A	A	B	A	A	B	A	A	A	A	A	A	B	B	A	B	A	A	A	B
BARC_044481_08709	A	A	B	B	A	A	B	B	B	B	A	A	B	H	A	A	B	A	A	A	B	A	B	B	A	A	A	B	B	A	A	B	A	A	B	A	A	A	A	A	A	B	B	A	B	A	A	A	B
SNP12486_Magellan	B	A	B	B	B	A	B	A	A	B	A	B	B	B	A	B	B	A	A	B	B	A	A	A	A	A	B	B	A	B	B	A	B	B	B	A	A	B	B	B	A	A	A	B	A	B	B	A	B
BARC_059015_15557	B	A	B	B	B	A	B	A	A	B	A	B	B	B	A	B	B	A	A	B	B	A	A	A	A	A	B	B	A	B	B	A	B	B	B	A	A	B	B	B	A	A	A	B	A	B	B	A	B
SNP12492_Magellan	B	A	B	B	B	A	B	A	A	B	A	B	B	B	A	B	B	A	A	B	B	A	A	A	A	A	B	B	A	B	B	A	B	B	B	A	A	B	B	B	A	A	A	B	A	B	B	A	B
SNP6836_PI516C	B	A	B	B	B	A	B	A	A	B	A	B	B	B	A	B	B	A	A	B	B	A	A	A	A	A	B	B	A	B	B	A	B	B	B	A	A	B	B	B	A	A	A	B	A	B	B	A	A
NCSB_000981	B	A	B	B	B	A	B	A	A	B	A	B	B	B	A	B	B	A	A	B	B	A	A	A	A	A	B	B	A	B	B	A	B	B	B	A	A	B	B	B	A	A	A	B	A	B	B	A	A
SNP12524_Magellan	B	A	B	B	B	A	B	A	A	B	A	B	B	B	A	B	B	A	A	B	B	A	A	A	A	A	B	B	A	B	B	A	B	B	B	A	A	B	B	B	A	A	A	B	A	B	B	A	A
BARC_059071_15591	B	A	B	B	B	A	B	A	A	B	A	B	B	B	A	B	B	A	A	B	B	A	A	A	A	A	B	B	A	B	B	A	B	B	B	A	A	B	B	B	A	A	A	B	A	B	B	A	B
BARC_064881_18962	B	A	B	B	B	A	B	A	A	B	A	B	B	B	A	B	B	A	A	B	B	A	A	A	A	A	B	B	A	B	B	A	B	B	B	A	A	B	B	B	A	A	A	B	A	B	B	A	B
NCSB_000988	B	A	B	B	B	A	B	A	A	B	A	B	B	B	A	B	B	A	A	B	B	A	A	A	A	A	B	B	A	B	B	A	B	B	B	A	A	B	B	B	A	A	A	B	A	B	B	A	B
BARC_058881_15487	B	A	B	B	B	A	B	A	A	B	B	B	B	B	A	B	B	A	A	B	B	A	A	A	A	A	B	B	A	B	B	A	B	B	B	A	A	B	B	B	A	A	A	B	A	B	B	A	B
BARC_058881_15488	B	A	B	B	B	A	B	A	A	B	B	B	B	B	A	B	B	A	A	B	B	A	A	A	A	A	B	B	A	B	B	A	B	B	B	A	A	B	B	B	A	A	A	B	A	B	B	A	B
SNP12643_Magellan	B	A	B	B	B	A	B	A	A	B	B	B	B	B	A	B	B	A	A	B	B	A	A	A	A	A	B	B	A	B	B	A	B	B	B	A	A	B	B	B	A	A	A	B	A	B	B	A	B
BARC_053047_11698	B	A	B	B	B	A	B	A	A	B	B	B	B	B	A	B	B	A	A	B	B	A	A	A	A	A	B	B	A	B	B	A	A	B	B	A	A	B	B	B	A	A	A	B	A	B	B	A	B
NCSB_000990	B	A	B	B	B	A	B	A	A	B	B	B	B	B	A	B	B	A	A	B	B	A	A	A	A	A	B	B	A	B	B	A	A	B	B	A	A	B	B	B	A	A	A	B	A	B	B	A	B
BARC_063687_18438	B	A	B	B	B	A	B	A	A	B	B	B	B	B	A	B	B	A	A	B	B	A	A	A	A	A	B	B	A	B	B	A	A	B	B	A	A	B	B	B	A	A	A	B	A	B	B	A	B
BARC_054163_12368	B	A	B	B	B	A	B	A	A	B	B	B	B	B	A	B	B	A	A	B	B	A	A	A	A	A	B	B	A	A	B	A	A	B	B	A	A	B	B	B	A	A	A	B	A	B	B	A	B
SNP12674_Magellan	B	A	B	B	B	A	B	A	A	B	B	B	B	B	A	B	B	A	A	B	B	A	A	A	A	A	B	B	A	A	B	A	A	B	B	A	A	B	B	B	A	A	A	B	A	B	B	A	B
BARC_053559_11904	B	A	B	B	U	A	B	A	A	B	B	B	B	B	A	B	B	A	A	B	B	A	A	A	A	A	B	B	A	A	B	A	A	B	B	A	A	B	B	B	A	A	A	B	A	B	B	A	B
SNP12731_Magellan	B	A	B	B	B	A	B	A	A	B	B	B	B	B	A	B	B	A	A	B	B	A	A	A	A	A	B	B	A	A	B	A	A	B	B	A	A	B	A	B	A	A	A	B	A	B	B	A	B
BARC_024801_10344	B	A	B	B	B	A	B	A	A	B	B	B	B	B	A	B	B	A	A	B	B	A	A	A	A	A	B	B	A	A	B	A	A	B	B	A	A	B	A	B	A	A	A	B	A	B	B	A	B
NCSB_000999	B	A	B	B	B	A	B	A	A	B	B	B	B	B	A	B	B	A	A	B	B	A	A	A	A	A	B	B	A	A	B	A	A	B	B	A	A	B	A	B	A	A	A	B	A	B	B	A	B
BARC_024835_10348	B	A	B	B	B	A	B	A	A	B	B	B	B	B	A	B	B	A	A	B	B	A	A	A	A	A	B	B	A	A	B	A	A	B	B	A	A	B	A	B	A	A	A	B	A	B	B	A	B
BARC_024835_10349	B	A	B	B	B	A	B	A	A	B	B	B	B	B	A	B	B	A	A	B	B	A	A	A	A	A	B	B	A	A	B	A	A	B	B	A	A	B	A	B	A	A	A	B	A	B	B	A	B
BARC_022019_04252	B	A	B	B	B	A	B	A	A	B	B	B	B	B	A	B	B	A	A	B	B	A	A	A	A	A	B	B	A	A	B	A	A	B	B	A	A	B	A	B	A	A	A	B	A	B	A	A	B
BARC_050757_09855	B	A	B	B	B	A	B	A	A	B	B	B	B	B	A	B	B	A	A	B	B	A	A	A	A	A	B	B	A	A	B	A	A	B	B	A	A	B	A	B	A	A	A	B	A	B	A	A	B
BARC_050757_09855-2	B	A	B	B	B	A	B	A	A	B	B	B	B	B	A	B	B	A	A	B	B	A	A	A	A	A	B	B	A	A	B	A	A	B	B	A	A	B	A	B	A	A	A	B	A	B	A	A	B
SNP12800_Magellan	B	A	B	B	B	A	B	A	A	B	B	B	B	B	A	B	B	A	A	B	B	A	A	A	A	A	B	B	A	A	B	A	A	B	B	A	A	B	A	B	A	A	A	B	A	B	A	A	B
BARC_058161_15151	B	A	B	B	B	A	B	A	A	B	B	B	B	B	A	B	B	A	A	B	B	A	A	A	A	A	B	B	A	A	B	A	A	B	B	A	A	B	A	B	A	A	A	B	A	B	A	A	B
SNP7084_PI516C	B	A	B	B	B	A	B	A	A	B	B	B	B	B	A	B	B	A	A	B	B	A	A	A	A	A	B	B	A	A	B	A	A	B	B	A	A	B	A	B	A	A	A	B	A	B	A	A	B
BARC_064245_18594	B	A	B	B	B	A	B	A	A	B	B	B	B	B	A	B	B	A	A	B	B	A	A	A	A	A	B	B	A	A	B	A	A	B	B	A	A	B	A	B	A	A	A	B	A	B	A	A	B
NCSB_001006	B	A	B	B	B	A	B	A	A	B	B	B	B	B	A	B	B	A	A	B	B	A	A	A	A	A	B	B	A	A	B	A	A	B	B	A	A	B	A	B	A	A	A	B	A	B	A	A	B
NCSB_001007	B	A	B	B	B	A	B	A	A	B	B	B	B	B	A	B	B	A	A	B	B	A	B	A	A	A	B	B	A	A	B	A	A	B	B	A	A	B	A	B	A	A	A	B	A	B	A	A	B
BARC_044399_08697	B	A	B	B	B	A	B	A	A	B	B	B	B	B	A	B	B	A	A	B	B	A	B	A	A	A	B	B	A	A	B	A	A	B	B	A	A	B	A	B	A	A	A	B	A	B	A	A	B
SNP12835_Magellan	B	A	B	B	B	A	B	A	A	B	B	B	B	B	A	B	B	A	A	B	B	A	B	A	A	A	B	B	A	A	B	A	A	B	B	A	A	B	A	B	A	A	A	B	A	B	A	A	B
NCSB_001008	B	A	B	B	B	A	B	A	A	B	B	B	B	B	A	B	B	A	A	B	B	A	B	A	A	A	B	B	A	A	B	A	A	B	B	A	A	B	A	B	A	A	A	B	A	B	A	A	B
NCSB_001010	B	A	B	B	B	A	B	A	A	B	B	B	B	B	A	B	B	A	A	B	B	A	B	A	A	A	B	B	A	A	B	A	A	B	B	A	A	B	A	B	A	A	A	B	A	B	A	A	B
BARC_054977_12202	B	A	B	B	B	A	B	A	A	B	B	B	B	A	A	B	B	A	A	B	B	A	B	A	A	A	B	B	A	A	B	A	A	B	B	A	A	B	A	B	A	A	A	B	A	B	A	A	B
SNP12905_Magellan	B	A	B	B	B	A	B	A	A	B	B	B	B	A	A	B	B	A	A	B	B	A	B	A	A	A	B	B	A	A	B	A	A	B	B	A	A	B	A	B	A	A	A	B	A	B	A	A	B
NCSB_001014	B	A	B	B	B	A	B	A	A	B	B	B	B	A	A	B	B	A	A	B	B	A	B	A	A	A	B	B	A	A	B	A	A	B	B	A	A	B	A	B	A	A	A	B	A	B	A	A	B
BARC_040459_07744	B	A	B	B	B	A	B	A	A	B	B	B	B	A	A	B	B	A	A	B	B	A	B	A	A	A	B	B	A	A	B	A	A	B	B	A	A	B	A	B	A	A	A	B	A	B	A	A	B
BARC_040459_07744-2	B	A	B	B	B	A	B	A	A	B	B	B	B	A	A	B	B	A	A	B	B	A	B	A	A	A	B	B	A	A	B	A	A	B	B	A	A	B	A	B	A	A	A	B	A	B	A	A	B
BARC_050067_09358	B	A	B	B	B	A	B	A	A	B	B	B	B	A	A	B	B	A	A	B	B	A	B	A	A	A	B	B	A	A	B	A	A	B	B	A	A	B	A	B	A	A	A	B	A	B	A	A	B
BARC_050067_09357	B	A	B	B	B	A	B	A	A	B	B	B	B	A	A	B	B	A	A	B	B	A	B	A	A	A	B	B	A	A	B	A	A	B	B	A	A	B	A	B	A	A	A	B	A	B	A	A	B
NCSB_001017	B	A	B	B	B	A	B	A	A	B	B	A	B	A	A	B	B	A	A	B	B	B	B	A	A	A	B	B	A	A	B	A	A	B	B	A	A	B	A	B	A	A	A	B	A	B	A	A	B
SNP12938_Magellan	B	A	B	B	B	A	B	A	A	B	B	A	B	A	A	B	B	A	A	B	B	B	B	A	A	A	B	B	A	A	B	A	A	B	B	A	A	B	A	B	A	A	A	B	A	B	A	A	B
NCSB_001018	B	A	B	B	B	A	B	A	A	B	B	A	B	A	A	B	B	A	A	B	B	B	B	A	A	A	B	B	A	A	B	A	A	B	B	A	A	B	A	B	A	A	A	B	A	B	A	A	B
BARC_050697_09840	B	A	B	B	B	A	B	A	A	B	B	A	B	A	A	B	B	A	A	B	B	B	B	A	A	A	B	B	A	A	B	A	A	B	B	A	A	B	A	B	A	A	A	B	A	B	A	A	B
SNP12950_Magellan	B	A	B	B	B	A	B	A	A	B	B	A	B	A	A	B	B	A	A	B	B	B	B	A	A	A	B	B	A	A	B	A	A	B	B	A	A	B	A	B	A	A	A	B	A	B	A	A	B
BARC_020479_04634-2	B	A	B	A	B	A	B	A	A	B	B	A	B	A	A	B	B	A	A	B	B	B	B	A	A	A	B	B	A	A	B	A	A	B	B	A	A	B	A	B	A	A	A	B	A	B	A	A	B
BARC_059451_15808	B	A	B	A	B	A	B	A	A	B	B	A	B	A	A	B	B	A	A	A	B	B	B	A	A	A	B	B	A	B	B	A	A	B	H	A	A	B	A	B	A	A	A	B	A	B	A	A	B
BARC_044557_08720	B	A	B	A	B	A	B	A	A	B	B	A	B	A	A	B	A	A	A	A	B	B	B	A	A	A	B	B	A	B	B	A	A	B	U	A	A	B	B	B	A	A	A	B	A	A	A	B	B
NCSB_001022	B	A	B	A	B	A	B	A	A	B	B	A	B	A	A	B	A	A	A	A	B	B	B	A	A	A	B	B	A	B	B	A	A	B	B	A	A	B	B	B	A	A	A	B	A	A	A	B	B
SNP13118_Magellan	B	A	B	B	B	A	B	A	A	A	B	B	B	A	A	B	A	A	A	A	B	B	B	A	A	A	B	B	A	B	B	A	A	B	H	A	A	B	B	B	A	A	A	B	A	A	A	B	B
BARC_031361_07059	B	A	B	B	B	A	B	A	A	A	B	B	B	A	A	B	A	A	A	B	B	B	A	A	A	A	B	B	A	B	B	A	A	B	H	A	A	B	B	B	A	A	A	B	A	A	A	B	B
SNP13163_Magellan	B	A	B	B	B	A	B	A	A	A	B	B	B	A	A	B	A	A	A	B	B	B	A	A	A	A	B	B	A	B	B	A	A	B	B	A	A	B	B	B	A	A	A	B	A	A	A	B	B
BARC_049091_10809	B	A	B	B	B	A	B	A	A	A	B	B	B	A	A	B	A	A	A	B	B	B	A	A	A	A	B	B	A	B	B	A	A	B	H	A	A	B	B	B	A	A	A	B	A	A	A	B	B
BARC_015345_01810	B	A	B	B	B	A	B	A	A	A	B	B	B	A	A	B	A	A	A	B	B	B	A	A	A	A	B	B	A	B	B	A	A	B	A	A	A	B	B	B	A	A	A	B	A	A	A	B	B
BARC_015343_01808	B	A	B	B	B	A	B	A	A	A	B	B	B	A	A	B	A	A	A	B	B	B	A	A	A	A	B	B	A	B	B	A	A	B	U	A	A	B	B	B	A	A	A	B	A	A	A	B	B
BARC_015343_01808-2	B	A	B	B	B	A	B	A	A	A	B	B	B	A	A	B	A	A	A	B	B	B	A	A	A	A	B	B	A	B	B	A	A	B	H	A	A	B	B	B	A	A	A	B	A	A	A	B	B
SNP7225_PI516C	B	A	B	B	B	A	B	A	A	A	B	B	B	A	A	B	A	A	A	B	B	B	A	A	A	A	B	B	A	B	B	A	A	B	A	A	A	B	B	B	A	A	A	B	A	A	A	B	B
BARC_010291_00579	B	A	B	B	B	A	B	A	A	A	B	B	B	A	A	B	A	A	A	B	B	B	A	A	A	A	B	B	A	B	B	A	A	B	H	B	A	B	B	B	A	A	A	B	A	A	A	B	B
BARC_030907_06967	B	A	B	B	B	A	B	A	A	A	B	B	B	A	A	B	A	A	A	B	B	B	A	A	A	A	B	B	A	B	B	A	A	B	U	B	A	B	B	B	A	A	A	B	A	A	A	B	B
BARC_030907_06969	B	A	B	B	B	A	B	A	A	A	B	B	B	A	A	B	A	A	A	B	B	B	A	A	A	A	B	B	A	B	B	A	A	B	A	B	A	B	B	B	A	A	A	B	A	A	A	B	B
BARC_020229_04499	B	A	B	A	B	A	B	A	A	A	B	B	B	A	A	B	A	A	A	B	B	B	A	A	A	A	B	B	A	B	B	A	A	B	U	B	A	B	B	B	A	A	A	B	A	A	A	B	B
BARC_020401_04601	B	A	B	A	B	A	B	A	A	A	B	B	B	A	A	B	A	A	A	B	B	B	A	A	A	A	B	B	A	B	B	A	A	B	A	B	A	B	B	B	A	A	A	B	A	A	A	B	B
SNP13281_Magellan	B	A	B	A	B	A	B	A	A	A	B	B	B	A	A	B	A	A	A	B	B	B	A	A	A	A	B	B	A	B	B	A	A	B	H	B	A	B	B	B	A	A	A	B	A	A	A	B	B
BARC_026129_05273	B	A	B	A	B	A	B	A	A	A	B	B	B	A	A	B	A	A	A	B	B	B	A	A	A	A	B	B	A	B	B	A	A	B	A	B	A	B	B	B	A	A	A	B	A	A	A	B	B
BARC_026129_05273-2	B	A	B	A	B	A	B	A	A	A	B	B	B	A	A	B	A	A	A	B	B	B	A	A	A	A	B	B	A	B	B	A	A	B	A	B	A	B	B	B	A	A	A	B	A	A	A	B	B
BARC_040033_07641	B	A	B	A	B	A	B	A	A	A	B	B	B	A	A	B	A	A	A	B	B	B	A	A	A	A	B	B	A	B	B	A	A	B	A	B	A	B	B	B	A	A	A	B	A	A	A	B	B
BARC_059081_15595	B	A	B	A	B	A	A	A	A	A	B	B	B	A	A	B	A	A	A	B	B	A	A	A	A	A	B	B	A	B	B	A	A	B	A	B	A	B	B	B	A	A	A	B	A	A	A	B	B
SNP13391_Magellan	B	A	B	A	B	A	A	A	A	A	B	B	B	A	A	B	A	A	A	B	B	A	A	A	A	A	B	B	A	B	B	A	A	B	A	B	A	B	B	B	A	A	A	B	A	A	A	B	B
BARC_047166_12878	B	A	B	A	B	A	A	A	A	A	B	B	B	A	A	B	A	A	A	B	B	A	A	A	A	A	B	B	A	B	B	A	A	B	A	B	A	B	B	B	A	A	A	B	A	A	A	B	B
BARC_059049_15586	B	A	B	A	B	A	A	A	A	A	B	B	B	A	A	B	A	A	A	B	B	A	A	A	A	A	B	B	A	B	B	A	A	B	A	B	A	B	B	B	A	A	A	B	A	A	A	B	B
BARC_047054_12831	B	A	B	A	B	A	A	A	A	A	B	B	B	A	A	B	A	A	A	B	B	A	A	A	A	A	B	B	A	B	B	A	A	B	A	B	A	B	B	B	A	A	A	B	A	A	A	B	B
BARC_047054_12830	B	A	B	A	B	A	A	A	A	A	B	B	B	A	A	B	A	A	A	B	B	A	A	A	A	A	B	B	A	B	B	A	A	B	A	B	A	B	B	B	A	A	A	B	A	A	A	B	B
BARC_047108_12858	B	A	B	A	B	A	A	A	A	A	B	B	B	A	A	B	A	A	A	B	B	A	A	A	A	A	B	B	A	B	B	A	A	B	A	B	A	B	B	B	A	A	A	B	A	A	A	B	B
SNP13413_Magellan	B	A	B	A	B	A	A	A	A	A	B	B	B	A	A	B	A	A	A	B	B	A	A	A	A	A	B	B	A	B	B	A	A	B	A	B	A	B	B	B	A	A	A	B	A	A	A	B	B
SNP13454_Magellan	B	A	B	A	B	A	A	A	A	A	B	B	B	A	A	B	A	A	A	B	B	A	A	A	A	A	B	B	A	B	B	A	A	B	A	B	A	B	B	B	A	A	A	B	A	A	A	B	B
SNP13505_Magellan	B	A	B	A	B	A	A	A	A	A	B	B	B	A	A	B	A	A	A	B	B	A	A	A	A	A	B	B	A	B	B	A	A	B	A	B	A	B	B	B	A	A	A	A	A	A	A	B	B
SNP13519_Magellan	B	A	B	A	B	A	A	A	A	A	B	B	B	A	A	B	A	A	A	B	B	A	A	A	A	A	B	B	A	B	B	A	A	B	A	B	A	B	B	B	A	A	A	A	A	A	B	B	B
BARC_039495_07502	B	A	B	A	B	A	A	A	A	A	B	B	B	A	A	B	A	A	A	B	B	A	A	A	A	A	B	B	A	B	B	A	A	B	A	B	A	B	B	B	A	A	A	A	A	A	B	B	B
SNP13526_Magellan	B	A	B	A	B	A	A	A	A	A	B	B	B	A	A	B	A	A	A	B	B	A	A	A	A	A	B	B	A	B	B	A	A	B	A	B	A	B	B	B	A	A	A	A	A	A	B	B	B
SNP13577_Magellan	B	A	B	A	B	A	A	A	A	A	B	B	B	A	B	B	A	A	A	B	B	A	A	A	A	A	B	B	A	B	B	A	A	B	A	B	A	B	B	B	A	A	A	B	A	A	B	B	B
BARC_029213_06124-3	B	A	B	A	B	A	A	A	A	A	B	B	B	A	B	B	A	A	A	B	B	A	A	A	A	A	B	B	A	B	B	A	A	B	A	B	A	B	B	B	A	A	A	B	A	A	B	B	B
BARC_029213_06124	B	A	B	A	B	A	A	A	A	A	B	B	B	A	B	B	A	A	A	B	B	A	A	A	A	A	B	B	A	B	B	A	A	B	A	B	A	B	B	B	A	A	A	B	A	A	B	B	B
BARC_029213_06123	B	A	B	A	B	A	A	A	A	A	B	B	B	A	B	B	A	A	A	B	B	A	A	A	A	A	B	B	A	B	B	A	A	B	A	B	A	B	B	B	A	A	A	B	A	A	B	B	B
BARC_029213_06125	B	A	B	A	B	A	A	A	A	A	B	B	B	A	B	B	A	A	A	B	B	A	A	A	A	A	B	B	A	B	B	A	A	B	A	B	A	B	B	B	A	A	A	B	A	A	B	B	B
BARC_059171_15653	B	A	B	A	B	A	A	A	A	A	B	B	B	A	B	B	A	A	A	B	B	A	A	A	A	A	B	B	A	B	B	A	A	B	A	B	A	B	B	B	A	A	A	B	A	A	B	B	B
SNP7338_PI516C	B	A	B	A	B	A	A	A	A	A	B	B	B	A	B	B	A	A	A	B	B	A	A	A	A	A	B	B	A	B	B	A	A	B	A	B	A	B	B	B	A	A	A	B	A	A	B	B	B
BARC_051453_11114	B	A	B	A	B	A	A	A	A	A	B	B	B	A	B	B	A	A	A	B	B	A	A	A	A	A	B	B	A	B	B	A	A	B	A	B	A	B	B	B	A	A	A	B	A	A	B	B	B
BARC_042601_08311	B	A	A	A	B	A	A	A	A	A	B	B	B	A	B	B	A	A	A	B	B	B	A	A	A	A	B	B	A	B	B	A	B	B	A	B	A	B	B	B	A	A	A	B	A	A	B	B	B
SNP13649_Magellan	B	A	A	A	B	A	A	A	A	A	B	B	B	A	B	B	A	A	A	B	B	B	A	A	A	A	B	B	A	B	B	A	B	B	A	B	A	B	B	B	A	A	A	B	A	A	B	B	B
NCSB_001034	B	A	A	A	B	A	A	A	A	A	B	B	B	A	B	B	A	A	A	B	B	B	A	A	A	A	B	B	A	B	B	A	B	B	A	B	A	B	B	B	A	A	A	B	A	A	B	B	B
SNP13694_Magellan	B	A	A	A	B	A	A	A	A	A	B	B	B	A	B	B	A	A	A	B	B	B	A	A	A	A	B	B	A	B	B	A	B	B	A	B	A	B	B	B	A	A	A	B	A	A	B	B	B
BARC_038793_07332	B	A	A	A	B	A	A	A	A	A	B	B	B	A	B	B	A	A	A	B	B	B	A	A	A	A	B	B	A	B	B	A	B	B	A	B	A	B	B	B	A	A	A	B	A	A	B	B	B
SNP13708_Magellan	B	A	A	A	B	A	A	A	A	A	A	B	B	A	B	B	A	A	A	B	B	B	A	A	A	A	B	B	A	B	B	A	B	B	A	B	A	B	B	B	A	A	A	B	A	A	A	B	B
SNP13718_Magellan	B	A	A	A	B	A	A	A	A	A	A	B	B	A	B	B	A	A	A	B	B	B	A	A	A	A	B	B	A	B	B	A	B	B	A	B	A	B	B	B	A	A	A	B	A	A	A	B	B
NCSB_001040	B	A	A	A	B	A	A	A	A	A	A	B	B	A	B	B	A	A	A	B	B	B	A	A	A	A	B	B	A	B	B	A	B	B	A	B	A	B	B	B	A	A	A	B	A	A	A	B	B
NCSB_001042	B	B	A	A	B	A	A	A	A	A	A	B	B	A	B	B	A	A	A	B	B	B	A	A	A	A	B	B	A	B	B	A	B	B	A	B	A	B	B	B	A	A	A	B	A	A	A	B	B
SNP13743_Magellan	B	B	A	A	B	A	A	A	A	A	A	B	B	A	B	B	A	A	A	B	B	B	A	A	A	A	B	B	A	B	B	A	B	B	A	B	A	B	B	B	A	A	A	B	A	A	A	B	B
BARC_065229_19273	B	B	A	A	B	A	A	A	A	A	A	B	B	A	B	B	A	A	A	B	B	B	A	A	A	A	B	B	A	B	B	A	B	B	A	B	A	B	B	B	A	A	A	B	A	A	A	B	B
BARC_065229_19274	B	B	A	A	B	A	A	A	A	A	A	B	B	A	B	B	A	A	A	B	B	B	A	A	A	A	B	B	A	B	B	A	B	B	A	B	A	B	B	B	A	A	A	B	A	A	A	B	B
BARC_052833_11633	B	B	A	A	B	A	A	A	A	A	A	B	B	A	B	B	B	A	A	B	B	B	A	B	A	A	B	B	A	B	B	A	B	B	A	B	A	B	B	B	A	A	A	B	A	A	A	B	B
BARC_052833_11634	B	B	A	A	B	A	A	A	A	A	A	B	B	A	B	B	B	A	A	B	B	B	A	B	A	A	B	B	A	B	B	A	B	B	A	B	A	B	B	B	A	A	A	B	A	A	A	B	B
BARC_052833_11638	B	B	A	A	B	A	A	A	A	A	A	B	B	A	B	B	B	A	A	B	B	B	A	B	A	A	B	B	A	B	B	A	B	B	A	B	A	B	B	B	A	A	A	B	A	A	A	B	B
NCSB_001046	B	B	A	A	B	B	A	A	A	A	A	B	B	A	B	B	B	A	A	B	B	B	A	B	A	A	B	B	A	B	B	A	B	B	A	B	A	B	B	B	A	A	A	B	A	A	A	B	B
BARC_052097_11347	B	B	A	A	B	B	A	A	A	A	A	B	B	A	B	B	B	A	A	B	B	B	A	B	A	A	B	B	A	B	B	A	B	B	A	B	A	B	B	B	A	A	A	B	A	A	A	B	B
NCSB_001047	B	B	A	A	B	B	A	A	A	A	A	B	B	A	B	B	B	A	A	B	B	B	A	B	A	A	B	B	A	B	B	A	B	B	A	B	A	B	B	B	A	A	A	B	A	A	A	B	B
NCSB_001048	B	B	A	A	B	B	A	A	A	A	A	B	B	A	B	B	B	A	A	B	B	B	A	B	A	A	B	B	A	B	B	A	B	B	A	B	A	B	B	B	A	A	B	B	A	A	A	B	B
BARC_028171_05781	B	B	A	A	B	B	A	A	A	A	A	B	B	A	B	B	B	A	A	B	B	B	A	B	A	A	B	B	A	B	B	A	B	B	A	B	A	B	B	B	A	A	B	B	A	A	A	B	B
SNP13777_Magellan	B	B	A	A	B	B	A	A	A	A	A	B	B	A	B	B	B	A	A	B	B	B	A	B	A	A	B	B	A	B	B	A	B	B	A	B	A	B	B	B	A	A	B	B	A	A	A	B	B
SNP13789_Magellan	B	B	A	A	B	B	A	A	A	A	A	B	B	A	B	B	B	A	A	B	B	B	A	B	A	A	B	B	A	B	B	A	B	B	A	B	A	B	B	B	A	A	B	B	A	A	A	B	B
NCSB_001050	B	B	A	A	B	B	A	A	A	A	A	B	B	A	B	B	B	A	A	B	B	B	A	B	A	A	B	B	A	B	B	A	B	B	A	B	A	B	B	B	A	A	B	B	A	A	A	B	B
SNP7415_PI516C	B	A	A	B	B	A	B	A	A	A	B	B	B	A	B	U	B	A	A	A	B	B	B	B	A	B	B	B	A	B	B	A	B	B	B	A	B	B	A	B	A	A	B	B	A	B	B	B	B
BARC_029787_06340	B	A	A	B	B	A	B	A	A	A	B	B	B	A	B	U	B	A	A	A	B	B	B	B	A	B	B	B	A	B	B	A	B	B	B	A	B	B	A	B	A	A	B	B	A	B	B	B	B
BARC_029787_06341	B	A	A	B	B	A	B	A	A	A	B	B	B	A	B	H	B	A	A	A	B	B	B	B	A	B	B	B	A	B	B	A	B	B	B	A	B	B	A	B	A	A	B	B	A	B	B	B	B
BARC_029787_06360	B	A	A	B	B	A	B	A	A	A	B	B	B	A	B	H	B	A	A	A	B	B	B	B	A	B	B	B	A	B	B	A	B	B	B	A	B	B	A	B	A	A	B	B	A	B	B	B	B
BARC_029787_06339	B	A	A	B	B	A	B	A	A	A	B	B	B	A	B	H	B	A	A	A	B	B	B	B	A	B	B	B	A	B	B	A	B	B	B	A	B	B	A	B	A	A	B	B	A	B	B	B	B
BARC_029787_06356	B	A	A	B	B	H	B	A	A	A	B	B	B	A	B	B	B	A	A	A	B	B	B	B	A	B	B	B	A	B	B	A	B	B	B	A	B	B	A	B	A	A	B	B	A	B	B	B	B
BARC_029787_06361	B	A	A	B	B	A	B	A	A	A	B	B	B	A	B	H	B	A	A	A	B	B	B	B	A	B	B	B	A	B	B	A	B	B	B	A	B	B	A	B	A	A	B	B	A	B	B	B	B
BARC_029787_06362-3	B	A	A	B	B	A	B	A	A	A	B	B	B	A	B	H	B	A	A	A	B	B	B	B	A	B	B	B	A	B	B	A	B	B	B	A	B	B	A	B	A	A	B	B	A	B	B	B	B
NCSB_001051	B	A	A	B	B	A	B	A	A	A	B	B	B	A	B	H	B	A	A	A	B	B	B	B	A	B	B	B	A	B	B	A	B	B	B	A	B	B	A	B	A	A	B	B	A	B	B	B	B
NCSB_001052	B	A	A	B	B	A	B	A	A	A	B	B	B	A	B	H	B	A	A	A	B	B	B	B	A	B	B	B	A	B	B	A	B	B	B	A	B	B	A	B	A	A	B	B	A	B	B	B	B
NCSB_001053	B	A	A	B	B	A	B	A	A	A	B	B	B	A	B	H	B	A	A	A	B	B	B	B	A	B	B	B	A	B	B	A	B	B	B	A	B	B	A	B	A	A	B	B	A	B	B	B	B
SNP13845_Magellan	B	A	A	B	B	A	B	A	A	A	B	B	B	A	B	H	B	A	A	A	B	B	B	B	A	B	B	B	A	B	B	A	B	B	B	A	B	B	A	B	A	A	B	B	A	B	B	B	B
SNP7453_PI516C	B	A	A	B	B	A	B	A	A	A	B	B	B	A	B	H	B	A	A	A	B	B	B	B	A	B	B	B	A	B	B	A	B	B	B	A	B	B	A	B	A	A	B	B	A	B	B	B	B
SNP13895_Magellan	B	A	A	B	B	B	B	A	A	A	B	B	B	A	B	H	B	A	A	A	B	B	B	B	A	B	B	B	A	B	B	A	B	B	B	B	B	B	A	B	A	A	B	B	B	A	B	B	B
NCSB_001055	B	A	A	B	B	B	B	A	A	A	B	B	B	A	B	H	B	A	A	A	B	B	B	B	A	B	B	B	A	B	B	A	B	B	B	B	B	B	A	B	A	A	B	B	B	A	B	B	B
SNP13901_Magellan	B	A	A	B	B	B	B	A	A	A	B	B	B	A	B	H	B	A	A	A	B	B	B	B	A	B	B	B	A	B	B	A	B	B	B	B	B	B	A	B	A	A	B	B	B	A	B	B	B
BARC_044895_08835	B	A	A	B	B	B	B	A	A	A	B	B	B	A	B	H	B	A	A	A	B	B	B	B	A	B	B	B	A	B	B	A	B	B	B	B	B	B	A	B	A	A	B	B	B	A	B	B	B
BARC_044895_08835-2	B	A	A	B	B	B	B	A	A	A	B	B	B	A	B	H	B	A	A	A	B	B	B	B	A	B	B	B	A	B	B	A	B	B	B	B	B	B	A	B	A	A	B	B	B	A	B	B	B
BARC_013065_00437	B	A	A	B	B	B	B	A	A	A	B	B	B	A	B	H	B	A	A	A	B	B	B	B	A	B	B	B	A	B	B	A	B	B	B	B	B	B	A	B	A	A	B	B	B	A	B	B	B
BARC_013065_00437-2	B	A	A	B	B	B	B	A	A	A	B	B	B	A	B	A	B	A	A	A	B	B	B	B	A	B	B	B	A	B	B	A	B	B	B	B	B	B	A	B	A	A	B	B	B	A	B	B	B
NCSB_001060	B	A	A	B	B	B	B	A	A	A	B	B	B	A	B	H	B	A	A	A	B	B	B	B	A	B	B	B	A	B	B	A	B	B	B	B	B	B	A	B	A	A	B	B	B	A	B	B	B
NCSB_001061	B	A	A	B	B	B	B	A	A	A	B	B	B	A	B	H	B	A	A	A	B	B	B	B	A	B	B	B	A	B	B	A	B	B	B	B	B	B	A	B	A	A	B	B	B	A	B	B	B
BARC_050849_09928	B	A	A	B	B	B	A	A	A	A	B	B	B	A	B	H	B	A	A	A	B	B	B	B	A	B	B	B	A	B	B	A	B	B	B	B	B	B	A	B	A	A	B	B	B	A	A	B	B
BARC_050849_09929	B	A	A	B	B	B	A	A	A	A	B	B	B	A	B	H	B	A	A	A	B	B	B	B	A	B	B	B	A	B	B	A	B	B	B	B	B	B	A	B	A	A	B	B	B	A	A	B	B
SNP14100_Magellan	B	A	A	B	B	B	A	A	A	A	B	B	B	A	B	H	B	A	A	A	B	B	B	B	A	B	B	B	A	B	B	A	B	B	B	B	B	B	A	B	A	A	B	B	B	A	A	B	B
NCSB_001069	B	A	A	B	B	B	A	A	A	A	B	B	B	A	B	H	B	A	A	A	B	B	B	B	A	B	B	B	A	B	B	A	B	B	B	B	B	B	A	B	A	A	B	B	A	A	A	B	B
BARC_029873_06450	B	A	A	B	B	B	A	A	A	A	B	B	B	A	B	B	B	A	A	A	B	B	B	B	A	B	B	B	A	B	B	A	B	B	A	B	B	B	A	B	A	A	B	B	A	A	A	B	B
SNP14160_Magellan	B	A	A	B	B	B	A	A	A	A	B	B	B	A	B	B	B	A	A	A	B	B	B	B	A	B	B	B	A	B	B	A	B	B	A	B	B	B	A	B	A	A	B	B	A	A	A	B	B
SNP14165_Magellan	B	A	A	B	B	B	A	A	A	A	B	B	B	A	B	B	B	A	A	A	B	B	B	B	A	B	B	B	A	B	B	A	B	B	A	B	B	B	A	B	A	A	B	B	A	A	A	B	B
BARC_045267_08918	B	A	A	H	B	B	A	A	A	A	B	B	B	A	B	B	B	A	A	A	B	B	B	B	A	B	B	B	A	B	B	A	B	B	A	B	B	B	A	B	A	A	B	B	A	A	A	B	B
NCSB_001071	B	A	A	H	B	B	A	A	A	A	B	B	B	A	B	B	B	A	A	A	B	B	B	B	A	B	B	B	A	B	B	A	B	B	A	B	B	B	A	B	A	A	B	B	A	A	A	B	B
NCSB_001072	B	A	A	H	B	B	A	A	A	A	B	B	B	A	B	B	B	A	A	A	B	B	B	B	A	A	B	B	A	B	B	A	B	B	A	B	B	B	A	B	A	A	B	B	A	A	A	B	B
SNP34552	B	A	A	H	B	B	A	A	A	A	B	B	B	A	B	B	B	A	A	A	B	B	B	B	A	A	B	B	A	B	B	A	B	B	A	B	B	B	A	B	A	A	B	B	A	A	A	B	B
BARC_007964_00162	B	A	A	H	B	B	A	A	A	A	B	B	B	A	B	B	B	A	A	A	B	B	B	B	A	A	B	B	A	B	B	A	B	B	A	B	A	B	A	B	A	A	B	B	A	A	A	B	B
BARC_007964_00161	B	A	A	H	B	B	A	A	A	A	B	B	B	A	B	B	B	A	A	A	B	B	B	B	A	A	B	B	A	B	B	A	B	B	A	B	A	B	A	B	A	A	B	B	A	A	A	B	B
SNP14218_Magellan	B	A	A	H	B	B	A	A	A	A	B	B	B	A	B	B	B	A	A	A	B	B	B	B	A	A	B	B	A	B	B	A	B	B	A	B	A	B	A	B	A	A	B	B	A	A	A	B	B
BARC_065933_17505	B	A	A	H	B	B	A	A	A	A	B	B	B	A	B	B	B	A	A	A	B	B	B	B	A	A	B	B	A	B	B	A	B	B	A	B	A	B	A	B	A	A	B	B	A	A	A	B	B
BARC_065933_17506	B	A	A	H	B	B	A	A	A	A	B	B	B	A	B	B	B	A	A	A	B	B	B	B	A	A	B	B	A	B	B	A	B	B	A	B	A	B	A	B	A	A	B	B	A	A	A	B	B
BARC_065933_17509	B	A	A	H	B	B	A	A	A	A	B	B	B	A	B	B	B	A	A	A	B	B	B	B	A	A	B	B	A	B	B	A	B	B	A	B	A	B	U	B	U	A	B	B	A	A	A	B	B
SNP14226_Magellan	B	A	A	U	B	B	A	A	A	A	B	B	B	A	B	B	B	A	A	A	B	B	B	B	A	A	B	B	A	B	B	A	B	B	A	B	A	B	A	B	A	A	B	B	A	A	A	B	B
BARC_020859_03966	B	A	A	U	B	B	A	A	A	A	B	B	B	A	B	B	B	A	A	A	B	B	B	B	A	A	B	B	A	B	B	A	B	B	A	B	A	B	A	B	A	A	B	B	A	A	A	B	B
BARC_058651_17394	B	A	A	H	B	B	A	A	A	A	B	B	B	A	B	B	B	A	A	A	B	B	B	B	A	A	B	B	A	B	B	A	B	B	A	B	A	B	A	B	A	A	B	B	A	A	A	B	B
BARC_058657_17443	B	A	A	H	B	B	A	A	A	A	B	B	B	A	B	B	B	A	A	A	B	B	B	B	A	A	B	B	A	B	B	A	B	B	A	B	A	B	A	B	A	A	B	B	A	A	A	B	B
NCSB_001076	B	A	A	H	B	B	A	A	A	A	B	B	B	A	B	B	B	A	A	A	B	B	B	B	A	A	B	B	A	B	B	A	B	B	A	B	A	B	A	B	A	A	B	B	A	A	A	B	B
BARC_058653_17431	B	A	A	H	B	B	A	A	A	A	B	B	B	A	B	B	B	A	A	A	B	B	B	B	A	A	B	B	A	B	B	A	B	B	A	B	A	B	A	B	A	A	B	B	A	A	A	B	B
BARC_058653_17430	B	A	A	H	B	B	A	A	A	A	B	B	B	A	B	B	B	A	A	A	B	B	B	B	A	A	B	B	A	B	B	A	B	B	A	B	A	B	A	B	A	A	B	B	A	A	A	B	B
NCSB_001077	B	A	A	U	B	B	A	A	A	A	B	B	B	A	B	B	B	A	A	A	B	B	A	B	A	A	B	B	A	B	B	A	B	B	A	B	A	B	A	B	A	A	B	B	A	A	A	B	B
BARC_065897_17475	B	A	A	A	B	B	A	A	A	A	B	B	B	A	B	B	B	A	A	A	B	B	A	B	A	A	B	B	A	B	B	A	B	B	A	B	A	B	A	B	A	A	B	B	A	A	A	B	B
NCSB_001079	B	A	A	A	B	B	A	A	A	A	B	B	B	A	B	B	B	A	A	A	B	B	A	B	A	A	B	B	A	B	B	A	B	B	A	B	A	B	A	B	A	A	B	B	A	A	A	B	B
NCSB_001080	B	A	A	A	B	B	A	A	A	A	B	B	B	A	B	B	B	A	A	A	B	B	A	B	A	A	B	B	A	B	B	A	B	B	A	B	A	B	A	B	A	A	B	B	A	A	A	B	B
SNP14323_Magellan	B	A	A	A	B	B	A	A	A	A	B	B	B	A	B	B	B	A	A	A	B	B	A	B	A	A	B	B	A	B	B	A	B	B	A	B	A	B	A	B	A	A	B	B	A	A	A	B	B
BARC_024333_04850	B	A	A	A	B	B	A	A	A	A	B	B	B	A	B	B	B	A	A	A	B	B	A	B	A	A	B	B	A	B	B	A	B	B	A	B	A	B	A	B	A	A	B	B	A	A	A	B	B
NCSB_001081	B	A	A	A	B	B	A	A	A	A	B	B	B	A	B	B	B	A	A	A	B	B	A	B	A	A	B	B	A	B	B	A	B	B	A	B	A	B	A	B	A	A	B	B	A	A	A	B	B
BARC_065881_17471	B	A	A	A	B	B	A	A	A	A	B	B	B	A	B	B	B	A	A	A	B	B	A	B	A	A	B	B	A	B	B	A	B	B	A	B	A	B	A	B	A	A	B	B	A	A	A	B	B
BARC_065881_17472	B	A	A	A	B	B	A	A	A	A	B	B	B	A	B	B	B	A	A	A	B	B	A	B	A	A	B	B	A	B	B	A	B	B	A	B	A	B	A	B	A	A	B	B	A	A	A	B	B
BARC_065877_17469	B	A	A	A	B	B	A	A	A	A	B	B	B	A	B	B	B	A	A	A	B	B	A	B	A	A	B	B	A	B	B	A	B	B	A	B	A	B	A	B	A	A	B	B	A	A	A	B	B
BARC_015969_02023	B	A	A	A	B	B	A	A	A	A	B	B	B	A	B	B	B	A	A	A	B	B	A	B	A	A	B	B	A	B	B	A	B	B	A	B	A	B	A	B	A	A	B	B	A	A	A	B	B
BARC_015969_02025	B	A	A	A	B	B	A	A	A	A	B	B	B	A	B	B	B	A	A	A	B	B	A	B	A	A	B	B	A	B	B	A	B	B	A	B	A	B	A	B	A	A	B	B	A	A	A	B	B
BARC_015969_02026	B	A	A	A	B	B	A	A	A	A	B	B	B	A	B	B	B	A	A	A	B	B	A	B	A	A	B	B	A	B	B	A	B	B	A	B	A	B	A	B	A	A	B	B	A	A	A	B	B
BARC_015969_02027	B	A	A	A	B	B	A	A	A	A	B	B	B	A	B	B	B	A	A	A	B	B	A	B	A	A	B	B	A	B	B	A	B	B	A	B	A	B	A	B	A	A	B	B	A	A	A	B	B
NCSB_001083	B	A	A	A	B	B	A	A	A	A	B	B	B	A	B	B	B	A	A	A	B	B	A	B	A	A	B	B	A	B	B	A	B	B	A	B	A	B	A	B	A	A	B	B	A	A	A	B	B
NCSB_001085	B	A	A	A	B	B	A	A	A	A	B	B	B	A	B	B	B	A	A	A	B	B	A	B	A	A	B	B	A	B	B	A	B	B	A	B	A	B	A	B	A	A	B	B	A	A	A	B	B
SNP14377_Magellan	B	A	A	A	B	B	A	A	A	A	B	B	B	A	B	B	B	A	A	A	B	B	A	B	A	A	B	B	A	B	B	A	B	B	A	B	A	B	A	B	A	A	B	B	A	A	A	B	B
NCSB_001086	B	A	A	A	B	B	A	A	A	A	B	B	B	A	B	B	B	A	A	A	B	B	A	B	A	A	B	B	A	B	B	A	B	B	A	B	A	B	A	B	A	A	B	B	A	A	A	B	B
NCSB_001089	B	B	A	A	B	B	A	A	A	A	B	B	B	A	B	B	B	A	A	B	B	B	A	B	A	A	B	B	A	B	B	A	B	B	A	B	A	B	A	B	A	A	B	B	A	A	A	B	B
BARC_035181_07133	B	B	A	A	B	B	A	A	A	A	A	B	B	A	B	B	B	A	A	B	B	B	A	B	A	A	B	B	A	B	B	A	B	B	A	B	A	B	A	B	A	A	B	B	A	A	A	B	B
NCSB_001092	B	B	A	A	B	B	A	A	A	A	A	B	B	A	B	B	B	A	A	B	B	B	A	B	A	A	B	B	A	B	B	A	B	B	A	B	A	B	A	B	A	A	B	B	A	A	A	B	B
BARC_027546_06605	B	B	A	A	B	B	A	A	A	A	A	B	B	A	B	B	B	A	A	B	B	B	A	B	A	A	B	B	A	B	B	A	B	B	A	B	A	B	A	B	A	A	B	B	A	A	A	B	B
NCSB_001094	B	B	A	A	B	B	A	A	A	A	A	B	B	A	B	B	B	A	A	B	B	B	A	B	A	A	B	B	A	B	B	A	B	B	A	B	A	B	A	B	A	A	B	B	A	A	A	B	B
BARC_058849_15475	B	B	A	A	B	B	A	A	A	A	A	B	B	A	B	B	B	A	A	B	B	B	A	B	A	A	B	B	A	B	B	A	B	B	A	B	A	B	A	B	A	A	B	B	A	A	A	B	B
NCSB_001095	B	B	A	A	B	B	A	A	A	A	A	B	B	A	B	B	B	A	A	B	B	B	A	B	A	A	B	B	A	B	B	A	B	B	A	B	A	B	A	B	A	A	B	B	A	A	A	B	B
BARC_020301_04545	B	B	A	A	B	B	A	A	A	A	A	B	B	A	B	B	B	A	A	B	B	B	A	B	A	A	B	B	A	B	B	A	B	B	A	B	A	B	A	B	A	A	B	B	A	A	A	B	B
BARC_020301_04545-2	B	B	A	A	B	B	A	A	A	A	A	B	B	A	B	B	B	A	A	B	B	B	A	B	A	A	B	B	A	B	B	A	B	B	A	B	A	B	A	B	A	A	B	B	A	A	A	B	B
NCSB_001096	B	B	A	A	B	B	A	A	A	A	A	B	B	A	B	B	B	A	A	B	B	B	A	B	A	A	B	B	A	B	B	A	B	B	A	B	A	B	A	B	A	A	B	B	A	A	A	B	B
NCSB_001097	B	B	A	A	B	B	A	A	A	A	A	B	B	A	B	B	B	A	A	B	B	B	A	B	A	A	B	B	A	B	B	A	B	B	A	B	A	B	A	B	A	A	B	B	A	A	A	B	B
SNP34370	B	B	A	A	B	B	A	A	A	A	A	B	B	A	B	B	B	A	A	B	B	B	A	B	A	A	B	B	A	B	B	A	B	B	A	B	A	B	A	B	A	A	B	B	A	A	A	B	B
NCSB_001099	B	B	A	A	B	B	A	A	A	A	A	B	B	A	B	B	B	A	A	B	B	B	A	B	A	A	B	B	A	B	B	A	B	B	A	B	A	B	B	B	A	A	B	B	A	A	A	B	B
SNP14522_Magellan	B	B	B	A	A	B	A	B	A	B	A	B	B	B	B	A	B	B	A	A	A	B	B	B	B	B	A	B	A	A	B	A	B	A	A	A	A	B	A	B	B	A	B	B	B	B	B	B	B
NCSB_001103	B	B	B	A	A	B	A	B	A	B	A	B	B	B	B	A	B	B	A	A	A	B	B	B	B	B	A	B	A	A	B	A	B	A	A	A	A	B	A	B	B	A	B	B	B	B	B	B	B
NCSB_001104	B	B	B	A	A	B	A	B	A	B	A	B	B	B	B	A	B	B	A	A	A	B	B	B	A	B	A	B	A	A	B	A	B	A	A	A	A	B	A	B	B	A	B	B	B	B	B	B	B
BARC_014527_01570	B	B	B	A	A	B	A	B	A	B	A	B	B	B	B	A	B	B	A	A	A	B	B	B	A	B	A	B	A	A	B	A	B	A	A	A	A	B	A	B	B	A	B	B	B	B	B	B	B
SNP14638_Magellan	B	B	B	A	A	B	A	A	A	B	A	B	B	B	A	A	B	B	A	A	A	B	B	A	A	B	A	B	B	A	B	A	A	A	A	A	A	B	A	A	B	A	B	A	B	B	B	B	B
BARC_058783_15432	B	B	B	A	A	B	A	A	A	B	A	B	B	B	A	A	U	A	A	A	A	B	B	A	A	B	A	B	B	A	B	A	A	A	A	A	A	B	A	A	B	A	B	A	B	B	B	B	B
SNP14648_Magellan	B	A	B	A	U	B	A	A	A	B	A	B	B	B	A	B	U	A	A	B	A	B	B	A	A	B	A	B	B	A	B	A	A	A	A	A	A	B	A	A	B	A	B	A	B	B	B	B	B
BARC_056069_14028	B	A	B	A	A	B	A	A	A	B	A	B	B	B	A	B	H	A	A	B	A	B	B	A	A	B	A	B	B	A	B	A	A	A	A	A	A	B	A	A	B	A	B	A	B	B	B	B	B
BARC_056069_14029	B	A	B	A	A	B	A	A	A	B	A	B	B	B	A	B	U	A	A	B	A	B	B	A	A	B	A	B	B	A	B	A	A	A	A	A	A	B	A	A	B	A	B	A	B	B	B	B	B
BARC_044685_08760	B	A	B	B	A	A	A	A	A	B	A	B	B	B	A	B	A	A	A	B	A	B	B	B	A	B	A	B	B	A	B	A	A	A	A	A	A	B	B	A	B	B	B	A	B	B	B	B	B
SNP14702_Magellan	B	A	B	B	A	A	A	A	A	B	A	B	B	B	A	B	A	A	A	B	A	B	B	B	A	B	A	B	B	A	B	A	A	A	A	A	A	B	B	A	B	B	B	A	B	B	B	B	B
SNP7712_PI516C	B	A	B	B	U	A	A	A	A	B	A	B	B	B	A	B	A	A	A	B	A	B	B	B	A	B	A	B	B	A	B	A	A	A	A	A	A	B	A	A	B	B	B	A	B	B	B	B	B
SNP7717_PI516C	B	A	B	B	A	A	A	A	A	B	A	B	B	B	A	B	A	A	A	B	A	B	B	B	A	B	B	B	B	A	B	A	A	A	A	A	A	B	A	A	B	B	B	A	B	B	B	B	B
BARC_064413_18664	B	A	B	B	A	A	A	A	A	B	A	B	B	B	A	B	A	A	A	B	A	B	B	B	A	B	B	B	B	A	B	A	A	B	A	A	A	B	A	A	B	B	B	A	B	B	B	B	B
BARC_024137_04780	B	A	B	B	A	A	A	A	A	B	A	B	B	B	A	B	A	A	A	B	A	B	B	B	A	B	B	B	B	A	B	A	A	B	A	A	A	B	A	A	B	B	B	A	B	B	B	B	B
SNP7747_PI516C	B	A	B	B	A	A	A	A	A	B	A	B	B	B	A	B	A	A	A	B	A	B	B	B	A	B	B	B	B	A	B	A	A	B	A	A	A	B	A	A	B	B	B	A	B	B	B	B	B
SNP7755_PI516C	B	A	B	B	A	A	B	A	A	B	A	B	B	B	A	B	A	A	A	B	A	B	A	B	A	B	B	B	B	A	B	A	A	B	A	A	A	B	A	A	B	B	B	A	B	B	B	B	B
NCSB_001118	B	A	B	B	H	A	B	A	A	B	A	B	B	B	A	B	B	A	A	B	A	B	A	B	A	B	B	B	B	A	B	A	A	B	A	A	A	B	A	A	B	B	B	A	B	A	B	A	B
NCSB_001121	B	A	B	B	A	A	B	A	A	B	A	B	B	B	U	B	B	A	B	B	A	B	A	B	A	B	B	B	B	A	B	A	A	B	A	A	A	B	B	A	B	B	B	A	B	A	B	A	B
BARC_018563_02976	B	A	B	B	A	A	B	A	B	B	A	B	B	B	H	B	B	A	B	B	A	B	A	B	A	B	B	B	B	A	B	B	A	B	A	A	A	B	B	A	B	B	B	A	B	A	B	B	B
NCSB_001124	B	A	B	B	A	A	A	A	B	B	A	B	B	B	H	B	B	A	B	B	A	B	A	B	A	B	B	B	B	A	B	B	A	B	A	A	B	B	B	A	B	B	B	A	B	A	B	B	B
NCSB_001126	B	A	B	B	A	A	A	A	B	B	A	B	B	B	U	B	B	A	B	B	A	B	A	B	A	B	B	B	B	A	B	B	A	B	A	A	B	B	B	A	B	B	B	A	B	A	B	B	B
BARC_024049_04718	B	A	B	B	A	A	A	A	B	B	A	B	B	B	H	B	B	A	B	B	A	B	A	B	A	B	B	A	B	A	B	B	A	B	A	A	B	B	B	A	B	B	B	A	B	A	B	B	B
BARC_059985_16274	B	A	B	B	A	A	A	A	B	B	A	B	B	B	U	B	B	A	B	B	A	B	A	B	A	B	B	A	B	A	B	B	A	B	A	A	B	B	B	A	B	B	B	A	B	A	B	B	B
BARC_022163_04288	B	A	B	B	A	A	A	A	B	B	A	B	B	B	H	B	B	A	B	B	A	B	A	B	A	B	B	A	B	A	B	B	A	B	A	A	B	B	B	B	B	B	B	A	B	A	B	B	B
SNP7854_PI516C	B	A	B	B	A	A	A	A	B	B	A	B	B	B	U	B	B	A	B	B	A	B	A	B	A	B	B	A	B	A	B	B	A	B	H	A	B	B	B	B	B	B	B	A	B	A	B	B	B
SNP14756_Magellan	B	A	B	B	A	A	A	A	B	B	A	B	B	B	H	B	B	A	B	B	A	H	A	B	A	B	B	A	B	A	B	B	A	B	H	A	B	B	B	B	B	B	B	A	B	A	B	B	B
SNP14765_Magellan	B	A	B	B	A	A	A	A	B	B	A	B	B	B	U	B	B	A	B	B	A	H	A	B	A	B	B	A	B	A	B	B	A	B	U	A	B	B	B	B	B	B	B	A	B	A	A	B	B
BARC_050741_09853	B	A	B	B	B	A	A	B	B	B	A	B	B	B	H	B	B	A	B	B	A	H	A	B	A	B	B	B	B	A	B	B	A	B	B	A	B	A	B	B	B	A	B	A	B	A	A	B	B
BARC_056271_14212	B	A	B	B	B	A	A	B	B	B	A	B	B	B	H	B	B	A	B	B	A	H	A	B	A	B	B	B	B	A	B	B	A	B	B	A	B	A	B	B	B	A	B	A	B	A	A	B	B
BARC_056271_14210	B	A	B	B	B	A	A	B	B	B	A	B	B	B	H	B	B	A	B	B	A	H	A	B	A	B	B	B	B	A	B	B	A	B	B	A	B	A	B	B	B	A	B	A	B	A	A	B	B
SNP7910_PI516C	B	A	B	B	B	A	A	B	B	B	A	B	B	B	H	B	B	A	B	B	A	H	A	B	A	B	B	B	B	A	B	B	A	B	B	A	B	A	B	B	B	A	B	A	B	A	A	B	B
SNP7912_PI516C	B	A	B	B	B	A	A	B	B	B	A	B	B	B	H	B	B	A	B	B	A	H	A	B	A	B	B	B	B	A	B	B	A	B	B	A	B	A	B	B	B	A	B	A	B	A	A	B	B
BARC_057469_14773	B	A	B	B	B	A	A	B	B	B	A	B	B	B	B	B	B	A	B	B	A	B	A	B	A	B	B	B	B	A	B	B	A	B	B	A	B	A	B	B	B	A	B	A	B	A	A	B	B
SNP7913_PI516C	U	A	B	B	B	A	A	B	B	B	A	B	B	B	A	B	B	A	B	B	A	U	A	B	A	B	B	B	B	A	B	B	A	B	B	A	B	A	B	B	B	A	B	A	B	A	A	B	B
BARC_024221_04807	B	A	B	B	B	A	A	B	B	B	A	B	B	B	A	B	B	A	B	B	A	H	A	B	A	B	B	B	B	A	B	B	A	B	B	A	B	A	B	B	B	A	B	A	B	A	A	B	B
SNP7923_PI516C	B	A	B	B	B	A	B	B	B	B	A	B	B	B	A	B	B	A	B	B	A	H	A	B	A	B	B	B	B	A	B	B	A	B	B	A	B	A	B	B	B	A	B	A	B	A	A	B	B
BARC_016265_02311	B	A	B	B	B	A	B	B	B	B	A	B	B	B	A	B	B	A	B	B	A	U	A	B	A	B	B	B	B	A	B	B	A	B	B	A	B	A	B	B	B	A	B	A	B	A	A	B	B
BARC_026151_05283	B	A	B	B	B	A	B	B	B	B	A	B	B	B	A	B	B	A	B	B	A	A	B	B	A	B	B	B	B	A	B	B	A	B	B	A	B	A	B	B	A	A	B	A	B	A	A	B	B
SNP14814_Magellan	B	A	B	B	B	A	B	B	B	B	A	B	B	B	A	B	B	A	B	B	A	A	B	B	A	B	B	B	B	A	B	B	A	B	B	A	B	A	B	B	A	A	B	A	B	A	A	B	B
SNP14815_Magellan	B	A	B	B	B	A	B	B	B	B	A	B	B	B	A	B	B	A	B	B	A	A	B	B	A	B	B	B	B	A	B	B	A	B	B	A	B	A	B	B	A	A	B	A	B	A	A	B	B
SNP17936	B	A	B	B	B	A	B	B	B	B	A	B	B	B	A	B	B	A	B	B	A	A	B	B	A	B	B	B	B	A	B	B	A	B	B	A	B	A	B	B	A	A	B	A	B	A	A	B	B
SNP14877_Magellan	B	A	B	B	B	A	B	B	B	B	A	B	B	B	A	B	B	A	B	B	A	B	B	B	A	B	B	B	B	A	B	B	A	B	B	A	B	A	B	B	A	A	B	A	B	A	A	B	A
SNP7980_PI516C	B	A	B	B	B	A	B	B	B	B	A	B	B	B	A	B	B	A	B	B	A	B	B	B	A	B	B	B	B	A	B	B	A	B	B	A	B	A	B	B	A	A	B	A	B	A	A	B	A
SNP7982_PI516C	B	A	B	B	B	A	B	B	B	B	A	B	B	B	A	B	B	A	B	B	A	B	B	B	A	B	B	B	B	A	B	B	A	B	B	A	B	A	B	B	A	A	B	A	B	A	A	B	A
BARC_049153_10811	B	A	B	B	B	A	B	B	B	B	A	B	B	B	A	B	B	A	B	B	A	B	B	B	A	B	B	B	B	A	B	B	A	B	B	A	B	A	B	B	A	A	B	A	B	A	A	B	A
NCSB_001152	B	A	B	B	B	A	B	B	B	B	A	B	B	B	A	B	B	A	B	B	A	B	B	B	A	B	B	B	B	A	B	B	A	B	B	A	B	A	B	B	A	A	B	A	B	A	A	B	A
NCSB_001153	B	A	B	B	B	A	B	B	B	B	A	B	B	B	A	B	B	A	B	B	A	B	B	B	A	B	B	B	B	A	B	B	A	B	B	A	B	A	B	B	A	A	B	A	B	A	A	B	A
NCSB_001155	B	A	A	B	B	A	B	B	B	B	A	B	B	B	A	B	B	A	B	B	A	B	B	B	A	B	B	B	B	A	B	B	A	B	B	A	B	A	B	B	A	A	B	A	B	A	A	B	U
SNP14918_Magellan	B	A	A	B	B	A	A	B	B	B	A	B	B	B	B	B	B	A	B	B	A	B	B	B	A	B	B	B	B	A	B	B	A	B	B	A	B	A	B	A	A	A	B	A	B	A	A	B	B
SNP14935_Magellan	B	A	A	B	B	A	A	B	B	B	A	B	B	B	B	B	B	A	B	B	A	B	B	B	A	B	B	B	B	A	B	B	A	B	B	A	B	A	B	A	A	A	B	A	B	A	A	B	H
SNP14954_Magellan	B	A	A	A	B	A	A	B	B	B	A	B	B	B	B	B	B	A	B	B	A	B	B	B	A	B	B	B	B	A	B	B	A	B	B	A	B	A	B	A	A	A	B	A	B	A	A	B	H
BARC_029937_06756	B	A	A	A	B	A	A	B	B	B	B	A	B	B	B	B	B	A	B	A	A	B	B	B	A	B	B	B	B	A	B	B	A	B	B	A	B	A	B	A	A	A	B	A	B	A	A	B	B
SNP8085_PI516C	B	A	A	A	B	A	A	B	B	B	B	A	B	B	B	B	B	A	B	A	A	B	B	B	A	B	B	B	B	A	B	B	A	B	B	A	B	A	B	A	A	A	B	A	B	A	A	B	B
BARC_029937_06755	B	A	A	A	B	A	A	B	B	B	B	A	B	B	B	B	B	A	B	A	A	B	B	B	A	B	B	B	B	A	B	B	A	B	B	A	B	A	B	A	A	A	B	A	B	A	A	B	B
SNP15048_Magellan	B	A	A	A	B	B	A	B	B	B	B	A	B	B	B	B	B	A	B	A	A	B	B	B	A	B	B	B	B	A	B	B	A	B	B	A	A	A	B	A	A	A	B	A	B	A	A	B	B
BARC_028213_05795	B	A	A	A	B	B	A	B	B	B	B	A	B	B	B	B	B	A	B	A	A	B	B	B	A	B	B	B	B	A	B	B	A	B	B	A	A	A	B	A	A	A	B	A	B	A	A	B	B
BARC_041867_08114	B	A	B	A	B	B	A	B	B	B	B	A	B	B	B	B	B	A	B	A	A	B	B	B	A	B	B	B	B	A	B	B	A	B	B	A	A	A	B	A	A	A	B	A	B	A	A	B	B
BARC_041867_08115	B	A	B	A	B	B	A	B	B	B	B	A	B	B	B	B	B	A	B	A	A	B	B	B	A	B	B	B	B	A	B	B	A	B	B	A	A	A	B	A	A	A	B	A	B	A	A	B	B
BARC_041867_08121	B	A	B	A	B	B	A	B	B	B	B	A	B	B	B	B	B	A	B	A	A	B	B	B	A	B	B	B	B	A	B	B	A	B	B	A	A	A	B	A	A	A	B	A	B	A	A	B	B
SNP8109_PI516C	B	A	B	A	B	B	A	B	B	B	B	A	B	B	B	B	B	A	B	A	A	B	B	B	A	B	B	B	B	A	B	B	A	B	B	A	A	A	B	A	A	A	B	A	B	A	A	B	B
BARC_055181_13111	B	A	B	A	B	B	A	B	B	B	B	A	B	B	B	B	B	A	B	A	A	B	B	B	A	B	B	B	B	A	B	B	A	B	B	A	A	A	B	A	A	A	B	A	B	A	A	B	B
BARC_029635_06267	B	A	B	A	B	B	A	A	B	B	B	A	B	B	B	B	B	A	B	A	A	A	B	B	A	B	B	B	B	A	B	B	A	B	B	A	A	A	B	A	A	A	B	A	B	A	A	B	B
BARC_029635_06267-2	B	A	B	A	B	B	A	A	B	B	B	A	B	B	B	B	B	A	B	A	A	A	B	B	A	B	B	B	B	A	B	B	A	B	B	A	A	A	B	A	A	A	B	A	B	A	A	B	B
BARC_063259_18280	B	A	B	A	B	B	A	A	B	B	B	A	B	B	B	B	B	A	B	A	A	A	B	B	A	B	B	B	B	A	B	B	A	B	B	A	A	A	B	A	A	A	B	A	B	A	A	B	B
BARC_063259_18279	B	A	B	A	B	B	A	A	B	B	B	A	B	B	B	B	B	A	B	A	A	A	B	B	A	B	B	B	B	A	B	B	A	B	B	A	A	A	B	A	A	A	B	A	B	A	A	B	B
SNP8123_PI516C	B	A	B	A	B	B	A	A	B	B	B	A	B	B	B	B	B	A	B	A	A	A	B	B	A	B	B	B	B	A	B	B	A	B	B	A	A	A	B	A	A	A	B	A	B	A	A	B	B
NCSB_001170	B	A	B	A	B	B	A	A	B	B	B	A	B	B	B	B	B	A	B	A	A	A	B	B	A	B	B	B	B	A	B	B	A	B	B	A	A	A	B	A	A	A	B	A	B	A	A	B	B
BARC_024429_04881-2	B	A	B	A	B	B	A	A	B	B	B	A	B	B	B	B	B	A	B	A	A	A	B	B	A	B	B	B	B	A	B	B	A	B	A	A	A	A	B	A	A	A	B	A	B	A	A	B	B
BARC_024429_04881	B	A	B	A	B	B	A	A	B	B	B	A	B	B	B	B	B	A	B	A	A	A	B	B	A	B	B	B	B	A	B	B	A	B	A	A	A	A	B	A	A	A	B	A	B	A	A	B	B
BARC_014557_01577-2	B	A	B	A	B	B	A	A	B	B	B	A	B	B	B	B	B	A	B	A	A	A	B	B	A	B	B	B	B	A	B	B	A	B	A	A	A	A	B	A	A	A	B	A	B	A	A	B	B
SNP15085_Magellan	B	A	B	A	B	B	A	A	B	B	B	A	B	B	B	B	B	A	B	A	A	A	B	B	A	B	B	B	B	A	B	B	A	B	A	A	A	A	B	A	A	A	B	A	B	A	A	B	B
BARC_018663_03235	B	A	B	A	B	B	A	A	B	B	B	A	B	B	B	B	B	A	B	A	A	A	B	B	A	B	B	B	B	A	B	B	A	B	A	A	A	A	B	A	A	A	B	A	B	A	A	B	B
BARC_018663_03235-2	B	A	B	A	B	B	A	A	B	B	B	A	B	B	B	B	B	A	B	A	A	A	B	B	A	B	B	B	B	A	B	B	A	B	A	A	A	A	B	A	A	A	B	A	B	A	A	B	B
BARC_039613_07519	B	A	B	A	B	B	A	A	B	B	B	A	B	B	B	B	B	A	B	A	A	A	B	B	A	B	B	B	B	A	B	B	A	B	A	A	A	A	B	A	A	A	B	A	B	A	A	B	B
BARC_039613_07518	B	A	B	A	B	B	A	A	B	B	B	A	B	B	B	B	B	A	B	A	A	A	B	B	A	B	B	B	B	A	B	B	A	B	A	A	A	A	B	A	A	A	B	A	B	A	A	B	B
BARC_039613_07521	B	A	B	A	B	B	A	A	B	B	B	A	B	B	B	B	B	A	B	A	A	A	B	B	A	B	B	B	B	A	B	B	A	B	A	A	A	A	B	A	A	A	B	A	B	A	A	B	B
NCSB_001174	B	A	B	A	B	B	A	A	B	B	B	A	A	B	B	B	B	A	B	A	A	B	B	B	A	B	B	B	B	A	B	B	A	B	A	A	A	A	B	A	A	A	B	A	B	A	A	B	B
BARC_064951_19023	B	A	B	A	A	B	A	A	B	A	B	A	A	B	B	B	B	A	B	A	A	B	B	B	A	B	B	B	B	A	B	B	A	B	A	A	A	A	B	A	A	A	B	A	B	A	A	B	B
NCSB_001180	B	A	B	A	A	B	A	A	B	A	B	A	B	B	B	A	B	A	B	A	A	B	B	B	A	B	B	B	B	A	B	B	A	B	A	A	A	A	B	A	A	A	B	A	B	A	A	B	B
BARC_063213_18271	B	A	B	A	A	B	A	A	B	A	B	A	B	B	B	A	B	A	B	A	A	B	B	B	A	B	B	B	B	A	B	B	A	B	A	A	A	A	B	A	A	A	B	A	B	A	A	B	B
NCSB_001181	B	A	B	A	A	B	A	A	B	A	B	A	B	B	B	A	B	A	B	A	A	B	B	B	A	B	B	B	B	A	B	B	A	B	A	A	A	A	B	A	A	A	B	A	B	A	A	B	B
BARC_060065_16333	B	A	B	A	A	B	A	A	B	A	B	A	B	B	B	A	B	A	B	A	A	B	B	B	A	B	B	B	B	A	B	B	A	B	A	A	A	A	B	A	A	A	B	A	B	A	A	B	B
SNP15213_Magellan	B	A	B	A	A	B	A	A	B	A	B	A	B	B	B	A	B	A	B	A	A	B	B	B	A	B	B	B	B	A	B	B	A	B	A	A	A	A	B	A	A	B	B	A	B	A	A	B	B
NCSB_001185	B	A	B	A	A	B	A	A	B	A	B	A	B	B	B	A	B	A	B	A	A	B	B	B	A	B	B	B	B	A	B	B	A	B	A	A	A	A	B	A	A	B	B	A	B	A	A	B	B
NCSB_001186	B	A	B	A	A	B	A	A	B	A	B	A	B	B	B	A	A	A	B	A	A	B	B	B	A	B	B	B	B	A	B	B	A	B	A	A	A	A	B	A	A	B	B	A	B	A	A	B	B
SNP38716	B	A	B	A	A	B	A	A	B	A	B	A	B	B	B	A	A	A	B	A	A	B	B	B	A	B	B	B	B	A	B	B	A	B	A	A	A	A	B	A	A	B	B	A	B	A	A	B	B
BARC_043069_08517	B	A	B	A	A	B	A	A	B	A	B	A	B	B	B	A	A	A	B	A	A	B	B	B	A	B	B	B	B	A	B	B	A	B	A	A	A	A	B	A	A	A	B	A	B	A	A	B	A
NCSB_001189	B	A	B	A	A	B	A	A	B	A	B	A	B	B	B	A	A	A	B	A	A	B	B	B	A	B	B	B	B	A	B	B	A	B	A	A	A	A	B	A	A	A	B	A	B	A	A	B	A
SNP15343_Magellan	B	A	B	A	A	B	A	A	B	A	B	A	B	B	B	A	A	A	B	A	A	B	B	B	A	B	B	B	B	A	B	B	A	B	A	A	A	A	B	A	A	A	B	A	B	A	A	B	A
NCSB_001191	B	A	B	A	A	A	B	A	B	A	B	A	B	B	B	A	A	A	B	A	A	B	B	B	A	B	B	B	B	A	B	B	A	B	A	A	A	A	B	A	A	A	B	A	B	A	A	B	A
NCSB_001194	B	A	B	B	A	B	B	A	B	A	B	B	B	B	B	A	A	A	B	A	B	B	B	B	A	B	B	B	B	A	B	B	A	B	A	A	A	A	B	A	A	A	B	A	B	A	A	B	A
SNP8276_PI516C	B	A	B	A	A	A	B	A	B	A	B	A	B	B	B	A	A	A	B	A	A	B	B	B	A	B	B	B	B	A	B	B	A	B	A	A	A	A	B	A	A	A	B	A	B	A	A	B	A
NCSB_001196	B	A	B	A	A	A	B	A	B	A	B	A	B	B	B	A	A	A	B	A	A	B	B	B	A	B	B	B	B	A	B	B	A	B	A	A	A	A	B	A	A	A	B	A	B	A	A	B	A
BARC_013837_01253	B	A	B	A	A	A	B	A	B	A	B	A	B	B	B	A	A	A	B	A	A	B	B	B	A	B	B	B	B	A	B	B	A	B	A	A	A	A	B	A	A	A	B	A	B	A	A	B	A
BARC_013837_01253-2	B	A	B	A	A	A	B	A	B	A	B	A	B	B	B	A	A	A	B	A	A	B	B	B	A	B	B	B	B	A	B	B	A	B	A	A	A	A	B	A	A	A	B	A	B	A	A	B	A
BARC_013837_01253-3	B	A	B	A	A	A	B	A	B	A	B	A	B	B	B	A	A	A	B	A	A	B	B	B	A	B	B	B	B	A	B	B	A	B	A	A	A	A	B	A	A	A	B	A	B	A	A	B	A
NCSB_001197	B	A	B	A	A	A	B	A	B	A	B	A	B	A	B	A	A	A	B	A	A	B	B	B	A	B	B	B	B	A	B	B	A	B	A	A	A	A	B	A	A	A	B	A	B	A	A	B	A
NCSB_001199	B	A	B	A	A	A	B	A	B	A	B	A	B	A	B	A	A	A	B	A	A	B	B	B	A	B	B	B	B	A	B	B	A	B	A	A	A	A	B	A	A	A	B	A	B	B	A	B	A
SNP8290_PI516C	B	A	B	A	A	A	B	A	B	A	B	A	B	A	B	A	A	A	B	A	A	B	B	B	A	B	B	B	B	A	B	B	A	B	A	A	A	A	B	A	A	A	B	A	B	B	A	B	A
BARC_047715_10388	B	A	B	A	A	A	B	U	B	A	B	B	B	A	B	A	A	A	B	A	A	B	B	B	A	B	B	B	B	A	B	B	A	B	A	A	A	A	B	B	A	A	B	A	B	A	A	B	A
SNP15423_Magellan	B	A	B	A	A	A	B	B	B	A	B	B	B	A	B	A	A	A	B	A	A	B	B	B	A	B	A	B	B	A	B	B	A	B	A	A	A	A	B	B	A	A	A	A	B	A	A	B	A
SNP15426_Magellan	B	A	B	A	A	A	B	B	B	A	B	B	B	A	B	A	A	A	B	A	A	B	B	B	B	B	A	B	B	A	B	B	A	B	A	A	A	A	B	B	A	A	A	A	B	A	A	B	A
SNP15450_Magellan	B	A	B	A	A	A	B	B	B	A	B	B	B	A	B	A	A	A	A	A	A	B	B	B	B	B	A	B	B	A	B	B	A	B	A	A	A	A	B	B	A	A	A	A	B	A	A	B	A
SNP15463_Magellan	B	A	B	A	A	B	B	U	B	A	B	B	B	A	B	A	A	A	A	A	A	B	B	B	B	B	A	B	B	A	B	B	A	B	A	A	A	A	B	B	A	A	A	A	B	A	A	B	A
SNP15478_Magellan	B	A	B	A	A	B	B	B	B	A	B	B	B	A	B	A	A	A	A	A	A	A	B	B	B	B	A	B	B	A	B	B	A	B	A	A	A	A	B	B	A	A	A	A	B	A	A	B	A
SNP15485_Magellan	B	A	B	A	A	B	B	B	B	A	B	B	B	A	B	A	A	A	A	A	A	A	B	B	B	B	A	B	B	A	B	B	A	B	A	A	A	A	B	B	A	A	A	A	B	A	A	B	A
SNP15502_Magellan	B	A	B	A	A	B	B	B	B	A	B	B	B	A	B	A	A	A	A	A	A	A	B	B	B	B	A	B	B	A	B	B	A	B	A	A	A	A	B	B	A	A	A	A	B	A	A	B	A
NCSB_001203	B	A	B	A	A	B	B	B	B	A	B	B	B	A	B	A	A	A	A	A	A	A	B	B	B	B	A	B	B	A	B	B	A	B	A	A	A	A	B	B	A	A	A	A	B	A	A	B	A
NCSB_001204	B	A	B	A	A	B	B	B	B	A	B	B	B	A	B	A	A	A	A	A	A	A	B	B	B	B	A	B	B	A	B	B	A	B	A	A	A	A	B	B	A	A	A	A	B	A	A	B	A
SNP15545_Magellan	B	A	B	A	A	B	B	B	B	A	B	B	B	A	B	A	A	A	A	A	A	A	B	B	B	B	A	B	B	A	B	B	A	B	A	A	A	A	B	B	A	A	A	A	A	A	A	B	A
BARC_065321_19332	B	A	B	A	A	B	B	B	B	A	B	B	B	A	B	A	A	A	A	A	A	A	B	B	B	B	A	B	B	A	B	B	A	B	A	A	A	A	B	B	A	A	A	A	A	A	A	B	A
NCSB_001205	B	A	B	A	A	B	B	U	B	A	B	B	B	A	B	A	A	A	A	A	A	A	A	B	B	B	A	B	B	A	B	B	A	B	A	A	A	A	B	B	A	A	A	A	A	A	A	B	A
NCSB_001207	B	A	B	A	A	B	B	H	B	A	B	B	B	A	B	A	A	A	A	A	B	A	A	B	B	B	A	B	B	A	B	B	A	B	A	A	A	A	B	B	A	A	A	A	A	A	A	B	A
BARC_021735_04194	B	A	B	A	A	B	B	H	B	A	B	B	A	A	B	A	A	A	A	A	B	A	A	B	B	B	A	A	B	A	B	B	A	B	A	A	A	A	B	B	A	A	A	A	A	A	A	B	A
SNP15599_Magellan	B	A	B	A	A	B	B	H	B	A	B	B	A	A	B	A	A	A	A	A	B	A	A	B	B	B	A	A	B	A	B	B	A	B	A	A	A	A	B	B	A	A	A	A	A	A	A	B	A
BARC_054075_12325	B	A	B	A	A	B	B	H	B	A	B	B	A	A	B	A	A	A	A	A	B	A	A	B	B	B	A	A	B	A	B	B	A	B	A	A	A	A	B	B	A	A	A	A	A	A	A	B	A
SNP15618_Magellan	B	A	B	A	A	B	B	H	B	A	B	A	A	A	B	A	A	A	A	A	B	A	A	B	B	B	A	A	B	A	B	B	A	B	A	A	A	A	B	B	A	A	A	A	A	A	A	B	A
BARC_044133_08624	B	A	B	A	A	B	B	H	B	A	B	A	A	A	B	A	A	A	A	A	B	A	A	B	B	B	A	A	B	A	B	B	A	B	A	A	A	A	B	B	A	A	A	A	A	A	A	B	A
NCSB_001208	B	A	B	A	A	B	B	H	B	A	B	A	B	A	B	A	A	A	A	A	B	A	A	B	B	B	A	A	B	A	B	B	A	B	A	A	A	A	B	B	A	A	A	A	A	A	A	B	A
BARC_016777_02326	B	A	B	A	A	B	B	H	B	A	B	A	B	A	B	A	A	A	A	A	B	A	A	B	B	B	A	A	B	A	B	B	A	B	A	A	A	A	B	B	A	A	A	A	A	A	A	B	A
BARC_016777_02327	B	A	B	A	A	B	B	H	B	A	B	A	B	A	B	A	A	A	A	A	B	A	A	B	B	B	A	A	B	A	B	B	A	B	A	A	A	A	B	B	A	A	A	A	A	A	A	B	A
BARC_016777_02328-4	B	A	B	A	A	B	B	H	B	A	B	A	B	A	B	A	A	A	A	A	B	A	A	B	B	B	A	A	B	A	B	B	A	B	A	A	A	A	B	B	A	A	A	A	A	A	A	B	A
BARC_040023_07637	B	A	B	A	A	B	B	H	B	A	B	A	B	A	B	A	A	A	A	A	B	A	A	B	B	B	A	A	B	A	B	B	A	B	A	A	A	A	B	B	A	A	A	A	A	A	A	B	A
BARC_040023_07635	B	A	B	A	A	B	B	U	B	A	B	A	B	A	B	A	A	A	A	A	B	A	A	B	B	B	A	A	B	A	B	B	A	B	A	A	A	A	B	B	A	A	A	A	A	A	A	B	A
NCSB_001209	B	A	B	A	A	B	B	H	B	A	B	A	B	A	B	A	A	A	A	A	B	A	A	B	B	B	A	A	B	A	B	B	A	B	A	A	A	A	B	B	A	A	A	A	A	A	A	B	A
SNP15645_Magellan	B	A	B	A	A	B	B	H	B	A	B	A	B	A	B	A	A	A	A	A	B	A	A	B	B	B	A	A	B	A	B	B	A	B	A	A	A	A	B	B	A	A	A	A	A	A	A	B	A
SNP15673_Magellan	B	A	B	A	A	B	B	H	B	A	B	A	B	A	B	A	A	A	A	A	B	A	A	B	B	B	A	A	B	A	B	B	A	B	A	A	A	A	B	B	A	A	A	A	A	A	A	B	A
SNP15770_Magellan	B	A	H	B	A	B	B	H	B	A	B	A	B	B	B	A	A	A	A	A	B	A	A	B	B	B	A	A	B	A	B	B	A	B	A	A	A	A	B	B	A	A	A	A	A	A	A	A	A
BARC_031337_07051	B	A	H	B	A	B	B	H	B	A	B	A	B	B	B	A	A	A	A	A	B	A	A	B	B	B	A	A	B	A	B	B	A	B	A	A	A	A	B	B	A	A	A	A	A	A	A	A	A
BARC_025707_05009	B	A	B	B	A	B	B	B	B	A	B	A	B	B	B	A	A	A	A	A	B	A	A	B	B	B	A	A	B	A	B	B	A	B	A	A	A	A	B	B	A	A	A	A	A	A	A	A	A
BARC_025707_05008	B	A	H	B	A	B	B	H	B	A	B	A	B	B	B	A	A	A	A	A	B	A	A	B	B	B	A	A	B	A	B	B	A	B	A	A	A	A	B	B	A	A	A	A	A	A	A	A	A
BARC_025707_05011	B	A	H	B	A	B	B	H	B	A	B	A	B	B	B	A	A	A	A	A	B	A	A	B	B	B	A	A	B	A	B	B	A	B	A	A	A	A	B	B	A	A	A	A	A	A	A	A	A
BARC_025705_05000	B	A	H	B	A	B	B	H	B	A	B	A	B	B	B	A	A	A	A	A	B	A	A	B	B	B	A	A	B	A	B	B	A	B	A	A	A	A	B	B	A	A	A	A	A	A	A	A	A
BARC_028403_05862	B	A	H	U	A	B	B	H	B	A	B	A	B	B	B	A	A	A	A	A	B	A	A	B	B	B	A	A	B	A	B	B	A	A	A	A	A	A	B	B	A	A	A	A	A	A	A	A	A
BARC_063591_18407	B	A	H	B	A	B	B	H	B	A	B	A	B	B	B	A	A	A	A	A	B	A	A	B	B	B	A	A	B	A	B	B	A	A	A	A	A	A	B	B	A	A	A	A	A	A	A	A	A
BARC_013687_01230	B	A	H	B	A	B	B	H	B	A	B	A	B	B	B	A	A	A	A	A	B	A	A	B	B	B	A	A	B	A	B	B	A	A	A	A	A	A	B	B	A	A	A	A	A	A	A	A	A
BARC_013687_01233	B	A	H	B	A	B	B	H	B	A	B	A	B	B	B	A	A	A	A	A	B	A	A	B	B	B	A	A	B	A	B	B	A	A	A	A	A	A	B	B	A	A	A	A	A	A	A	A	A
BARC_013687_01236	B	A	H	B	A	B	B	H	B	A	B	A	B	B	B	A	A	A	A	A	B	A	A	B	B	B	A	A	B	A	B	B	A	A	A	A	A	A	B	B	A	A	A	A	A	A	A	A	A
BARC_013687_01231	B	A	H	B	A	B	B	H	B	A	B	A	B	B	B	A	A	A	A	A	B	A	A	B	B	B	A	A	B	A	B	B	A	A	A	A	A	A	B	B	A	A	A	A	A	A	A	A	A
BARC_010743_00739-2	B	A	H	B	A	B	B	H	B	A	B	A	B	B	B	A	A	A	A	A	B	A	A	B	B	B	A	A	B	A	B	B	A	A	A	A	A	A	B	B	A	A	A	A	A	A	A	A	A
BARC_055889_13822	B	A	H	B	A	B	B	H	B	A	B	A	B	B	B	A	A	A	A	A	B	A	A	B	B	B	A	A	B	A	B	B	A	A	A	A	A	A	B	B	A	A	A	A	A	A	A	A	A
NCSB_001218	B	A	H	B	A	B	B	H	B	A	B	A	B	B	B	A	A	A	A	A	B	A	A	B	B	B	A	A	B	A	B	B	A	A	A	A	A	A	B	B	A	A	A	B	A	A	A	A	A
NCSB_001219	B	A	H	B	A	B	B	H	B	A	B	A	B	B	A	A	A	A	A	A	B	A	A	B	B	B	A	A	B	A	B	B	A	A	A	A	A	A	B	B	A	A	A	B	A	A	A	A	A
SNP36160	B	A	H	B	A	B	B	H	B	A	B	A	B	B	A	A	A	A	A	A	B	A	A	B	B	B	A	A	B	A	B	B	A	A	A	A	A	A	B	B	A	A	A	B	A	A	A	A	A
NCSB_001221	B	A	H	B	A	B	B	H	B	A	B	A	B	B	A	A	A	A	A	A	B	A	A	B	B	B	A	A	B	A	B	B	A	A	A	A	A	A	B	B	A	A	A	B	A	A	A	A	A
NCSB_001222	B	A	H	B	A	B	B	H	B	A	B	A	B	B	A	A	A	A	A	A	B	A	A	B	B	B	A	A	B	A	B	B	A	A	A	A	A	A	B	B	A	A	A	B	A	A	A	A	A
BARC_012991_00415	B	A	H	B	A	B	B	H	B	A	B	A	B	B	A	A	A	A	A	A	B	A	A	B	B	B	A	A	B	A	B	B	A	A	A	A	A	A	B	B	A	A	A	B	A	A	A	A	A
NCSB_001224	B	A	H	H	A	B	B	H	B	A	B	A	B	B	A	A	A	A	A	A	B	A	A	B	B	B	A	A	B	A	B	B	A	A	A	A	A	A	B	B	A	A	A	B	A	A	A	A	A
BARC_064115_18558	B	A	H	H	A	B	B	H	B	A	B	A	B	B	A	A	A	A	A	A	B	A	A	B	B	B	A	A	B	A	B	B	A	A	A	A	A	A	B	B	A	A	A	B	A	A	A	A	A
SNP36118	B	A	H	H	A	B	B	H	B	A	B	A	B	B	A	A	A	A	A	A	B	A	A	B	B	B	A	A	B	A	B	B	A	A	A	A	A	A	B	B	A	A	A	B	A	A	A	A	A
NCSB_001226	B	A	H	H	A	B	B	H	B	A	B	A	B	B	A	A	A	A	A	A	B	A	A	B	B	B	A	A	B	A	B	B	A	A	A	A	A	A	B	B	A	A	A	B	A	A	A	A	A
NCSB_001227	B	A	H	H	A	B	B	H	B	A	B	A	B	B	A	A	A	A	A	A	B	A	A	B	B	B	A	A	B	A	B	B	A	A	A	A	A	A	B	B	A	A	A	B	A	A	A	A	A
SNP16060_Magellan	B	A	U	U	A	B	B	U	B	A	B	A	B	B	A	A	A	A	A	A	B	A	A	B	B	B	A	A	B	A	B	B	A	A	A	A	A	A	B	B	A	A	A	B	A	A	A	A	A
SNP16093_Magellan	B	A	H	H	A	B	B	H	B	A	B	A	B	B	A	A	A	A	A	A	B	A	A	B	B	B	A	A	B	A	B	B	A	A	A	A	A	A	B	B	A	A	A	B	B	A	A	A	A
BARC_065853_19790	B	A	H	H	A	B	B	H	B	A	B	A	B	B	A	A	A	A	A	A	B	A	A	B	B	B	A	A	B	A	B	B	A	A	A	A	A	A	B	B	A	A	A	B	B	A	A	A	A
BARC_065853_19791	B	A	H	H	A	B	B	H	B	A	B	A	B	B	A	A	A	A	A	A	B	A	A	B	B	B	A	A	B	A	B	B	A	A	A	A	A	A	B	B	A	A	A	B	B	A	A	A	A
NCSB_001236	B	A	H	H	A	B	B	H	B	A	B	A	B	B	A	A	A	A	A	A	B	A	A	B	B	B	A	A	B	A	B	B	A	A	A	A	A	A	B	B	A	A	A	B	B	A	A	A	A
NCSB_001242	B	A	H	H	A	B	B	H	B	A	B	A	B	B	A	A	A	A	A	A	B	A	A	B	B	B	A	A	A	A	B	B	A	A	A	A	A	A	B	B	A	A	A	B	B	A	A	A	A
BARC_049985_09278-2	B	A	H	H	A	B	B	H	B	A	B	A	B	B	A	A	A	A	A	A	B	A	A	B	B	B	A	A	A	A	B	B	A	A	A	A	A	A	B	B	A	A	A	B	B	A	A	A	A
SNP35899	B	A	H	H	A	B	B	H	B	A	B	A	B	B	A	A	A	A	A	A	B	A	A	B	B	B	A	A	A	A	B	B	A	A	A	A	A	A	B	B	A	A	A	B	B	A	A	A	A
NCSB_001249	B	A	H	H	A	B	B	H	B	A	B	A	B	B	A	A	A	A	A	A	B	A	A	B	B	B	A	A	A	A	B	B	A	A	A	A	A	A	B	B	A	A	A	B	B	A	A	A	A
SNP8528_PI516C	B	A	H	H	A	B	B	H	B	A	B	A	B	B	A	A	A	A	A	A	B	A	A	B	B	B	A	A	A	A	B	B	A	A	A	A	A	A	B	B	A	A	A	B	B	A	A	A	A
BARC_014203_02694	B	A	H	H	A	B	B	H	B	A	B	A	B	B	A	A	A	A	A	A	B	A	A	B	B	B	A	A	A	A	B	B	A	A	A	A	A	A	B	B	A	A	A	B	B	A	A	A	A
BARC_042161_08186	B	A	H	H	A	B	B	H	B	A	B	A	B	B	A	A	A	A	A	A	B	A	A	B	B	B	A	A	A	A	B	B	A	A	A	A	A	A	B	B	A	A	A	B	B	A	A	A	A
BARC_042161_08195	B	A	H	H	A	B	B	H	B	A	B	A	B	B	A	A	A	A	A	A	B	A	A	B	B	B	A	A	A	A	B	B	A	A	A	A	A	A	B	B	A	A	A	B	B	A	A	A	A
SNP35873	B	A	H	H	A	B	B	H	B	A	B	A	B	B	A	A	A	A	A	A	B	A	A	B	B	B	A	A	B	A	B	B	A	A	A	A	A	A	B	B	A	A	A	A	B	A	A	A	A
BARC_014205_02702	B	A	H	H	A	B	B	H	B	A	B	A	B	B	A	A	A	A	A	A	B	A	A	B	B	B	A	A	B	A	B	B	A	A	A	A	A	A	B	B	A	A	A	A	B	A	A	A	A
BARC_014205_02707	B	A	H	H	A	B	B	H	B	A	B	A	B	B	A	A	A	A	A	A	B	A	A	B	B	B	A	A	B	A	B	B	A	A	A	A	A	A	B	B	A	A	A	A	B	A	A	A	A
NCSB_001254	B	A	H	H	A	B	B	U	B	A	B	A	B	B	A	A	A	A	A	A	B	A	A	B	B	B	A	A	B	A	B	B	A	A	A	A	A	A	B	B	A	A	A	A	B	A	A	A	A
SNP35844	B	A	H	H	A	B	B	H	B	A	B	A	B	B	A	A	A	A	A	A	B	A	A	A	B	B	A	A	B	A	B	B	A	A	A	A	A	A	B	B	A	A	A	A	B	A	A	A	A
NCSB_001256	B	A	H	H	A	B	B	H	B	A	B	A	B	B	A	A	A	A	A	A	B	A	A	A	B	B	A	A	B	A	B	B	A	A	A	A	A	A	B	B	A	A	A	A	B	A	A	A	A
BARC_046838_12772	B	A	H	H	A	B	B	H	B	A	B	A	B	B	A	A	A	A	A	A	B	A	A	A	B	B	A	A	B	A	B	B	A	A	A	A	A	A	B	B	A	A	A	A	B	A	A	A	A
BARC_046838_12773	B	A	H	H	A	B	B	H	B	A	B	A	B	B	A	A	A	A	A	A	B	A	A	A	B	B	A	A	B	A	B	B	A	A	A	A	A	A	B	B	A	A	A	A	B	A	A	A	A
NCSB_001257	B	A	H	H	A	B	B	H	B	A	B	A	B	B	A	A	A	A	A	A	B	A	A	A	B	B	A	A	B	A	B	B	A	A	A	A	A	A	B	B	A	A	A	A	B	A	A	A	A
NCSB_001258	B	A	H	H	A	B	B	H	B	A	B	A	B	B	A	A	A	A	A	A	B	A	A	A	B	B	A	A	B	A	B	B	A	A	A	A	A	A	B	B	A	A	A	A	B	A	A	A	A
NCSB_001260	B	A	H	H	A	B	B	H	B	A	B	A	B	B	A	A	A	A	A	A	B	A	A	A	B	B	A	A	B	A	B	B	A	A	A	A	A	A	B	B	A	A	A	A	B	A	A	A	A
NCSB_001261	B	A	H	H	A	B	B	H	B	A	B	A	B	B	A	A	A	A	A	A	B	A	A	A	B	B	A	A	B	A	B	B	A	A	A	A	A	A	B	B	A	A	A	A	B	A	A	A	A
BARC_054813_12175	B	A	H	H	A	B	B	H	B	A	B	A	B	B	A	A	A	A	A	A	B	A	A	A	B	B	A	A	B	A	B	B	A	A	A	A	A	A	B	B	A	A	A	A	B	A	A	A	A
BARC_054813_12174	B	A	H	H	A	B	B	H	B	A	B	A	B	B	A	A	A	A	A	A	B	A	A	A	B	B	A	A	B	A	B	B	A	A	A	A	A	A	B	B	A	A	A	A	B	A	A	A	A
NCSB_001263	B	A	U	U	A	B	B	U	B	A	B	A	B	B	A	A	A	A	A	A	B	A	A	A	B	B	A	A	B	A	B	B	A	A	A	A	A	A	B	B	A	A	A	A	B	A	A	A	A
BARC_049601_09082	B	A	U	B	A	B	B	H	B	A	B	A	B	B	A	A	A	A	A	A	B	A	A	A	B	B	A	A	B	A	B	B	A	A	A	A	A	A	B	B	A	A	A	A	B	A	A	A	A
BARC_049601_09081	B	A	H	H	A	B	B	H	B	A	B	A	B	B	A	A	A	A	A	A	B	A	A	A	B	B	A	A	B	A	B	B	A	A	A	A	A	A	B	B	A	A	A	A	B	A	A	A	A
BARC_058913_15500	B	A	H	H	A	B	B	H	B	A	B	A	B	B	A	A	A	A	A	A	B	A	A	A	B	B	A	A	B	A	B	B	A	A	A	A	A	A	B	B	A	A	A	A	B	A	A	A	A
BARC_058913_15499	B	A	H	H	A	B	B	H	B	A	B	A	B	B	A	A	A	A	A	A	B	A	A	A	B	B	A	A	B	A	B	B	A	A	A	A	A	A	B	B	A	A	A	A	B	A	A	A	A
BARC_054471_12085	B	A	A	H	A	B	B	H	B	A	B	A	B	B	A	A	A	A	A	A	B	A	A	A	B	B	A	A	B	A	B	B	A	A	A	A	A	A	B	B	A	A	A	A	B	A	A	A	A
BARC_054471_12087	B	A	A	H	A	B	B	H	B	A	B	A	B	B	A	A	A	A	A	A	B	A	A	A	B	B	A	A	B	A	B	B	A	A	A	A	A	A	B	B	A	A	A	A	B	A	A	A	A
SNP8572_PI516C	B	A	A	H	A	B	B	H	B	A	B	A	B	B	A	A	A	A	A	A	B	A	A	A	B	B	A	A	B	A	B	B	A	A	A	A	A	A	B	B	A	A	A	A	B	A	A	A	A
BARC_040475_07751	B	A	A	H	A	B	B	H	B	A	B	A	B	B	A	A	A	A	A	A	B	A	A	A	B	B	A	A	B	A	B	B	A	A	A	A	A	A	B	B	A	A	A	A	B	A	A	A	A
NCSB_001270	B	A	A	H	A	B	B	H	B	A	B	A	B	B	A	A	A	A	A	A	B	A	A	A	B	B	A	A	B	A	B	B	A	A	A	A	A	A	B	B	A	A	A	A	B	A	A	A	A
SNP8573_PI516C	B	A	A	H	A	B	B	H	B	A	B	A	B	B	A	A	A	A	A	A	B	A	A	A	B	B	A	A	B	A	B	B	A	A	A	A	A	A	B	B	A	A	A	A	B	A	A	A	A
BARC_051071_10973	B	A	A	H	A	B	B	H	B	A	B	A	B	B	A	A	A	A	A	A	B	A	A	A	B	B	A	A	B	A	B	B	A	A	A	A	A	A	B	B	A	A	A	A	B	A	A	A	A
BARC_051071_10974	B	A	A	H	A	B	B	H	B	A	B	A	B	B	A	A	A	A	A	A	B	A	A	A	B	B	A	A	B	A	B	B	A	A	A	A	A	A	B	B	A	A	A	A	B	A	A	A	A
BARC_050867_09935	B	A	A	H	A	B	B	H	B	A	B	A	B	B	A	A	A	A	A	A	B	A	A	A	B	B	A	A	B	A	B	B	A	A	A	A	A	A	B	B	A	A	A	A	B	A	A	A	A
BARC_050867_09936	B	A	A	H	A	B	B	H	B	A	B	A	B	B	A	A	A	A	A	A	B	A	A	A	B	B	A	A	B	A	B	B	A	A	A	A	A	A	B	B	A	A	A	A	B	A	A	A	A
BARC_050867_09937	B	A	A	U	A	B	B	U	B	A	B	A	B	B	A	A	A	A	A	A	B	A	A	A	B	B	A	A	B	A	B	B	A	A	A	A	A	A	B	B	A	A	A	A	B	A	A	A	A
NCSB_001275	B	A	A	H	A	B	B	H	B	A	B	A	B	B	A	A	A	A	A	A	B	A	A	A	B	B	A	A	B	A	B	B	A	A	A	A	A	A	B	B	A	A	A	A	B	A	A	A	A
BARC_010449_00636	B	A	A	H	A	B	B	H	B	A	B	A	B	B	A	A	A	A	A	A	B	A	A	A	B	B	A	A	B	A	B	B	A	A	A	A	A	A	B	B	A	A	A	A	B	A	A	A	A
NCSB_001276	B	A	A	H	A	B	B	H	B	A	B	A	B	B	A	A	A	A	A	A	B	A	A	A	B	B	A	A	B	A	B	B	A	A	A	A	A	A	B	B	A	A	A	A	B	A	A	A	A
NCSB_001278	B	A	A	H	A	B	B	H	B	A	B	A	B	B	A	A	A	A	A	A	B	A	A	A	B	B	A	A	B	A	B	B	A	A	A	A	A	A	B	B	A	A	A	A	B	A	A	A	A
NCSB_001281	B	A	A	H	A	B	B	H	B	A	B	A	B	B	A	A	A	A	A	A	B	A	A	A	B	B	A	A	B	A	B	B	A	A	A	A	A	A	B	B	A	A	A	A	B	A	A	A	A
NCSB_001283	B	A	A	U	A	B	B	H	B	A	B	A	B	B	A	A	A	A	A	A	B	A	A	A	B	B	A	A	B	A	B	B	A	A	A	A	A	A	B	B	A	A	A	A	B	A	A	A	A
NCSB_001284	B	A	A	H	A	B	B	H	B	A	B	A	B	B	A	A	A	A	A	A	B	A	A	A	B	B	A	A	B	A	B	B	A	A	A	A	A	A	B	B	A	A	A	A	B	A	A	A	A
BARC_060459_16680	B	A	A	H	A	B	B	H	B	A	B	A	B	B	A	A	A	A	A	A	B	A	A	A	B	B	A	A	B	A	B	B	A	A	A	A	A	A	B	B	A	A	A	A	B	A	A	A	A
NCSB_001285	B	A	A	B	A	B	B	B	B	A	B	A	B	B	A	A	A	A	A	A	B	A	A	A	B	B	A	A	B	A	B	B	A	A	A	A	A	A	B	B	A	A	A	A	B	A	A	A	A
SNP32985	B	A	A	H	A	B	B	H	B	A	B	A	B	B	A	A	A	A	A	A	B	A	A	A	B	B	A	A	B	A	B	B	A	A	A	A	A	A	B	B	A	A	A	A	B	A	A	A	A
NCSB_001286	B	A	A	H	A	B	B	H	B	A	B	A	B	B	A	A	A	A	A	A	B	A	A	A	B	B	A	A	B	A	B	B	A	A	A	A	A	A	B	B	A	A	A	A	B	A	A	A	A
NCSB_001287	B	A	A	H	A	B	B	H	B	A	B	A	B	B	A	A	A	A	A	A	B	A	A	A	B	B	A	A	B	A	B	B	A	A	A	A	A	A	B	B	A	A	A	A	B	A	A	A	A
BARC_060997_16997	B	A	A	H	A	B	B	H	B	A	B	A	B	B	A	A	A	A	A	A	B	A	A	A	B	B	A	A	B	A	B	B	A	A	A	A	A	A	B	B	A	A	A	A	B	A	A	A	A
BARC_057187_14617	B	A	A	H	A	B	B	H	B	A	B	A	B	B	A	A	A	A	A	A	B	A	A	A	B	B	A	A	B	A	B	B	A	A	A	A	A	A	B	B	A	A	A	A	B	A	A	A	A
SNP16257_Magellan	B	A	A	H	A	B	B	H	B	A	B	A	B	B	A	A	A	A	A	A	B	A	A	A	B	B	A	A	B	A	B	B	A	A	A	A	A	A	B	B	A	A	A	A	B	A	A	A	A
NCSB_001290	B	A	A	H	A	B	B	H	B	A	B	A	B	B	A	A	A	A	A	A	B	A	A	A	B	B	A	A	B	A	B	B	A	A	A	A	A	A	B	B	A	A	A	A	B	A	A	A	A
BARC_060895_16945	B	A	A	H	A	B	B	H	B	A	B	A	B	B	A	A	A	A	A	A	B	A	A	A	B	B	A	A	B	A	B	B	A	A	A	A	A	A	B	B	A	A	A	A	B	A	A	A	A
NCSB_001291	B	A	A	U	A	B	B	U	B	A	B	A	B	B	A	A	A	A	A	A	B	A	A	A	B	B	A	A	B	A	B	B	A	A	A	A	A	A	B	B	A	A	A	A	B	A	A	A	A
BARC_058845_15472	B	A	A	H	A	B	B	H	B	A	B	A	B	B	A	A	A	A	A	A	B	A	A	A	B	B	A	A	B	A	B	B	A	A	A	A	A	A	B	B	A	A	A	A	B	A	A	A	A
BARC_023517_05442	B	A	A	H	A	B	B	H	B	A	B	A	B	B	A	A	A	A	A	A	B	A	A	A	B	B	A	A	B	A	B	B	A	A	A	A	A	A	B	B	A	A	A	A	B	A	A	A	A
BARC_023195_03822	B	A	A	U	A	B	B	U	B	A	B	A	B	B	A	A	A	A	A	A	B	A	A	A	B	B	A	A	B	A	B	B	A	A	A	A	A	A	B	B	A	A	A	A	B	A	A	A	A
BARC_023195_03823	B	A	A	H	A	B	B	H	B	A	B	A	B	B	A	A	A	A	A	A	B	A	A	A	B	B	A	A	B	A	B	B	A	A	A	A	A	A	B	B	A	A	A	A	B	A	A	A	A
BARC_023345_05333	B	A	A	H	A	B	B	H	B	A	B	A	B	B	A	A	A	A	A	A	B	A	A	A	B	B	A	A	B	A	B	B	A	A	A	A	A	A	B	B	A	A	A	A	B	A	A	A	A
BARC_058723_15355	B	A	A	H	A	B	B	H	B	A	B	A	B	B	A	A	A	A	A	A	B	A	A	A	B	B	A	A	B	A	B	B	A	A	A	A	A	A	B	B	A	A	A	A	B	A	A	A	A
NCSB_001292	B	A	A	H	A	B	B	H	B	A	B	A	B	B	A	A	A	A	A	A	B	A	A	A	B	B	A	A	B	A	B	B	A	A	A	A	A	A	B	B	A	A	A	A	B	A	A	A	A
SNP8675_PI516C	B	A	A	B	A	B	B	H	B	A	B	A	B	B	A	A	A	A	A	A	B	A	A	A	B	A	A	A	B	A	B	B	A	A	A	A	A	A	B	B	A	A	A	A	B	A	A	A	A
BARC_058827_15453	B	A	A	B	A	B	B	H	B	A	B	A	B	B	A	A	A	A	A	A	B	A	A	A	B	A	A	A	B	A	B	B	A	A	A	A	A	A	B	B	A	A	A	A	B	A	A	A	A
BARC_055345_13221	B	A	A	B	A	B	B	H	B	A	B	A	B	B	A	A	A	A	A	A	B	A	A	A	B	A	A	A	B	A	B	B	A	A	A	A	A	A	B	B	A	A	A	A	B	A	A	A	A
BARC_055345_13222	B	A	A	B	A	B	B	H	B	A	B	A	B	B	A	A	A	A	A	A	B	A	A	A	B	A	A	A	B	A	B	B	A	A	A	A	A	A	B	B	A	A	A	A	B	A	A	A	A
SNP8678_PI516C	B	A	A	B	A	B	B	U	B	A	B	A	B	B	A	A	A	A	A	A	B	A	A	A	B	A	A	A	B	A	B	B	A	A	A	A	A	A	B	B	A	A	A	A	B	A	A	A	A
NCSB_001296	B	A	A	B	A	B	B	H	B	A	B	A	B	B	A	A	A	A	A	A	B	A	A	A	B	A	A	A	B	A	B	B	A	A	A	A	A	A	B	B	A	A	A	A	B	A	A	A	A
BARC_059667_15983	B	A	A	B	A	B	B	U	B	A	B	A	B	B	A	A	A	A	A	A	B	A	A	A	B	A	A	A	B	A	B	B	A	A	A	A	A	A	B	B	A	A	A	A	B	A	A	A	A
NCSB_001299	B	A	A	B	A	B	B	H	B	A	B	A	B	B	A	A	A	A	A	A	B	A	A	A	B	A	A	A	B	A	B	B	A	A	A	A	A	A	B	B	A	A	A	A	B	A	A	A	A
NCSB_001301	B	A	A	B	A	B	B	H	B	A	B	A	B	B	A	A	A	A	A	A	B	A	A	A	B	A	A	A	B	A	B	B	A	A	A	A	A	A	B	B	A	A	A	A	B	A	A	A	A
NCSB_001303	B	A	A	B	A	B	B	H	B	A	B	A	B	B	A	A	A	A	A	A	B	A	A	A	B	A	A	A	B	A	B	B	A	A	A	A	A	A	B	B	A	A	A	A	B	A	A	A	A
NCSB_001304	B	A	A	B	A	B	B	H	B	A	B	A	B	B	A	A	A	A	A	A	B	A	A	A	B	A	A	A	B	A	B	B	A	A	A	A	A	A	B	B	A	A	A	A	B	A	A	A	A
BARC_057377_14730	B	A	A	B	A	B	B	H	B	A	B	A	B	B	A	A	A	A	A	A	B	A	A	A	B	A	A	A	B	A	B	B	A	A	A	A	A	A	B	B	A	A	A	A	B	A	A	A	A
BARC_057377_14729	B	A	A	B	A	B	B	H	B	A	B	A	B	B	A	A	A	A	A	A	B	A	A	A	B	A	A	A	B	A	B	B	A	A	A	A	A	A	B	B	A	A	A	A	B	A	A	A	A
BARC_065191_19210	B	A	A	B	A	B	B	H	B	A	B	A	B	B	A	A	A	A	A	A	B	A	A	A	B	A	A	A	B	A	B	B	A	A	A	A	A	A	B	B	A	A	A	A	B	A	A	A	A
SNP8754_PI516C	B	A	A	B	A	B	B	H	B	A	B	A	B	B	A	A	A	A	A	A	B	A	A	A	B	A	A	A	B	A	B	B	A	A	A	A	A	A	B	B	A	A	A	A	B	A	A	A	A
BARC_064935_19015	B	A	A	B	A	B	B	H	B	A	B	A	B	B	A	A	A	A	A	A	B	A	A	A	B	A	A	A	B	A	B	B	A	A	A	A	A	A	B	B	A	A	A	A	B	A	A	A	A
NCSB_001309	B	A	A	B	A	B	B	H	B	A	B	A	B	B	A	A	A	A	A	A	B	A	A	A	B	A	A	A	B	A	B	B	A	A	A	A	A	A	B	B	A	A	A	A	B	A	A	A	A
BARC_024691_05551	B	A	A	B	A	B	B	U	B	A	B	A	B	B	A	A	A	A	A	A	B	A	A	A	B	A	A	A	B	A	B	B	A	A	A	A	A	A	B	B	A	A	A	A	B	A	A	A	A
BARC_044769_08806	B	A	A	B	A	B	B	H	B	A	B	A	B	B	A	A	A	A	A	A	B	A	A	A	B	A	A	A	B	A	B	B	A	A	A	A	A	A	B	B	A	A	A	A	B	A	A	A	A
BARC_044769_08807	B	A	A	B	A	B	B	H	B	A	B	A	B	B	A	A	A	A	A	A	B	A	A	A	B	A	A	A	B	A	B	B	A	A	A	A	A	A	B	B	A	A	A	A	B	A	A	A	A
SNP8783_PI516C	B	A	A	B	A	B	B	H	B	A	B	A	B	B	A	A	A	A	A	A	B	A	A	A	B	A	A	A	B	A	B	B	A	A	A	A	A	A	B	B	A	A	A	A	B	A	A	A	A
NCSB_001312	B	A	A	B	A	B	B	U	B	A	B	A	B	B	A	A	A	A	A	A	B	A	A	A	B	A	A	A	B	A	B	B	A	A	A	A	A	A	B	B	A	A	A	A	B	A	A	A	A
SNP18641	B	A	A	B	A	B	B	H	B	A	B	A	B	B	A	A	A	A	A	A	B	A	A	A	B	A	A	A	B	A	B	B	A	A	A	A	A	A	B	B	A	A	A	A	B	A	A	A	A
BARC_061503_17241	B	A	A	B	A	B	B	H	B	A	B	A	B	B	A	A	A	A	A	A	B	A	A	A	B	A	A	A	B	A	B	B	A	A	A	A	A	A	B	B	A	A	A	A	B	A	A	A	A
NCSB_001315	B	A	A	B	A	B	B	H	B	A	B	A	B	B	A	A	A	A	A	A	B	A	A	A	B	A	A	A	B	A	B	B	A	A	A	A	A	A	B	B	A	A	A	A	B	A	A	A	A
NCSB_001317	B	A	A	B	A	B	B	H	B	A	B	A	B	B	A	A	A	A	A	A	B	A	A	A	B	A	A	A	B	A	B	B	A	A	A	A	A	A	B	B	A	A	A	A	B	A	A	A	A
BARC_041589_08047	B	A	A	B	A	B	B	H	B	A	B	A	B	B	A	A	A	A	A	A	B	A	A	A	B	A	A	A	B	A	B	B	A	A	A	A	A	A	B	B	A	A	A	A	B	A	A	A	A
NCSB_001319	B	A	A	B	A	B	B	H	B	A	B	A	B	B	A	A	A	A	A	A	B	A	A	A	B	A	A	A	B	A	B	B	A	A	A	A	A	A	B	B	A	A	A	A	B	A	A	A	A
BARC_063153_18253	B	A	A	B	A	B	B	U	B	A	B	A	B	B	A	A	A	A	A	A	B	A	A	A	B	A	A	A	B	A	B	B	A	A	A	A	A	A	B	B	A	A	A	A	B	A	A	A	A
SNP8840_PI516C	B	A	A	B	A	B	B	H	B	A	B	A	B	B	A	A	A	A	A	A	B	A	A	A	B	A	A	A	B	A	B	B	A	A	A	A	A	A	B	B	A	A	A	A	B	A	A	A	A
BARC_054861_12185	B	A	A	B	A	B	B	H	B	A	B	A	B	B	A	A	A	A	A	A	B	A	A	A	B	A	A	A	B	A	B	B	A	A	A	A	A	A	B	B	A	A	A	A	B	A	A	A	A
BARC_020521_04650	B	A	A	B	A	B	B	H	B	A	B	A	B	B	A	A	A	A	A	A	B	A	A	A	B	A	A	A	B	A	B	B	A	A	A	A	A	A	B	B	A	A	A	A	B	A	A	A	A
BARC_020521_04651	B	A	A	B	A	B	B	U	B	A	B	A	B	B	A	A	A	A	A	A	B	A	A	A	B	A	A	A	B	A	B	B	A	A	A	A	A	A	B	B	A	A	A	A	B	A	A	A	A
NCSB_001321	B	A	A	B	A	B	B	H	B	A	B	A	B	B	A	A	A	A	A	A	B	A	A	A	B	A	A	A	B	A	B	B	A	A	A	A	A	A	B	B	A	A	A	A	B	A	B	A	A
NCSB_001323	B	A	A	B	A	B	B	H	B	A	B	A	B	B	A	A	A	A	A	A	B	A	A	A	B	A	A	A	B	A	B	B	A	A	A	A	A	A	B	B	A	A	A	A	B	A	B	A	A
NCSB_001329	B	A	A	B	A	B	B	H	B	A	B	A	B	B	A	A	A	A	A	A	B	A	A	A	B	A	A	A	B	A	B	B	A	A	A	A	A	A	B	B	A	A	A	A	B	A	B	A	A
NCSB_001331	B	A	A	B	A	B	B	H	B	A	B	A	B	B	A	A	A	A	A	A	B	A	A	A	B	A	A	A	B	A	B	B	A	A	A	A	A	A	B	B	A	A	A	A	B	A	B	A	A
BARC_058949_15517	B	A	A	B	A	B	B	H	B	A	B	A	B	B	A	A	A	A	A	A	B	A	A	A	B	A	A	A	B	A	B	B	A	A	A	A	A	A	B	B	A	A	A	A	B	A	B	A	A
BARC_046690_12693	B	A	A	U	A	B	B	H	B	A	B	A	B	B	A	A	A	A	A	A	U	A	A	A	B	A	A	A	B	A	B	B	A	A	A	A	A	A	B	B	A	A	A	A	B	A	B	A	A
BARC_060945_16981	B	A	A	B	A	B	B	U	B	A	B	A	B	B	A	A	A	A	A	A	B	A	A	A	B	A	A	A	B	A	B	B	A	A	A	A	A	A	B	B	A	A	A	A	B	A	B	A	A
NCSB_001339	B	A	A	B	A	B	B	H	B	A	B	B	B	B	A	A	A	A	A	A	B	A	A	A	B	A	A	A	B	A	B	B	A	A	A	A	A	A	B	B	A	A	A	A	B	A	B	A	A
NCSB_001341	B	A	A	B	A	B	B	H	B	A	B	B	B	B	A	A	A	A	A	A	B	A	A	A	B	A	A	A	B	A	B	B	A	A	A	A	A	A	B	B	A	A	A	A	B	A	B	A	A
BARC_056565_14487	B	A	A	B	A	B	B	H	B	A	B	B	B	B	A	A	A	A	A	A	B	A	A	A	B	A	A	A	B	A	B	B	A	A	B	A	A	A	B	B	A	A	A	A	B	A	B	A	A
NCSB_001344	B	A	A	B	A	B	B	H	B	A	B	B	B	B	A	A	A	A	A	A	B	A	A	A	B	A	A	A	B	A	B	B	A	A	B	A	A	A	B	B	A	A	A	A	B	A	B	A	A
BARC_062015_17620	B	A	A	B	A	B	B	H	B	A	B	B	B	B	A	A	A	A	A	A	B	A	A	A	B	A	A	A	B	A	B	B	A	A	B	A	A	A	B	B	A	A	A	A	B	A	B	A	A
BARC_062015_17624	B	A	A	B	A	B	B	H	B	A	B	B	B	B	A	A	A	A	A	A	B	A	A	A	B	A	A	A	B	A	B	B	A	A	B	A	A	A	B	B	A	A	A	A	B	A	B	A	A
BARC_062015_17627	B	A	A	B	A	B	B	H	B	A	B	B	B	B	A	A	A	A	A	A	B	A	A	A	B	A	A	A	B	A	B	B	A	A	B	A	A	A	B	B	A	A	A	A	B	A	B	A	A
BARC_062015_17619	B	A	A	B	A	B	B	H	B	A	B	B	B	B	A	A	A	A	A	A	B	A	A	A	B	A	A	A	B	A	B	B	A	A	B	A	A	A	B	B	A	A	A	A	B	A	B	A	A
SNP17823	B	A	A	B	A	B	B	H	B	A	B	B	B	B	A	A	A	A	A	A	B	A	A	A	B	A	A	A	B	A	B	B	A	A	B	A	A	A	B	B	A	A	A	A	B	A	B	A	A
NCSB_001346	B	A	A	B	A	B	B	H	B	A	B	B	B	B	A	A	A	A	A	A	B	A	A	A	B	A	A	A	B	A	B	B	A	A	B	A	A	A	B	B	A	A	A	A	B	A	B	A	A
BARC_052237_11390	B	A	A	B	A	B	B	H	B	A	B	B	B	B	A	A	A	A	A	A	B	A	A	A	B	A	A	A	B	A	B	B	A	A	B	A	A	A	B	B	A	A	A	A	B	A	B	A	A
BARC_052237_11391	B	A	A	B	A	B	B	H	B	A	B	B	B	B	A	A	A	A	A	A	B	A	A	A	B	A	A	A	B	A	B	B	A	A	B	A	A	A	B	B	A	A	A	A	B	A	B	A	A
NCSB_001347	B	A	A	B	A	B	B	H	B	A	B	B	B	B	A	A	A	A	A	A	B	A	A	A	B	A	A	A	B	A	B	B	A	A	B	A	A	A	B	B	A	A	A	A	B	A	B	A	A
SNP29890	B	A	A	B	A	B	B	H	B	A	B	B	B	B	A	A	A	A	A	A	B	A	A	A	B	A	A	A	B	A	B	B	A	A	B	A	A	A	B	B	A	A	A	A	B	A	B	A	A
BARC_061245_17140	B	A	A	B	A	B	B	H	B	A	B	B	B	B	A	A	A	A	A	A	B	A	A	A	B	A	A	A	B	A	B	B	A	A	B	A	A	A	B	B	A	A	A	A	B	A	B	A	A
BARC_061245_17143	B	A	A	B	A	B	B	H	B	A	B	B	B	B	A	A	A	A	A	A	B	A	A	A	B	A	A	A	B	A	B	B	A	A	B	A	A	A	B	B	A	A	A	A	B	A	B	A	A
BARC_058239_15166	B	A	A	B	A	B	B	H	B	A	B	B	B	B	A	A	A	A	A	A	B	A	A	A	B	A	A	A	B	A	B	B	A	A	B	A	A	A	B	B	A	A	A	A	B	A	B	A	A
BARC_011045_00826	B	A	A	B	A	B	B	H	B	A	B	B	B	B	A	A	A	A	A	A	B	A	A	A	B	A	A	A	B	A	B	B	A	A	B	A	A	A	B	B	A	A	A	A	B	A	B	A	A
BARC_011045_00828	B	A	A	B	A	B	B	H	B	A	B	B	B	B	A	A	A	A	A	A	B	A	A	A	B	A	A	A	B	A	B	B	A	A	B	A	A	A	B	B	A	A	A	A	B	A	B	A	A
BARC_011045_00827	B	A	A	B	A	B	B	H	B	A	B	B	B	B	A	A	A	A	A	A	B	A	A	A	B	A	A	A	B	A	B	B	A	A	B	A	A	A	B	B	A	A	A	A	B	A	B	A	A
NCSB_001352	B	A	A	B	A	B	B	H	B	A	B	B	B	B	A	A	A	A	A	A	B	A	A	A	B	A	A	A	B	A	B	B	A	A	B	A	A	A	B	B	A	A	A	A	B	A	B	A	A
NCSB_001353	B	A	A	B	A	B	B	H	B	A	B	B	B	B	A	A	A	A	A	A	B	A	A	A	B	A	A	A	B	A	B	B	A	A	B	A	A	A	B	B	A	A	A	A	B	A	B	A	A
NCSB_001354	B	A	A	B	A	B	B	H	B	A	B	B	B	B	A	A	A	A	A	A	B	A	A	A	B	A	A	A	B	A	B	B	A	A	B	A	A	A	B	B	A	A	A	A	B	A	B	A	A
BARC_061709_17355	B	A	A	B	A	B	B	H	B	A	B	B	B	B	A	A	A	A	A	A	B	A	A	A	B	A	A	A	B	A	B	B	A	A	B	A	A	A	B	B	A	A	A	A	B	A	B	A	A
BARC_061709_17356	B	A	A	B	A	B	B	H	B	A	B	B	B	B	A	A	A	A	A	A	B	A	A	A	B	A	A	A	B	A	B	B	A	A	B	A	A	A	B	B	A	A	A	A	B	A	B	A	A
NCSB_001355	B	A	A	B	A	B	B	H	B	A	B	B	B	B	A	A	A	A	A	A	B	A	A	A	B	A	A	A	B	A	B	B	A	A	B	A	A	A	B	B	A	A	A	A	B	A	B	A	A
SNP8987_PI516C	B	A	A	B	A	B	B	H	B	A	B	B	B	B	A	A	A	A	A	A	B	A	A	A	B	A	A	A	B	A	B	B	A	A	B	A	A	A	B	B	A	A	A	A	B	A	B	A	A
BARC_023211_03826	B	A	A	B	A	B	B	H	B	A	B	B	B	B	A	A	A	A	A	A	B	A	A	A	B	A	A	A	B	A	B	B	A	A	B	A	A	A	B	B	A	A	A	A	B	A	B	A	A
BARC_023211_03829	B	A	A	B	A	B	B	H	B	A	B	B	B	B	A	A	A	A	A	A	B	A	A	A	B	A	A	A	B	A	B	B	A	A	B	A	A	A	B	B	A	A	A	A	B	A	B	A	A
BARC_023211_03827	B	A	A	B	A	B	B	H	B	A	B	B	B	B	A	A	A	A	A	A	B	A	A	A	B	A	A	A	B	A	B	B	A	A	B	A	A	A	B	B	A	A	A	A	B	A	B	A	A
SNP8989_PI516C	B	A	A	B	A	B	B	H	B	A	B	B	B	B	A	A	A	A	A	A	B	A	A	A	B	A	A	A	B	A	B	B	A	A	B	A	A	A	B	B	A	A	A	A	B	A	B	A	A
BARC_024697_05572	B	A	A	B	A	B	B	H	B	A	B	B	B	B	A	A	A	A	A	A	B	A	A	A	B	A	A	A	B	A	B	B	A	A	B	A	A	A	B	B	A	A	A	A	B	A	B	A	A
BARC_024667_05519	B	A	A	B	A	B	B	H	B	A	B	B	B	B	A	A	A	A	A	A	B	A	A	A	B	A	A	A	B	A	B	B	A	A	B	A	A	A	B	B	A	A	A	A	B	A	B	A	A
NCSB_001356	B	A	H	H	A	B	B	H	B	A	B	A	B	B	A	A	A	A	A	A	B	A	A	A	B	B	A	A	B	A	B	B	A	A	A	A	A	A	B	B	A	A	A	A	B	A	A	A	A
NCSB_001359	B	A	A	B	A	B	B	H	B	A	B	B	B	B	A	A	A	A	A	A	B	A	A	A	B	A	A	A	B	A	B	B	A	A	B	A	A	A	B	B	A	A	A	A	B	A	B	A	A
NCSB_001360	B	A	A	B	A	B	B	H	B	A	B	B	B	B	A	A	A	A	A	A	B	A	A	A	B	A	A	A	B	A	B	B	A	A	B	A	A	A	B	B	A	A	A	A	B	A	B	A	A
BARC_063069_18227	B	A	A	B	A	B	B	H	B	A	B	B	B	B	A	A	A	A	A	A	B	A	A	A	B	A	A	A	B	A	B	B	A	A	B	A	A	A	B	B	A	A	A	A	B	A	B	A	A
SNP9017_PI516C	B	A	A	B	A	B	B	H	B	A	B	B	B	B	A	A	A	A	A	A	B	A	A	A	B	A	A	A	B	A	B	B	A	A	B	A	A	A	B	B	A	A	A	A	B	A	B	A	A
SNP30047	B	A	A	B	A	B	B	U	B	A	B	B	B	B	A	A	A	A	A	A	B	A	A	A	B	A	A	A	B	A	B	B	A	A	B	A	A	A	B	B	A	A	A	A	B	A	B	A	A
NCSB_001365	B	A	A	B	A	B	B	H	B	A	B	B	B	B	A	A	A	A	A	A	B	A	A	A	B	A	A	A	B	A	B	B	A	A	B	A	A	A	B	B	A	A	A	A	B	A	B	A	A
SNP30079	B	A	A	B	A	B	B	U	B	A	B	B	B	B	A	A	A	A	A	A	B	A	A	A	B	A	A	A	B	A	B	B	A	A	B	A	A	A	B	B	A	A	A	A	B	A	B	A	A
NCSB_001366	B	A	A	B	A	B	B	A	B	A	B	B	B	B	A	A	A	A	A	A	B	A	A	A	B	A	A	A	B	A	B	B	A	A	B	A	A	A	B	B	A	A	A	A	B	A	B	A	A
SNP30098	B	A	A	B	A	B	B	H	B	A	B	B	B	B	A	A	A	A	A	A	B	A	A	A	B	A	A	A	B	A	B	B	A	A	B	A	A	A	B	B	A	A	A	A	B	A	B	A	A
NCSB_001367	B	A	A	B	A	B	B	U	B	A	B	B	B	B	A	A	A	A	A	A	B	A	A	A	B	A	A	A	B	A	B	B	A	A	B	A	A	A	B	B	A	A	A	A	B	A	B	A	A
SNP9040_PI516C	B	A	A	B	A	B	B	H	B	A	B	B	B	B	A	A	A	A	A	A	B	A	A	A	B	A	A	A	B	A	B	B	A	A	B	A	A	A	B	B	A	A	A	A	B	A	B	A	A
NCSB_001373	B	A	A	B	A	B	B	H	B	A	B	B	B	B	A	A	A	A	A	A	B	A	A	A	B	A	A	A	B	A	B	B	A	A	B	A	A	A	B	B	A	A	A	A	B	A	B	A	A
NCSB_001374	B	A	A	B	A	B	B	U	B	A	B	B	B	B	A	A	A	A	A	A	B	A	A	A	B	A	A	A	B	A	B	B	A	A	B	A	A	A	B	B	A	A	A	A	B	A	B	A	A
NCSB_001375	B	A	A	B	A	B	B	A	B	A	B	B	B	B	A	A	A	A	A	A	B	A	A	A	B	A	A	A	B	A	B	B	A	A	B	A	A	A	B	B	A	A	A	A	B	A	B	A	A
BARC_062853_18123	B	A	A	B	A	B	B	A	B	A	B	B	B	B	A	A	A	A	A	A	B	A	A	A	B	A	A	A	B	A	B	B	A	A	B	A	A	A	B	B	A	A	A	A	B	A	B	A	A
NCSB_001382	B	A	A	B	A	B	B	B	B	A	B	B	B	B	A	A	A	A	A	A	B	A	A	A	B	A	A	A	B	A	B	B	A	A	B	A	A	A	B	B	A	A	A	A	B	A	B	A	A
BARC_055939_13875	B	A	A	B	A	B	B	H	B	A	B	B	B	B	A	A	A	A	A	A	B	A	A	A	B	A	A	A	B	A	B	B	A	A	B	A	A	A	B	B	A	A	A	A	B	A	B	A	A
BARC_055939_13876	B	A	A	B	A	B	B	H	B	A	B	B	B	B	A	A	A	A	A	A	B	A	A	A	B	A	A	A	B	A	B	B	A	A	B	A	A	A	B	B	A	A	A	A	B	A	B	A	A
BARC_055939_13877	B	A	A	B	A	B	B	H	B	A	B	B	B	B	A	A	A	A	A	A	B	A	A	A	B	A	A	A	B	A	B	B	A	A	B	A	A	A	B	B	A	A	A	A	B	A	B	A	A
BARC_025467_06510	B	A	A	B	A	B	B	H	B	A	B	B	B	B	A	A	A	A	A	A	B	A	A	A	B	A	A	A	B	A	B	B	A	A	B	A	A	A	B	B	A	A	A	A	B	A	B	A	A
BARC_025467_06506	B	A	A	B	A	B	B	H	B	A	B	B	B	B	A	A	A	A	A	A	B	A	A	A	B	A	A	A	B	A	B	B	A	A	B	A	A	A	B	B	A	A	A	A	B	A	B	A	A
BARC_051929_11299	B	A	A	B	A	B	B	H	B	A	B	B	B	B	A	A	A	A	A	A	B	A	A	A	B	A	A	A	B	A	B	B	A	A	B	A	A	A	B	B	A	A	A	A	B	A	B	A	A
BARC_051929_11300	B	A	A	B	A	B	B	H	B	A	B	B	B	B	A	A	A	A	A	A	B	A	A	A	B	A	A	A	B	A	B	B	A	A	B	A	A	A	B	B	A	A	A	A	B	A	B	A	A
SNP9131_PI516C	B	A	A	B	A	B	B	H	B	A	B	B	B	B	A	A	A	A	A	A	B	A	A	A	B	A	A	A	H	A	B	B	A	A	B	A	A	A	B	B	A	A	A	A	B	A	B	A	A
NCSB_001385	B	A	A	B	B	B	B	U	B	A	B	B	B	B	A	B	A	A	A	A	B	A	A	A	B	A	A	A	U	A	B	B	A	A	B	A	A	A	B	B	A	A	A	A	B	A	B	A	A
SNP16512_Magellan	B	A	A	B	B	B	B	U	B	A	B	B	B	B	A	B	A	A	A	A	B	A	A	A	B	A	A	A	H	A	B	B	A	A	B	A	A	A	B	B	A	A	A	A	B	A	B	A	A
BARC_062515_17881	B	A	A	B	B	B	B	H	B	A	B	B	B	B	A	B	A	A	A	A	B	A	A	A	B	A	A	A	H	A	B	B	A	A	B	A	A	A	B	B	A	A	A	A	B	A	B	A	A
BARC_062515_17882	B	A	A	B	B	B	B	H	B	A	B	B	B	B	A	B	A	A	A	A	B	A	A	A	B	A	A	A	H	A	B	B	A	A	B	A	A	A	B	B	A	A	A	A	B	A	B	A	A
BARC_060249_16498	B	A	A	B	B	B	B	H	B	A	B	B	B	B	A	B	A	A	A	A	B	A	A	A	B	A	A	B	H	A	B	B	A	A	B	A	A	B	B	B	A	A	A	A	B	A	B	A	A
BARC_060249_16497	B	A	A	B	B	B	B	H	B	A	B	B	B	B	A	B	A	A	A	A	B	A	A	A	B	A	A	B	H	A	B	B	A	A	B	A	A	B	B	B	A	A	A	A	B	A	B	A	A
BARC_028441_05872	B	A	A	B	B	B	B	H	B	A	B	B	B	B	A	B	A	A	A	A	B	A	A	A	B	A	A	B	B	A	B	B	A	A	B	A	A	B	B	B	A	A	A	A	B	A	B	A	A
SNP16668_Magellan	A	A	A	B	B	B	B	H	B	A	B	B	B	B	A	B	A	A	A	A	B	A	A	A	B	A	A	B	B	A	B	B	A	A	B	A	A	B	B	B	A	A	A	B	B	A	B	A	A
SNP16744_Magellan	A	A	A	B	B	B	B	H	B	A	B	B	B	B	A	B	A	A	A	A	B	A	A	A	B	A	A	B	B	A	B	B	A	A	B	A	A	B	B	B	A	A	A	B	B	A	B	A	A
SNP16832_Magellan	A	A	A	B	B	B	A	H	B	A	B	B	B	B	A	B	A	A	A	B	B	A	A	A	B	A	A	B	B	A	B	B	A	A	B	A	A	B	B	B	A	A	A	B	B	A	B	A	A
SNP9205_PI516C	A	A	A	B	B	B	A	H	B	B	B	B	B	B	A	B	A	A	A	B	B	A	A	A	B	A	A	B	B	A	B	B	A	A	B	A	A	B	B	B	A	A	A	B	B	A	B	A	A
BARC_038885_07387-2	A	A	A	B	B	B	A	H	B	B	B	B	B	B	A	B	A	A	A	B	B	A	A	A	B	A	A	B	B	A	B	B	A	A	B	A	A	B	B	B	A	A	A	B	B	A	B	A	A
BARC_038885_07387	A	A	A	B	B	B	A	U	B	B	B	B	B	B	A	B	A	A	A	B	B	A	A	A	B	A	A	B	B	A	B	B	A	A	B	A	A	B	B	B	A	A	A	B	B	A	B	A	A
BARC_054227_12382	A	A	A	B	B	B	A	H	B	B	B	B	B	B	A	B	A	A	A	B	B	A	A	A	B	A	A	B	B	A	B	B	A	A	B	A	A	B	B	B	A	A	A	B	B	A	B	A	A
SNP16959_Magellan	A	A	A	B	B	B	A	B	B	B	B	B	B	B	A	B	A	A	A	B	B	A	B	A	A	A	A	B	B	B	B	B	A	A	B	A	A	B	B	A	A	A	A	B	A	A	B	A	A
BARC_047703_10385	A	B	B	B	B	B	A	B	B	A	B	B	B	B	A	B	A	A	A	B	B	A	B	A	A	A	A	B	B	B	B	B	A	A	B	A	A	B	B	A	A	B	A	B	A	A	B	A	A
BARC_038923_07397	A	B	B	B	B	B	A	B	B	A	B	B	B	B	A	B	A	A	A	B	B	A	B	A	A	A	A	B	B	B	B	B	A	A	B	A	A	B	B	A	A	B	A	B	A	A	B	A	A
BARC_038923_07398	A	B	B	B	B	B	A	B	B	A	B	B	B	B	A	B	A	A	A	B	B	A	B	A	A	A	A	B	B	B	B	B	A	A	B	A	A	B	B	A	A	B	A	B	A	A	B	A	A
BARC_042663_08341	A	B	B	B	B	B	A	B	B	A	B	B	B	B	A	B	A	A	A	B	A	A	B	A	A	A	A	B	B	B	B	B	A	A	B	A	A	B	B	A	A	B	A	B	A	A	B	A	A
BARC_042663_08337	A	B	B	B	B	B	A	B	B	A	B	B	B	B	A	B	A	A	A	B	A	A	B	A	A	A	A	B	B	B	B	B	A	A	B	A	A	B	B	A	A	B	A	B	A	A	B	A	A
BARC_042663_08338	A	B	B	B	B	B	A	B	B	A	B	B	B	B	A	B	A	A	A	B	A	A	B	A	A	A	A	B	B	B	B	B	A	A	B	A	A	B	B	A	A	B	A	B	A	A	B	A	A
SNP17060_Magellan	A	B	B	B	B	B	A	B	A	A	B	B	B	B	A	B	A	A	A	B	A	A	B	A	A	A	A	B	B	B	B	U	A	A	B	A	A	B	B	A	A	B	A	B	A	A	B	A	A
BARC_041427_07981	A	B	B	B	H	A	A	B	A	A	B	B	B	B	A	B	A	A	B	B	A	A	B	A	A	A	A	B	A	B	B	U	B	A	B	A	A	B	B	A	A	B	A	B	A	A	B	A	A
BARC_064047_18534	A	B	B	B	H	A	A	B	A	A	B	B	B	B	A	B	A	A	B	B	A	A	B	A	A	A	A	B	A	B	B	H	B	A	B	A	A	B	B	A	A	B	A	B	A	A	B	A	A
BARC_064859_18824	A	B	B	B	H	A	A	B	A	A	B	B	B	B	A	B	A	A	B	B	A	A	B	A	A	A	A	B	A	B	B	U	B	A	B	A	A	B	B	A	A	B	A	B	A	A	B	A	A
BARC_064859_18825	A	B	B	B	H	A	A	B	A	A	B	B	B	B	A	B	A	A	B	B	A	A	B	A	A	A	A	B	A	B	B	H	B	A	B	A	A	B	B	A	A	B	A	B	A	A	B	A	A
SNP9274_PI516C	A	B	B	B	H	A	A	B	A	A	B	B	B	B	A	B	A	A	B	B	A	A	B	A	A	A	A	B	A	B	B	U	B	A	B	A	A	B	B	A	A	B	A	B	A	A	B	A	A
BARC_042781_08406	A	B	B	B	H	A	A	B	A	B	B	B	B	B	A	B	A	A	B	B	A	A	B	A	A	A	A	B	A	B	B	U	B	A	B	A	A	B	B	A	A	B	A	B	A	B	B	A	A
BARC_042781_08407	A	B	B	B	H	A	A	B	A	B	B	B	B	B	A	B	A	A	B	B	A	A	B	A	A	A	A	B	A	B	B	H	B	A	B	A	A	B	B	A	A	B	A	B	A	B	B	A	A
BARC_042781_08408	A	B	B	B	H	A	A	B	A	B	B	B	B	B	A	B	A	A	B	B	A	A	B	A	A	A	A	B	A	B	B	H	B	A	B	A	A	B	B	A	A	B	A	B	A	B	B	A	A
SNP17234_Magellan	A	A	B	B	A	A	A	B	A	B	B	B	B	B	A	B	A	A	B	B	A	A	B	A	A	A	A	B	A	B	B	H	B	A	B	A	A	B	B	A	A	B	A	B	A	B	B	A	A
SNP17251_Magellan	A	A	B	B	A	A	A	B	A	B	B	B	B	B	A	B	A	A	B	B	A	A	B	A	A	A	A	B	A	B	B	H	B	A	B	A	A	B	B	A	A	B	A	B	A	B	B	A	A
BARC_025179_06455	A	A	B	B	A	A	A	U	H	B	B	B	B	B	A	B	B	A	B	B	A	A	B	B	A	B	A	B	A	B	B	H	B	A	B	B	A	B	B	B	A	B	A	B	A	B	B	A	A
NCSB_001399	A	A	B	B	A	A	A	U	H	B	B	B	B	B	A	B	B	A	B	B	A	A	B	B	A	B	A	B	A	B	B	H	B	A	B	B	A	B	B	B	A	B	A	B	A	B	B	A	A
BARC_055569_13437	B	A	B	B	B	B	A	B	A	A	A	A	B	A	A	B	B	B	A	B	A	B	B	A	B	A	B	B	B	B	B	A	B	B	B	B	A	A	A	A	A	A	A	B	A	B	B	A	A
BARC_016927_02362	B	A	B	B	B	B	A	B	A	A	A	A	B	A	A	B	B	B	A	B	A	B	B	A	B	A	B	B	B	B	B	A	B	B	B	B	A	A	A	A	A	A	A	B	A	B	B	A	A
BARC_018109_02525-3	B	A	B	B	B	B	A	B	A	A	A	A	B	A	A	B	B	B	A	B	A	B	B	A	B	A	B	B	B	B	B	A	B	B	B	B	A	A	A	A	A	A	A	B	A	B	B	A	A
BARC_018109_02524	B	A	B	B	B	B	A	B	A	A	A	A	B	A	A	B	B	B	A	B	A	B	B	A	B	A	B	B	B	B	B	A	B	B	B	B	A	A	A	A	A	A	A	B	A	B	B	A	A
BARC_008017_00147	B	A	B	B	A	B	A	B	A	A	A	A	B	A	A	B	B	B	A	B	A	B	B	A	A	A	B	B	B	B	B	A	B	B	B	B	A	A	A	A	A	A	A	B	A	B	B	A	A
BARC_008017_00149	B	A	B	B	A	B	A	B	A	A	A	A	B	A	A	B	B	B	A	B	A	B	B	A	A	A	B	B	B	B	B	A	B	B	B	B	A	A	A	A	A	A	A	B	A	B	B	A	A
BARC_008017_00150	B	A	B	B	A	B	A	B	A	A	A	A	B	A	A	B	B	B	A	B	A	B	B	A	A	A	B	B	B	B	B	A	B	B	B	B	A	A	A	A	A	A	A	B	A	B	B	A	A
BARC_055119_13039	B	A	B	B	U	B	A	B	A	A	A	U	B	A	A	B	B	B	A	A	A	B	B	A	A	A	B	B	B	B	B	A	B	B	B	B	A	A	B	A	A	A	A	B	B	B	B	A	A
BARC_055119_13038	B	A	B	B	A	B	A	B	A	A	A	A	B	A	A	B	B	B	A	A	A	B	B	A	A	A	B	B	B	B	B	A	B	B	B	B	A	A	B	A	A	A	A	B	B	B	B	A	A
BARC_027718_06641-1	B	A	B	B	A	B	A	B	A	A	A	A	B	A	A	B	B	B	A	A	A	B	B	A	A	A	B	B	B	B	B	A	B	B	B	B	A	A	B	A	A	A	A	B	B	B	B	A	A
NCSB_001409	B	A	B	B	A	B	A	B	A	A	A	A	B	A	A	B	B	B	A	A	A	B	B	A	A	A	B	B	B	B	B	A	B	B	B	B	A	A	B	A	A	A	A	B	B	B	B	A	A
SNP17372_Magellan	B	A	B	B	A	B	A	B	A	A	A	A	B	A	A	B	B	B	A	A	A	B	B	A	A	A	B	B	B	B	B	A	B	B	B	B	A	A	B	A	A	A	A	B	B	B	B	A	A
SNP9423_PI516C	B	A	B	B	A	B	A	B	A	A	A	A	B	A	A	B	B	B	A	A	A	B	B	A	A	A	B	B	B	B	B	A	B	B	B	B	A	A	B	A	A	A	A	B	B	B	B	A	A
BARC_044075_08603-2	B	A	B	B	A	B	A	B	A	A	A	A	B	A	A	B	B	B	A	A	A	B	B	B	A	A	B	B	B	B	B	A	B	B	A	B	A	A	B	A	A	A	A	B	B	B	B	A	A
BARC_044075_08601	B	A	B	B	A	B	A	B	A	A	A	A	B	A	A	B	B	B	A	A	A	B	B	B	A	A	B	B	B	B	B	A	B	B	A	B	A	A	B	A	A	A	A	B	B	B	B	A	A
BARC_044075_08602	B	A	B	B	A	B	A	B	A	A	A	A	B	A	A	B	B	B	A	A	A	B	B	B	A	A	B	B	B	B	B	A	B	B	A	B	A	A	B	A	A	A	A	B	B	B	B	A	A
BARC_044075_08605	B	A	B	B	A	B	A	B	A	A	A	A	B	A	A	B	B	B	A	A	A	B	B	B	A	A	B	B	B	B	B	A	B	B	A	B	A	A	B	A	A	A	A	B	B	B	B	A	A
SNP9439_PI516C	B	A	B	B	A	B	A	B	A	A	A	A	B	A	A	B	B	B	A	A	A	B	B	B	A	A	B	B	B	B	B	A	B	B	A	B	A	A	B	A	A	A	A	B	B	B	B	A	A
BARC_029703_06328	B	A	B	B	A	B	A	B	A	A	A	A	B	A	A	A	B	B	A	A	A	B	B	B	A	A	B	B	B	B	B	A	B	B	A	B	A	A	B	A	A	A	A	B	B	B	B	A	A
BARC_059993_16278	B	A	B	B	A	B	A	B	A	A	A	A	B	A	A	A	B	B	A	A	A	B	B	B	A	A	B	B	B	B	B	A	B	B	A	B	A	A	B	A	A	A	A	B	B	B	B	A	A
SNP9453_PI516C	B	A	B	B	A	B	A	B	A	A	A	A	B	A	A	A	B	B	A	A	A	B	B	B	A	A	B	B	B	B	B	A	B	B	A	B	A	A	B	B	A	A	A	B	B	B	B	A	A
SNP17397_Magellan	B	A	B	B	A	B	A	B	A	B	A	A	B	A	A	A	B	B	A	A	A	B	B	B	A	A	B	B	B	B	B	A	B	B	A	B	A	A	B	B	A	A	A	B	B	B	B	A	A
BARC_039741_07564	A	A	B	B	A	B	A	B	A	U	A	A	B	A	A	A	B	B	A	A	A	B	B	B	A	A	B	B	B	B	B	A	B	B	A	B	A	A	B	B	A	A	A	B	B	B	B	A	A
BARC_056321_14254	A	A	B	B	A	B	A	B	A	B	A	A	B	A	A	A	B	B	A	A	A	B	B	B	A	A	B	B	B	B	B	A	B	B	A	B	A	A	B	B	A	A	A	B	B	B	B	A	A
BARC_056321_14255	A	A	B	B	A	B	A	B	A	B	A	A	B	A	A	A	B	B	A	A	A	B	B	B	A	A	B	B	B	B	B	A	B	B	A	B	A	A	B	B	A	A	A	B	B	B	B	A	A
BARC_035447_07202	A	A	B	B	A	B	A	B	A	B	A	A	B	A	A	A	B	B	A	A	A	B	B	B	A	A	B	B	B	B	B	A	B	B	A	B	A	A	B	B	A	A	A	B	B	B	B	A	A
SNP9472_PI516C	A	A	B	B	A	B	A	B	A	U	A	A	B	A	A	A	B	B	A	A	A	B	B	B	A	A	B	B	B	B	B	A	B	B	A	B	A	A	B	B	A	A	B	B	B	B	B	A	A
BARC_029831_06446-1	A	A	B	B	A	B	A	B	A	H	A	A	B	A	A	A	B	B	A	A	A	B	B	B	A	A	B	B	B	B	B	A	B	B	A	B	A	A	B	B	A	A	B	B	B	B	B	A	A
BARC_029825_06442	A	A	B	B	A	B	A	B	A	U	A	A	B	A	A	A	B	B	A	A	A	B	B	B	A	A	B	B	B	B	B	A	B	B	A	B	A	A	B	B	A	A	B	B	B	B	B	A	A
SNP9475_PI516C	A	A	B	B	A	B	A	B	A	B	A	A	B	A	A	A	B	B	A	A	A	B	B	B	A	A	B	B	B	B	B	A	B	B	B	B	A	A	B	B	A	A	B	B	B	B	B	A	A
SNP02209	A	A	B	B	A	B	A	B	A	B	A	A	B	A	A	A	B	B	A	A	A	B	B	B	A	A	B	B	B	B	B	A	B	B	B	B	A	A	B	B	A	A	B	B	B	B	B	A	A
BARC_061549_17263	A	A	B	B	A	B	A	B	A	B	A	A	B	A	A	A	B	B	A	A	A	B	B	B	A	A	B	B	B	B	B	A	B	B	B	B	A	A	B	B	A	A	B	B	B	B	B	A	A
NCSB_001421	A	A	B	B	A	B	A	B	A	B	A	A	B	A	A	A	B	B	A	A	A	B	B	B	A	A	B	B	B	B	B	A	B	B	B	B	A	A	B	B	A	A	B	B	B	B	B	A	A
BARC_061951_17595	A	A	B	B	A	A	A	B	A	B	A	A	B	A	A	A	B	B	A	A	A	B	B	B	A	A	B	B	B	B	B	A	B	B	B	B	A	A	B	B	A	A	B	B	B	B	B	A	A
SNP17497_Magellan	A	A	B	B	A	A	A	B	A	B	A	A	B	A	A	A	B	B	A	A	A	B	B	B	A	A	B	B	B	B	B	A	B	B	B	B	A	A	B	B	A	A	B	B	B	B	B	A	A
BARC_061133_17067	A	A	B	B	A	A	A	B	A	B	A	A	B	A	A	A	B	B	A	A	A	B	B	B	A	A	B	B	B	B	B	A	B	B	B	B	A	A	B	B	A	A	B	B	B	B	B	A	A
NCSB_001424	A	A	B	B	A	A	A	B	A	B	A	A	B	A	A	A	B	B	A	A	A	B	B	B	A	A	B	B	B	B	B	A	B	B	B	B	A	A	B	B	A	A	B	B	B	B	B	A	A
SNP02164	A	A	B	B	A	A	A	B	A	B	A	A	B	A	A	A	B	B	A	A	A	B	B	B	A	A	B	B	B	B	B	A	B	B	B	B	A	A	B	B	A	A	B	B	B	B	B	A	A
NCSB_001426	A	A	B	B	A	A	A	B	A	B	A	A	B	A	B	A	B	B	A	A	A	B	B	B	A	A	B	B	B	B	B	A	B	B	B	B	A	A	B	B	A	A	B	B	B	B	B	A	A
NCSB_001428	A	A	B	B	A	A	A	B	A	B	A	A	B	A	B	A	B	B	A	A	A	B	B	B	A	A	B	B	B	B	B	A	B	B	B	B	A	A	B	B	A	A	B	B	B	A	B	A	A
SNP17601_Magellan	A	A	B	B	A	A	A	B	A	B	A	A	B	A	B	A	B	B	A	A	A	B	B	B	A	A	B	B	B	B	B	A	B	B	B	B	A	A	B	B	A	A	B	B	B	A	B	A	A
NCSB_001429	A	A	B	B	A	A	A	B	A	B	A	A	B	A	B	A	B	B	A	A	A	B	B	B	A	A	B	B	B	B	B	A	B	B	B	B	A	A	B	B	A	A	B	B	B	A	B	A	A
SNP17621_Magellan	A	A	B	B	A	A	A	B	A	B	A	A	B	A	B	A	B	B	A	A	A	B	B	B	A	A	B	B	B	B	B	A	B	B	B	B	A	A	B	B	A	A	B	B	B	A	B	A	A
NCSB_001432	A	A	B	B	A	A	B	B	A	B	A	A	B	A	B	A	B	B	A	A	A	B	B	B	A	A	B	B	B	B	B	A	B	B	B	B	A	A	B	B	A	A	B	B	B	A	B	A	A
SNP17677_Magellan	A	A	B	B	A	A	B	B	A	B	A	A	B	A	B	A	B	B	A	A	A	B	B	B	A	A	B	B	B	B	B	A	B	B	B	B	A	A	B	B	A	A	B	B	B	A	B	A	A
SNP17688_Magellan	A	A	B	B	A	A	B	B	A	B	A	A	B	A	B	A	B	B	A	A	A	B	B	B	A	A	B	B	B	B	B	A	B	B	B	B	A	A	B	B	A	A	B	B	B	A	B	A	A
BARC_031399_07088-2	A	A	B	B	A	A	B	B	A	B	A	A	B	A	B	A	B	B	A	A	A	B	B	B	A	A	B	B	B	B	B	A	B	B	B	B	A	A	B	B	A	A	B	B	B	A	B	A	A
BARC_031399_07088	A	A	B	B	A	A	B	B	A	B	A	A	B	A	B	A	B	B	A	A	A	B	B	B	A	A	B	B	B	B	B	A	B	B	B	B	A	A	B	B	A	A	B	B	B	A	B	A	A
BARC_012947_00412	A	A	B	B	A	A	B	B	A	B	A	A	B	A	B	A	B	B	A	A	A	B	B	B	A	A	B	B	B	B	B	A	B	B	B	B	A	A	B	B	A	A	B	B	B	A	A	A	A
SNP9564_PI516C	A	A	B	B	A	A	B	B	A	B	A	A	B	A	B	A	A	B	A	A	A	B	B	B	A	A	B	B	B	B	B	A	B	B	B	B	A	A	B	B	A	A	B	B	B	A	A	A	A
SNP9589_PI516C	A	A	B	B	A	A	B	B	A	B	A	A	B	A	B	A	A	B	A	A	A	B	B	B	A	A	B	B	B	B	B	A	B	B	B	B	A	A	B	B	A	A	B	B	B	A	A	A	A
NCSB_001433	A	A	B	B	A	A	B	B	A	B	A	A	B	A	B	A	A	B	A	A	A	B	B	B	A	A	B	B	B	B	B	A	B	B	B	B	A	A	B	B	A	A	B	B	B	A	A	A	A
NCSB_001434	A	A	B	B	B	A	B	B	A	B	A	A	B	A	B	A	A	B	A	A	A	B	B	B	A	A	B	B	B	B	B	A	B	B	B	B	A	A	B	B	A	A	B	B	B	A	A	A	A
NCSB_001435	A	A	B	B	B	A	B	B	A	B	A	A	B	A	B	A	A	B	A	A	A	B	B	B	A	A	B	B	B	B	B	A	B	B	B	B	A	A	B	B	A	A	B	B	B	A	A	A	A
NCSB_001439	A	A	B	B	B	A	B	B	A	B	A	A	B	A	B	A	A	B	A	A	A	B	B	A	A	A	B	B	B	B	B	A	B	B	B	B	A	A	B	B	A	A	B	B	B	A	A	A	A
NCSB_001440	A	A	B	B	B	A	B	H	A	B	A	A	B	A	B	A	A	B	A	A	A	B	B	A	A	A	B	B	B	B	B	A	B	B	B	B	A	A	B	B	A	A	B	B	B	A	A	A	A
NCSB_001442	A	A	B	B	B	A	B	A	A	B	A	A	B	A	B	A	A	B	A	A	A	B	B	A	A	A	B	B	B	B	B	A	B	B	B	B	A	A	B	B	A	A	B	B	B	A	A	A	A
SNP07729	A	A	B	B	B	A	B	A	A	B	A	A	B	A	B	A	A	B	A	A	A	B	B	A	A	A	B	B	B	B	B	A	B	B	B	B	A	A	B	B	A	A	B	B	B	A	A	A	A
NCSB_001443	A	A	B	B	B	A	B	A	A	B	A	A	B	A	B	A	A	B	A	A	A	B	B	A	A	A	B	B	B	B	B	A	B	B	B	B	A	A	B	B	A	A	B	B	B	A	A	A	A
BARC_050461_09645-2	A	A	B	B	B	A	B	A	A	B	A	A	B	A	B	A	A	B	A	A	A	B	B	A	A	A	B	B	B	B	B	A	B	B	B	B	A	A	B	B	A	A	B	B	B	A	A	B	A
SNP9685_PI516C	A	A	B	B	B	A	B	A	A	B	A	A	B	A	H	A	A	B	A	A	A	B	B	A	A	A	B	B	B	B	A	A	B	B	B	B	A	A	B	B	A	A	B	B	B	A	A	A	A
SNP9686_PI516C	A	A	B	B	B	A	B	A	A	B	A	A	B	A	H	A	A	B	A	A	A	B	B	A	A	A	B	B	B	B	A	A	B	B	B	B	A	A	B	B	A	A	B	B	B	A	A	A	A
SNP9688_PI516C	A	A	B	B	B	A	B	A	A	B	A	A	B	A	U	A	A	B	A	A	A	B	B	A	A	A	B	B	B	B	A	A	B	B	B	B	A	A	B	B	A	A	B	B	B	A	A	A	A
SNP9695_PI516C	A	A	B	B	B	A	B	A	A	B	A	A	B	A	U	A	A	B	A	A	A	B	B	A	A	A	B	B	B	B	A	A	B	B	B	B	A	A	B	B	A	A	B	A	B	A	A	A	A
BARC_050821_09888	A	A	B	B	B	A	B	A	A	B	A	A	B	A	H	A	A	B	A	A	A	B	B	A	A	A	B	B	B	B	A	A	B	B	B	B	A	A	B	B	A	A	B	A	B	A	A	A	A
BARC_050821_09889	A	A	B	B	B	A	B	A	A	B	A	A	B	A	B	A	A	B	A	A	A	B	B	A	A	A	B	B	B	B	A	A	B	B	B	B	A	A	B	B	A	A	B	A	B	A	A	A	A
SNP9722_PI516C	A	A	B	B	B	A	B	A	A	B	A	A	B	A	A	A	A	B	A	A	A	B	B	A	A	A	B	B	B	B	A	A	B	B	B	B	A	A	B	B	A	A	B	A	B	A	A	A	A
NCSB_001451	A	A	B	B	B	A	B	A	A	B	A	A	B	A	A	A	A	B	A	A	A	B	B	A	A	A	B	B	B	B	A	A	B	B	B	B	A	A	B	B	A	A	B	A	B	A	A	A	A
BARC_900420_00923	A	A	B	B	B	A	B	A	A	B	A	A	B	A	A	A	A	B	A	A	A	B	B	A	A	A	B	B	B	B	A	A	B	B	B	B	A	A	B	B	A	A	B	A	B	A	A	A	A
BARC_900461_00929	A	A	B	B	B	A	B	A	A	B	A	A	B	A	A	A	A	B	A	A	A	B	B	A	A	A	B	B	B	B	A	A	B	B	B	B	A	A	B	B	A	A	B	A	B	A	A	A	A
SNP9734_PI516C	A	A	B	B	B	A	B	A	A	B	A	A	B	A	A	A	A	B	A	A	A	B	B	A	A	A	B	B	B	B	A	A	B	B	B	B	A	A	B	B	A	A	B	A	B	A	A	A	A
SNP9747_PI516C	A	A	B	B	B	A	B	A	A	B	A	A	B	A	A	A	A	B	A	A	A	B	B	A	A	A	B	B	B	B	A	A	B	B	B	B	A	A	B	B	A	A	B	A	B	A	A	A	A
SNP9748_PI516C	A	A	B	B	B	A	B	A	A	B	A	A	B	A	A	A	A	B	A	A	A	B	B	A	A	A	B	B	B	B	A	A	B	B	B	B	A	A	B	B	A	A	B	A	B	A	A	A	A
SNP9751_PI516C	A	A	B	B	B	A	B	A	A	B	A	A	B	A	A	A	A	B	A	A	A	B	B	A	A	A	B	B	B	B	A	A	B	B	B	B	A	A	B	B	A	A	B	A	B	A	A	A	A
NCSB_001453	A	A	B	B	B	A	B	A	A	B	A	A	B	A	A	A	A	B	A	A	A	B	B	A	A	A	B	B	B	B	A	A	B	B	B	B	A	A	B	B	A	A	B	A	B	A	A	A	A
SNP02483	A	A	B	B	B	A	B	A	A	B	A	A	B	A	A	A	A	B	A	A	A	B	B	A	A	A	B	B	B	B	A	A	B	B	B	B	A	A	B	B	A	A	B	A	B	A	A	A	A
NCSB_001454	A	A	B	B	B	A	B	A	A	B	A	A	B	A	A	A	A	B	A	A	A	B	B	A	A	A	B	B	B	B	A	A	B	B	B	B	A	A	B	B	A	A	B	A	B	A	A	A	A
BARC_014705_01623	A	A	B	B	B	A	B	A	A	B	A	A	B	A	A	A	A	B	A	A	A	B	B	A	A	A	B	B	B	B	A	A	B	B	B	B	A	A	B	B	A	A	B	A	B	A	A	A	A
NCSB_001456	A	A	B	B	B	A	B	A	A	B	A	A	B	A	A	A	A	B	A	A	A	B	B	A	A	A	B	B	B	B	A	A	B	B	B	B	A	A	B	B	A	A	B	A	B	A	A	A	A
NCSB_001459	A	A	B	B	B	A	B	A	A	B	A	A	B	A	A	A	A	B	A	A	A	B	B	A	A	A	B	B	B	B	A	A	B	B	B	B	A	A	B	B	A	A	B	B	B	A	A	A	A
NCSB_001461	H	A	B	B	B	A	B	A	A	B	A	A	B	A	A	A	A	B	A	A	A	B	B	A	A	A	B	B	B	B	A	A	B	B	B	B	A	A	B	B	A	A	B	B	B	A	A	A	A
SNP803	U	A	B	B	B	A	B	A	A	B	A	A	B	A	A	A	A	B	A	A	A	B	B	A	A	A	B	B	B	B	A	A	B	B	B	B	A	A	B	B	A	A	B	B	B	A	A	A	A
BARC_048517_10643	H	A	B	B	B	A	B	A	A	B	A	A	B	A	A	A	A	B	A	A	A	B	B	A	A	A	B	B	B	B	A	A	B	B	B	B	A	A	B	B	A	A	B	B	B	A	A	A	A
BARC_007573_00060	H	A	B	B	B	A	B	A	A	B	A	A	B	A	A	A	A	B	A	A	A	B	B	A	A	A	B	B	B	B	A	A	B	B	B	B	A	A	B	B	A	A	B	B	B	A	A	A	A
BARC_007573_00059	H	A	B	B	B	A	B	A	A	B	A	A	B	A	A	A	A	B	A	A	A	B	B	A	A	A	B	B	B	B	A	A	B	B	B	B	A	A	B	B	A	A	B	B	B	A	A	A	A
BARC_007573_00061	H	A	B	B	B	A	B	A	A	B	A	A	B	A	A	A	A	B	A	A	A	B	B	A	A	A	B	B	B	B	A	A	B	B	B	B	A	A	B	B	A	A	B	B	B	A	A	A	A
BARC_012945_00408	H	A	B	B	B	A	B	A	A	B	A	A	B	A	A	A	A	B	A	A	A	B	B	A	A	A	B	B	B	B	A	A	B	B	B	B	A	A	B	B	A	A	B	B	B	A	A	A	A
BARC_012945_00403	B	A	B	B	B	A	B	A	A	B	A	A	B	A	A	A	A	B	A	A	A	B	B	A	A	A	B	B	B	B	A	A	B	B	B	B	A	A	B	B	A	A	B	B	B	A	A	A	A
BARC_012945_00405	U	A	B	B	U	A	B	A	A	B	A	A	B	A	A	A	A	B	A	A	A	B	B	A	A	A	B	B	B	B	A	A	B	B	B	B	A	A	B	B	A	A	B	B	B	A	A	A	A
BARC_012945_00406	H	A	B	B	B	A	B	A	A	B	A	A	B	A	A	A	A	B	A	A	A	B	B	A	A	A	B	B	B	B	A	A	B	B	B	B	A	A	B	B	A	A	B	B	B	A	A	A	A
NCSB_001464	H	A	B	B	B	A	B	A	A	B	A	A	B	A	A	A	A	B	A	A	A	B	B	A	A	A	B	B	B	B	A	A	B	B	B	B	A	A	B	B	A	A	B	B	B	A	A	A	A
NCSB_001465	H	A	B	B	B	A	B	A	A	B	A	A	B	A	A	A	A	B	A	A	A	B	B	A	A	A	B	B	B	B	A	A	B	B	B	B	A	A	B	B	A	A	B	B	B	A	A	A	A
BARC_054331_12481	H	A	B	B	B	A	B	A	A	B	A	A	B	A	A	A	A	B	A	A	A	B	B	A	A	A	B	B	B	B	A	A	B	B	B	B	A	A	B	B	A	A	B	B	B	A	A	A	A
NCSB_001468	H	A	B	B	B	A	B	A	A	B	A	A	B	A	A	A	A	B	A	A	A	B	B	A	A	A	B	B	B	B	A	A	B	B	B	B	A	A	B	B	A	A	B	B	B	A	A	A	A
NCSB_001470	B	A	B	B	B	A	B	A	A	B	A	A	B	A	A	A	A	B	A	A	A	B	B	A	A	A	B	B	B	B	A	A	B	B	B	B	A	A	B	B	A	A	B	B	B	A	A	A	A
SNP02359	B	A	B	B	B	A	B	A	A	B	A	A	B	A	A	A	A	B	A	A	A	B	B	A	A	A	B	B	B	B	A	A	B	B	B	B	A	A	B	B	A	A	B	B	B	A	A	A	A
BARC_032703_09018	H	A	B	B	B	A	B	A	A	B	A	A	B	A	A	A	A	B	A	A	A	B	B	A	A	A	B	B	B	B	A	A	B	B	B	B	A	A	B	B	A	A	B	B	B	A	A	A	A
SNP17988_Magellan	H	A	B	B	B	A	B	A	A	B	A	A	B	A	A	A	A	B	A	A	A	B	B	A	A	A	B	B	B	B	A	A	B	B	B	B	A	A	B	B	A	A	B	B	B	A	A	A	A
NCSB_001473	H	A	B	B	B	A	B	A	A	B	A	A	B	A	A	A	A	B	A	A	A	B	B	A	A	A	B	B	B	B	A	A	B	B	B	B	A	A	B	B	A	A	B	B	B	A	A	A	A
SNP02315	H	A	B	B	B	A	B	A	A	B	A	A	B	A	A	A	A	B	A	A	A	B	B	A	A	A	B	B	B	B	A	A	B	B	B	B	A	A	B	B	A	A	B	B	B	A	A	A	A
NCSB_001474	H	A	B	B	B	A	B	A	A	B	A	A	B	A	A	A	A	B	A	A	A	B	B	A	A	A	B	B	B	B	A	A	B	B	B	B	A	A	B	B	A	A	B	B	B	A	A	A	A
NCSB_001475	H	A	B	B	B	A	B	A	A	B	A	A	B	A	A	A	A	B	A	A	A	B	B	A	A	A	B	B	B	B	A	A	B	B	B	B	A	A	B	B	A	A	B	B	B	A	A	A	A
BARC_046834_12768	H	A	B	B	B	A	B	A	A	B	A	A	B	A	A	A	A	B	A	A	A	B	B	A	A	A	B	B	B	B	A	A	B	B	B	B	A	A	B	B	A	A	B	B	B	A	A	A	A
BARC_018299_03561	H	A	B	B	B	A	B	A	A	B	A	A	B	A	A	A	A	B	A	A	A	B	B	A	A	A	B	B	B	B	A	A	B	B	B	B	A	A	B	B	A	A	B	B	B	A	A	A	A
SNP02285	H	A	B	B	B	A	B	A	A	B	A	A	B	A	A	A	A	B	A	A	A	B	B	A	A	A	B	B	B	B	A	A	B	B	B	B	A	A	B	B	A	A	B	B	B	A	A	A	A
NCSB_001478	H	A	B	B	B	A	B	A	A	B	A	A	B	A	A	A	A	B	A	A	A	B	B	A	A	A	B	B	B	B	A	A	B	B	B	B	A	A	B	B	A	A	B	B	B	A	A	A	A
SNP18129_Magellan	B	A	B	B	B	A	B	A	B	B	A	A	B	B	A	A	A	B	A	A	A	B	B	A	A	A	B	B	B	B	A	B	B	B	B	B	A	A	B	B	B	A	B	B	B	A	A	A	A
SNP19266	B	A	B	B	B	A	B	A	B	B	A	A	B	B	A	A	A	B	A	A	A	B	B	A	A	A	B	B	B	B	A	B	B	B	B	B	A	A	B	B	B	A	B	B	B	A	A	A	A
NCSB_001483	B	A	B	B	B	A	B	A	B	B	A	A	B	B	A	A	A	B	A	A	A	B	B	A	A	A	B	B	B	B	A	B	B	B	B	B	A	A	B	B	B	A	B	B	B	A	A	A	A
NCSB_001484	A	A	B	B	B	A	B	A	B	B	A	A	B	B	A	A	A	B	A	A	A	B	B	A	A	A	B	B	B	B	B	B	B	B	B	B	A	A	B	B	B	A	B	B	B	A	A	A	A
NCSB_001492	A	A	B	B	B	A	B	A	B	B	A	A	B	B	A	A	A	B	A	A	A	B	B	A	A	A	B	B	B	B	B	B	B	B	B	B	A	A	B	B	B	A	B	B	B	A	A	A	A
BARC_062039_17643	A	A	B	B	B	A	B	A	B	B	A	A	B	B	A	A	A	B	A	A	A	B	B	A	A	A	B	B	B	B	B	B	B	B	B	B	A	A	B	B	B	A	B	B	B	A	A	A	A
SNP9887_PI516C	A	A	B	B	B	A	B	A	B	B	A	A	B	B	A	A	A	B	A	A	A	B	B	A	A	A	B	B	B	B	B	B	B	B	B	B	A	A	B	B	B	A	B	B	B	A	A	A	A
BARC_013159_01459	A	A	B	B	B	A	B	A	B	B	A	A	B	B	A	A	A	B	A	A	A	B	B	A	A	A	B	B	B	B	B	B	B	B	B	B	A	A	B	B	B	A	B	B	B	A	A	A	A
NCSB_001498	A	A	B	B	B	A	B	A	B	B	A	A	B	B	A	A	A	B	A	A	A	B	B	A	A	A	B	B	B	B	B	B	B	B	B	B	A	A	B	B	B	A	B	B	B	A	A	A	A
NCSB_001500	A	A	B	B	B	A	B	A	B	B	A	A	B	B	A	A	A	B	A	A	A	B	B	A	A	A	B	B	B	B	B	B	B	B	B	B	A	A	B	B	B	A	B	B	B	A	A	A	A
SNP9916_PI516C	A	A	B	B	B	A	B	A	B	B	A	A	B	B	A	A	A	B	A	A	A	B	B	A	A	A	B	B	B	B	B	B	B	B	B	B	A	A	B	B	B	A	B	B	B	A	A	A	A
BARC_056055_14021	A	A	B	B	B	A	B	A	B	B	A	A	B	B	A	A	A	B	A	A	A	B	B	A	A	A	B	B	B	B	B	B	B	B	B	B	A	A	B	B	B	A	B	B	B	A	A	A	A
BARC_056055_14024	A	A	B	B	B	A	B	A	B	B	A	A	B	B	A	A	A	B	A	A	A	B	B	A	A	A	B	B	B	B	B	B	B	B	B	B	A	A	B	B	B	A	B	B	B	A	A	A	A
NCSB_001501	A	A	B	B	B	A	B	A	B	B	A	A	B	B	A	A	A	B	A	A	A	B	B	A	A	A	B	B	B	B	B	B	B	B	B	B	A	A	B	B	B	A	B	B	B	A	A	A	A
NCSB_001503	A	A	B	B	B	A	B	A	B	B	A	A	B	B	A	A	A	B	A	A	A	B	B	A	A	A	B	B	B	B	B	B	B	B	B	B	A	A	B	B	B	A	B	B	B	A	A	A	A
SNP9931_PI516C	A	A	B	B	B	A	B	A	B	B	A	A	B	B	A	A	A	B	A	A	A	B	B	A	A	A	B	B	B	B	B	B	B	B	B	B	A	A	B	B	B	A	B	B	B	A	A	A	A
NCSB_001508	A	A	B	B	B	A	B	A	B	B	A	A	B	B	A	A	A	B	A	A	A	B	B	A	A	A	B	B	B	B	B	B	B	B	B	B	A	A	B	B	B	A	B	B	B	A	A	A	A
SNP33341	B	A	B	B	B	A	B	A	B	B	A	A	B	B	A	A	A	B	A	A	A	B	B	A	A	A	B	B	B	B	A	B	B	B	B	B	A	A	B	B	B	A	B	B	B	A	A	A	A
BARC_060785_16876	B	A	B	B	B	A	B	A	B	B	A	A	B	B	A	A	A	B	A	A	A	B	B	A	A	A	B	B	B	B	A	B	B	B	B	B	A	A	B	B	B	A	B	B	B	A	A	A	A
BARC_060785_16878	B	A	B	B	B	A	B	A	B	B	A	A	B	B	A	A	A	B	A	A	A	B	B	A	A	A	B	B	B	B	A	B	B	B	B	B	A	A	B	B	B	A	B	B	B	A	A	A	A
BARC_013403_01478	B	A	B	B	B	A	B	A	B	B	A	A	B	B	A	A	A	B	A	A	A	B	B	A	A	A	B	B	B	B	A	B	B	B	B	B	A	A	B	B	B	A	B	B	B	A	A	A	A
BARC_012491_01393	B	A	B	B	B	A	B	A	B	B	A	A	B	B	A	A	A	B	A	A	A	B	B	A	A	A	B	B	B	B	A	B	B	B	B	B	A	A	B	B	B	A	B	B	B	A	A	A	A
BARC_020495_04641	A	A	B	B	B	A	B	A	B	B	A	A	B	B	A	A	A	B	A	A	A	B	B	A	A	A	B	B	B	B	B	B	B	B	B	B	A	A	B	B	B	A	B	B	B	A	A	A	A
BARC_065353_19382	A	A	B	B	B	A	B	A	B	B	A	A	B	B	A	A	A	B	A	A	A	B	B	A	A	A	B	B	B	B	B	B	B	B	B	B	A	A	B	B	B	A	B	B	B	A	A	A	A
NCSB_001527	A	A	B	B	B	A	B	B	B	B	A	A	B	B	B	A	A	B	A	A	A	B	B	A	A	A	B	B	B	B	B	B	B	B	B	B	A	A	B	B	B	A	B	B	B	A	A	A	A
BARC_023101_03769	A	A	B	B	B	A	B	B	B	B	A	A	B	B	B	A	A	B	A	A	A	B	B	A	A	A	B	B	B	B	B	B	B	B	B	B	A	A	B	B	B	A	B	B	B	A	A	A	A
BARC_023593_05477	A	A	B	B	B	A	B	B	B	B	A	A	B	B	B	A	A	B	A	A	A	B	B	A	A	A	B	B	B	B	B	B	B	B	B	B	A	A	B	B	B	A	B	B	B	A	A	A	A
BARC_023593_05479	A	A	B	B	B	A	B	B	B	B	A	A	B	B	B	A	A	B	A	A	A	B	B	A	A	A	B	B	B	B	B	B	B	B	B	B	A	A	B	B	B	A	B	B	B	A	A	A	A
BARC_019987_03738	A	A	B	B	B	A	B	B	B	B	A	A	B	B	B	A	A	B	A	A	A	B	B	A	A	A	B	B	B	B	B	B	B	B	B	B	A	A	B	B	B	A	B	B	B	A	A	A	A
BARC_019987_03740	A	A	B	B	B	A	B	B	B	B	A	A	B	B	B	A	A	B	A	A	A	B	B	A	A	A	B	B	B	B	B	B	B	B	B	B	A	A	B	B	B	A	B	B	B	A	A	A	A
BARC_062193_17703	A	A	B	B	B	A	B	B	B	A	A	A	B	B	B	A	A	B	B	A	B	B	B	A	A	A	B	B	B	B	B	B	B	B	B	B	A	A	B	B	A	A	B	A	B	A	A	A	A
BARC_062193_17702	A	A	B	B	B	A	B	B	B	A	A	A	B	B	B	A	A	B	B	A	B	B	B	A	A	A	B	B	B	B	B	B	B	B	B	B	A	A	B	B	A	A	B	A	B	A	A	A	A
SNP10006_PI516C	A	A	B	B	B	A	B	B	B	A	A	A	B	B	B	A	A	B	B	A	B	B	B	A	A	A	B	B	B	B	B	B	B	B	B	B	A	A	B	B	A	A	B	A	B	A	A	A	A
BARC_057535_14807	A	A	B	B	B	A	B	B	B	A	A	A	B	B	B	A	A	B	B	A	B	B	B	A	A	A	B	B	B	B	B	B	B	B	B	B	A	A	B	B	A	A	B	A	B	A	A	A	A
BARC_064409_18661	A	A	B	B	B	A	B	B	B	A	A	A	B	B	B	A	A	B	B	A	B	B	B	A	A	A	B	B	B	B	B	B	B	B	B	B	A	A	B	B	A	A	B	A	B	A	A	A	A
BARC_064409_18646	A	A	B	B	B	A	B	B	B	A	A	A	B	B	B	A	A	B	B	A	B	B	B	A	A	A	B	B	B	B	B	B	B	B	B	B	A	A	B	B	A	A	B	A	B	A	A	A	A
NCSB_001531	A	A	B	B	B	A	B	B	B	A	A	A	B	B	B	A	A	B	B	A	B	B	B	A	A	A	B	B	B	B	B	B	B	B	B	B	A	A	B	B	A	A	B	A	B	B	A	A	A
SNP18331_Magellan	A	A	B	B	B	A	B	B	B	A	A	A	B	B	B	A	A	B	B	A	B	B	B	A	A	A	B	B	B	B	B	B	B	B	B	B	A	A	B	B	A	A	B	A	B	B	A	A	A
BARC_041817_08102-2	A	A	B	B	B	A	B	B	B	A	A	A	B	B	B	A	A	B	B	A	B	B	B	A	A	A	B	B	B	B	B	B	B	B	B	B	A	A	B	B	A	A	B	A	B	B	A	A	A
BARC_064899_18993	A	A	B	B	B	A	B	B	B	A	A	A	B	B	B	A	A	B	B	A	B	B	B	A	A	A	B	B	B	B	B	B	B	B	B	B	A	A	B	B	A	A	B	A	B	B	A	A	A
BARC_016739_03359-2	A	A	B	B	A	A	B	B	A	B	A	A	B	A	B	A	B	B	A	A	A	B	B	B	A	A	B	B	B	B	B	A	B	B	B	B	A	A	B	B	A	A	B	B	B	A	B	A	A
BARC_016743_03360	A	A	B	B	B	A	B	B	B	A	B	A	B	B	B	A	B	B	B	A	B	A	B	A	A	A	B	B	B	B	B	B	B	B	A	B	A	A	B	B	A	A	B	A	B	B	A	A	A
SNP18537_Magellan	A	A	B	B	B	A	A	B	B	A	B	A	B	B	B	A	B	B	B	A	B	A	B	A	A	A	B	B	B	B	B	B	B	B	A	B	A	A	B	B	A	A	B	A	B	B	A	A	A
NCSB_001546	A	A	A	B	B	A	A	B	B	A	B	A	A	B	B	A	B	A	B	A	B	A	B	A	A	A	B	B	B	B	B	B	B	B	A	B	A	A	B	B	A	A	B	A	B	B	A	A	A
BARC_024731_05608	A	A	A	B	B	A	A	B	B	A	B	A	A	B	B	A	B	A	B	A	B	A	B	A	A	A	B	B	B	B	B	B	B	B	A	B	A	A	B	B	A	A	B	A	B	B	A	A	A
SNP10166_PI516C	A	A	A	B	B	A	A	B	B	A	B	A	A	B	B	A	B	A	B	A	B	A	B	A	A	A	B	B	B	B	B	B	B	B	A	B	A	A	B	B	A	A	B	A	B	B	A	A	A
NCSB_001555	A	A	A	B	B	A	A	B	B	A	B	A	A	B	B	A	B	A	B	A	B	A	B	A	A	A	B	B	B	B	B	B	B	B	A	B	A	A	B	B	A	A	B	A	B	B	A	A	A
SNP10167_PI516C	A	A	A	B	B	A	A	B	B	A	B	A	A	B	B	A	B	A	B	A	B	A	B	A	A	A	B	B	B	B	B	B	B	B	A	B	A	A	B	B	A	A	B	A	B	B	A	A	A
NCSB_001556	A	A	A	B	B	A	A	B	B	A	B	A	A	B	B	A	B	A	B	A	B	A	B	A	A	A	B	B	B	B	B	B	B	B	A	B	A	A	B	B	A	A	B	A	B	B	A	A	A
SNP18703_Magellan	A	A	A	B	B	A	A	B	B	A	B	A	A	B	B	A	B	A	B	A	B	A	B	A	A	A	B	B	B	B	B	B	B	B	A	B	A	A	B	B	A	A	B	A	B	B	A	A	A
BARC_056113_14096	A	A	A	B	B	A	A	B	B	A	B	A	A	B	B	A	B	A	B	A	B	A	B	A	A	A	B	B	B	B	B	B	B	B	A	B	A	A	B	B	A	A	B	A	B	B	A	A	A
SNP18742_Magellan	A	A	A	B	B	A	A	B	B	A	B	A	A	B	B	A	B	A	B	A	B	A	B	A	A	A	B	B	B	B	B	B	B	B	A	B	A	A	B	B	A	A	B	A	B	B	A	A	A
NCSB_001562	A	A	A	B	B	A	A	B	B	A	B	A	A	B	B	A	B	A	B	A	B	A	B	A	A	A	B	B	B	B	B	B	B	B	A	B	A	A	B	B	A	A	B	A	B	B	A	A	A
BARC_061433_17197	A	A	A	B	B	A	A	B	B	A	B	A	A	B	B	A	B	A	B	A	B	A	B	A	A	A	B	B	B	B	B	B	B	B	A	B	A	A	B	B	A	A	B	A	B	B	A	A	A
BARC_061433_17201	A	A	A	B	B	A	A	B	B	A	B	A	A	B	B	A	B	A	B	A	B	A	B	A	A	A	B	B	B	B	B	B	B	B	A	B	A	A	B	B	A	A	B	A	B	B	A	A	A
BARC_061433_17196	A	A	A	B	B	A	A	B	B	A	B	A	A	B	B	A	B	A	B	A	B	A	B	A	A	A	B	B	B	B	B	B	B	B	A	B	A	A	B	B	A	A	B	A	B	B	A	A	A
BARC_062101_17658	A	A	A	B	B	A	A	B	B	A	B	A	A	B	B	A	B	A	B	A	B	A	B	A	A	A	B	B	B	B	B	B	B	B	A	B	A	A	B	B	A	A	B	A	B	B	A	A	A
BARC_024253_04816	A	A	A	B	B	A	A	B	B	A	B	A	A	B	B	A	B	A	B	A	B	A	B	A	A	A	B	B	B	B	B	B	B	B	A	B	A	A	B	B	A	A	B	A	B	B	A	A	A
BARC_024253_04817	A	A	A	B	B	A	A	B	B	A	B	A	A	B	B	A	B	A	B	A	B	A	B	A	A	A	B	B	B	B	B	B	B	B	A	B	A	A	B	B	A	A	B	A	B	B	A	A	A
NCSB_001564	A	A	A	B	B	A	A	B	B	A	B	A	A	B	B	A	B	A	B	A	B	A	B	A	A	A	B	B	B	B	B	B	B	B	A	B	A	A	B	B	A	A	B	A	B	B	A	A	A
BARC_058051_15076	A	A	A	B	B	A	A	B	B	A	B	A	A	B	B	A	B	A	B	A	B	A	B	A	A	A	B	B	B	B	B	B	B	B	A	B	A	A	B	B	A	A	B	A	B	B	A	A	A
NCSB_001568	A	A	A	B	B	A	A	B	B	A	B	A	A	B	B	A	B	A	B	A	B	A	B	A	A	A	B	B	B	B	B	B	B	B	A	B	A	A	B	B	A	A	B	A	B	B	A	A	A
SNP18844_Magellan	A	A	A	B	B	A	A	B	B	A	B	A	A	B	B	A	B	A	B	A	B	A	B	A	A	A	B	B	B	B	B	B	B	B	A	B	A	A	B	B	A	A	B	A	B	B	A	A	A
BARC_061963_17598	A	A	A	B	B	A	A	B	B	A	B	A	A	B	B	A	B	A	B	A	B	A	B	A	A	A	B	B	B	B	B	B	B	B	A	B	A	A	B	B	A	A	B	A	B	B	A	A	A
NCSB_001569	A	A	A	B	B	A	A	B	B	A	B	A	A	B	B	A	B	A	B	A	B	A	B	A	A	A	B	B	B	B	B	B	B	B	A	B	A	A	B	B	A	A	B	A	B	B	A	A	A
SNP18897_Magellan	A	A	A	B	B	A	A	B	B	A	B	A	A	B	B	A	B	A	B	A	B	A	B	A	A	A	B	B	B	B	B	B	B	B	A	B	A	A	B	B	A	A	B	A	B	B	A	A	A
SNP18906_Magellan	A	A	A	B	B	A	A	B	B	A	B	A	A	B	B	A	B	A	B	A	B	A	B	A	A	A	B	B	B	B	B	B	B	B	A	B	A	A	B	B	A	A	B	A	B	B	A	A	A
BARC_055663_13592	A	A	A	B	B	A	A	B	B	A	B	A	A	B	B	A	B	A	B	A	B	A	B	A	A	A	B	B	B	B	B	B	B	B	A	B	A	A	B	B	A	A	B	A	B	B	A	A	A
NCSB_001575	A	A	A	B	B	A	A	B	B	A	B	A	A	B	B	A	B	A	B	A	B	A	B	A	A	A	B	B	B	B	B	B	B	B	A	B	A	A	B	B	A	A	B	A	B	B	A	A	A
BARC_013407_01480	A	A	A	B	B	A	A	B	B	A	B	A	A	B	B	A	B	A	B	B	B	A	B	A	A	A	B	B	B	B	B	B	B	B	A	B	A	A	B	B	A	A	B	A	B	B	A	A	A
SNP18975_Magellan	A	A	A	B	B	A	A	B	B	A	B	A	A	B	B	A	B	A	B	B	B	A	B	A	A	A	B	B	B	B	B	B	B	B	A	B	A	A	B	B	A	A	B	A	B	B	A	A	A
NCSB_001580	A	A	A	B	B	A	A	B	B	A	B	A	A	B	B	A	B	A	B	B	B	A	B	A	A	A	B	B	B	B	B	B	B	B	A	B	A	A	B	B	A	A	B	A	B	B	A	A	A
NCSB_001581	A	A	A	B	B	A	A	B	B	A	B	A	A	B	B	A	B	A	B	B	B	A	B	A	A	A	B	B	B	B	B	B	B	B	A	B	A	A	B	B	A	A	B	A	B	B	A	A	A
NCSB_001582	A	A	A	B	B	A	A	B	B	A	B	A	A	B	B	A	B	A	B	B	B	A	B	A	A	A	B	B	B	B	B	B	B	B	A	B	A	A	B	B	A	A	B	A	B	B	A	A	A
NCSB_001584	A	A	A	B	B	A	A	B	B	A	B	A	A	B	B	A	B	A	B	B	B	A	B	A	A	A	B	B	B	B	B	B	B	B	A	B	A	A	B	B	A	A	B	A	B	B	A	A	A
NCSB_001585	A	A	A	B	B	A	A	B	B	A	B	A	A	B	B	A	B	A	B	B	B	A	B	A	A	A	B	B	B	B	B	B	B	B	A	B	A	A	B	B	A	A	B	A	B	B	A	A	A
NCSB_001586	A	A	A	B	B	A	A	B	B	A	B	A	A	B	B	A	B	A	B	B	B	A	B	A	A	A	B	B	B	B	B	B	B	B	A	B	A	A	B	B	A	A	B	A	B	B	A	A	A
NCSB_001588	A	A	A	B	B	A	A	B	B	A	B	A	A	B	B	A	B	A	B	B	B	A	B	A	A	A	B	B	B	B	B	B	B	B	A	B	A	A	B	B	A	A	B	A	B	B	A	A	A
BARC_065185_19206	A	A	A	B	B	A	A	B	B	A	B	A	A	B	B	A	B	A	B	B	B	A	B	A	A	A	B	B	B	B	B	B	B	B	A	B	A	A	B	B	A	A	B	A	B	B	A	A	A
BARC_050407_09589	A	A	A	B	B	A	A	B	B	A	B	A	A	B	B	A	B	A	B	B	B	A	B	A	A	A	B	B	B	B	B	B	B	B	A	B	A	A	B	B	A	A	B	A	B	B	A	A	A
BARC_050407_09587	A	A	A	B	B	A	A	B	B	A	B	A	A	B	B	A	B	A	B	B	B	A	B	A	A	A	B	B	B	B	B	B	B	B	A	B	A	A	B	B	A	A	B	A	B	B	A	A	A
BARC_050407_09588	A	A	A	B	B	A	A	B	B	A	B	A	A	B	B	A	B	A	B	B	B	A	B	A	A	A	B	B	B	B	B	B	B	B	A	B	A	A	B	B	A	A	B	A	B	B	A	A	A
SNP10347_PI516C	A	A	A	B	B	A	A	B	B	A	B	A	A	B	B	A	B	A	B	B	B	A	B	A	A	A	B	B	B	B	B	B	B	B	A	B	A	A	B	B	A	A	B	A	B	B	A	A	A
BARC_055937_13872	A	A	A	B	B	A	A	B	B	A	B	A	A	B	B	A	B	A	B	B	B	A	B	A	A	A	B	B	B	B	B	B	B	B	A	B	A	A	B	B	A	A	B	A	B	B	A	A	A
BARC_055937_13873	A	A	A	B	B	A	A	B	B	A	B	A	A	B	B	A	B	A	B	B	B	A	B	A	A	A	B	B	B	B	B	B	B	B	A	B	A	A	B	B	A	A	B	A	B	B	A	A	A
NCSB_001590	A	A	A	B	B	A	A	B	B	A	B	A	A	B	B	A	B	A	B	B	B	A	B	A	A	A	B	B	B	B	B	B	B	B	A	B	A	A	B	B	A	A	B	A	B	B	A	A	A
SNP08879	A	A	A	B	B	A	A	B	B	A	B	A	A	B	B	A	B	A	B	B	B	A	B	A	A	A	B	B	B	B	B	B	B	B	A	B	A	A	B	B	A	A	B	A	B	B	A	A	A
SNP08881	A	A	A	B	B	A	A	B	B	A	B	A	A	B	B	A	B	A	B	B	B	A	B	A	A	A	B	B	B	B	B	B	B	B	A	B	A	A	B	B	A	A	B	A	B	B	A	A	A
BARC_058289_15194	A	A	A	B	B	A	A	B	B	A	B	A	A	B	B	A	B	A	B	B	B	A	B	A	A	A	B	B	B	B	B	B	B	B	A	B	A	A	B	B	A	A	B	A	B	B	A	A	A
BARC_063061_18223	A	A	A	B	B	U	A	B	B	U	B	A	A	B	B	A	B	A	B	B	B	A	B	U	A	A	B	B	B	B	B	B	B	B	A	B	U	A	B	B	A	A	B	A	B	B	U	A	A
SNP10386_PI516C	A	A	A	B	B	A	A	B	B	A	B	A	A	B	B	A	B	A	B	B	B	A	B	A	A	A	B	B	B	B	B	B	B	B	A	B	A	A	B	B	A	A	B	A	B	B	A	A	A
BARC_013905_01267-2	A	A	A	B	B	A	A	B	B	A	B	A	A	B	B	A	B	A	B	B	B	A	B	A	A	B	B	B	B	B	B	B	B	B	A	B	A	A	B	B	A	A	B	A	B	B	A	A	A
SNP10414_PI516C	A	A	A	B	B	A	A	B	B	A	B	A	A	B	B	A	B	A	B	B	B	A	B	A	A	B	B	B	B	B	B	B	B	B	A	B	A	A	B	B	A	A	B	A	B	B	A	A	A
BARC_048599_10673	A	A	A	B	B	A	A	B	B	A	B	A	A	A	B	B	B	A	B	B	B	A	B	A	A	B	B	B	B	B	B	B	B	B	A	B	A	A	B	B	B	A	B	A	A	B	A	A	A
NCSB_001612	A	A	A	B	B	A	A	B	B	A	B	A	A	A	B	B	B	A	B	B	B	A	B	A	A	B	B	B	B	B	B	B	B	B	A	B	A	A	B	B	B	A	B	A	A	B	A	A	A
NCSB_001613	A	A	A	B	B	A	A	B	B	A	B	A	A	A	B	B	B	A	B	B	B	A	B	A	A	B	B	B	B	B	B	B	B	B	A	B	A	A	B	B	B	A	B	A	A	B	A	A	A
SNP19278_Magellan	A	A	A	B	B	A	A	B	B	A	B	A	A	A	B	B	B	A	B	B	B	A	B	A	A	B	B	B	A	B	B	B	A	B	A	B	A	A	B	B	B	A	B	A	A	B	A	A	A
NCSB_001616	A	A	A	B	B	A	A	B	B	A	B	A	A	A	B	B	B	A	B	B	B	A	B	A	A	B	B	B	A	B	B	B	A	B	A	B	A	A	B	B	B	A	B	A	A	B	A	A	A
SNP01774	A	A	A	B	B	A	A	B	B	A	B	A	A	A	B	B	B	A	B	B	B	A	B	A	A	B	B	B	A	B	B	B	A	B	A	B	A	A	B	B	B	A	B	A	A	B	A	A	A
BARC_045287_08922	A	A	A	B	B	A	A	B	B	A	B	A	A	A	B	B	B	A	B	B	B	A	B	A	A	B	B	B	A	B	B	B	A	B	A	B	A	A	B	B	B	A	B	A	A	B	A	A	A
NCSB_001620	A	A	A	B	B	A	A	B	B	A	B	A	A	A	B	B	B	A	B	B	B	A	B	A	A	B	B	B	A	B	B	B	A	B	A	B	A	A	B	B	B	A	B	A	A	B	A	A	A
NCSB_001622	A	A	A	B	B	A	A	B	B	A	B	A	A	A	B	B	B	A	B	B	B	A	B	A	A	B	B	B	A	B	B	B	A	B	A	B	A	A	B	B	B	A	B	A	A	B	A	A	A
SNP19392_Magellan	A	A	A	B	B	A	A	B	B	A	B	A	A	A	B	B	B	A	B	B	B	A	B	A	A	B	B	B	A	B	B	B	A	B	A	B	A	A	B	B	B	A	B	A	A	B	A	A	A
SNP19435_Magellan	A	A	A	B	A	A	A	B	B	A	B	A	A	A	B	B	B	A	B	B	B	A	A	A	A	B	B	B	B	A	B	B	A	B	A	B	A	A	B	B	B	A	B	A	A	B	A	A	A
SNP19469_Magellan	A	A	B	B	A	A	A	B	B	A	B	A	A	A	B	B	B	A	B	H	B	A	A	A	A	B	B	B	B	A	B	B	A	B	A	B	A	A	B	B	B	A	B	A	A	B	A	A	A
SNP19479_Magellan	A	A	B	B	A	A	A	B	B	A	B	A	A	A	B	B	B	A	B	H	B	A	A	A	A	B	B	B	B	A	B	B	A	B	A	B	A	A	B	B	B	A	B	A	A	B	A	A	A
NCSB_001628	A	A	B	B	A	A	A	B	B	A	B	A	B	A	B	B	B	A	B	H	B	A	A	A	A	B	B	B	B	A	B	B	A	B	A	B	A	A	B	B	B	A	B	A	A	B	A	A	A
BARC_065255_19294	A	B	B	B	A	A	A	A	B	A	A	A	B	A	B	B	B	A	B	H	B	A	A	A	A	B	B	B	A	A	B	B	A	A	A	B	A	A	A	A	B	A	B	A	A	B	A	A	A
BARC_065255_19295	A	B	B	B	A	A	A	A	B	A	A	A	B	A	B	B	B	A	B	B	B	A	A	A	A	B	B	B	A	A	B	B	A	A	A	B	A	A	A	A	B	A	B	A	A	B	A	A	A
BARC_065255_19291	A	B	B	B	A	A	A	A	B	A	A	A	B	A	B	B	B	A	B	B	B	A	A	A	A	B	B	B	U	A	B	B	A	A	A	B	A	A	A	A	B	A	B	A	A	B	A	A	A
SNP10559_PI516C	A	B	B	B	A	A	A	A	B	A	A	A	B	A	B	B	B	A	B	H	B	A	A	A	A	B	B	B	A	A	B	B	A	A	A	B	A	A	A	A	B	A	B	A	A	B	A	A	A
NCSB_001636	A	B	B	B	A	A	A	A	B	A	A	A	B	A	B	B	B	A	B	H	B	A	A	A	A	B	B	B	A	A	B	B	A	A	A	B	A	A	A	A	B	A	B	A	A	B	A	A	A
SNP10589_PI516C	H	B	B	B	A	A	A	A	B	A	A	A	B	A	B	B	B	A	B	B	B	A	A	A	A	B	B	A	A	A	B	B	A	A	A	H	A	A	A	A	B	A	B	A	A	A	A	A	A
BARC_055813_13738	B	B	A	B	A	A	A	A	B	A	A	A	B	A	B	B	B	A	B	B	B	A	A	A	A	B	B	A	A	A	B	B	A	A	A	B	A	A	A	A	B	A	B	A	A	A	A	A	A
BARC_056019_13967	B	B	B	B	A	A	A	A	B	A	A	B	B	A	B	B	B	A	B	A	A	B	A	B	A	B	B	A	A	A	B	B	A	A	A	B	A	B	A	A	B	B	B	A	A	A	B	A	A
BARC_007900_00198	B	B	B	B	A	A	A	A	B	A	A	B	B	A	B	B	B	A	B	A	U	B	A	B	A	B	B	A	A	A	B	B	A	A	A	B	A	B	A	A	B	B	B	A	A	A	B	A	A
BARC_014811_01676	B	B	B	B	A	A	A	A	B	A	A	B	B	A	A	B	B	A	B	A	A	B	A	B	A	B	B	A	A	A	B	B	A	A	B	B	A	B	A	A	B	B	B	A	A	A	B	A	A
SNP10663_PI516C	B	B	B	B	A	A	A	A	B	A	A	B	B	A	A	B	B	A	B	A	A	B	A	B	A	B	B	A	A	A	B	B	A	A	B	B	A	B	A	A	B	B	B	A	A	A	B	A	A
BARC_018715_02995	B	B	B	B	A	A	A	A	B	A	A	B	B	A	A	B	B	A	B	A	A	B	A	B	A	B	B	A	A	A	B	B	A	A	B	B	A	B	A	A	B	B	B	A	A	A	B	A	A
SNP31821	B	B	B	A	A	A	A	A	B	A	A	B	B	A	A	B	B	A	B	A	A	B	A	B	A	B	B	A	A	A	A	B	A	A	B	B	B	B	A	A	B	B	B	A	A	A	B	A	A
SNP19644_Magellan	B	B	B	A	A	A	A	A	B	A	A	B	B	A	A	B	B	A	B	A	A	B	A	B	A	B	B	A	A	A	B	B	A	A	B	B	B	B	A	A	B	B	B	A	A	A	B	A	A
SNP10717_PI516C	B	B	B	A	A	A	B	A	B	A	A	B	B	A	A	B	B	A	B	A	A	B	A	B	A	B	B	A	A	A	B	B	A	A	B	B	B	B	A	A	B	B	B	A	A	A	B	B	A
BARC_028517_05936	B	B	B	A	A	A	B	A	B	A	A	B	B	A	A	B	A	A	B	A	A	B	A	B	A	B	B	A	A	A	B	B	A	A	B	B	B	B	A	A	B	B	B	A	A	A	B	B	A
NCSB_001652	B	B	B	A	A	A	B	A	A	A	A	A	B	A	A	B	A	A	B	A	A	B	A	B	A	B	B	A	A	A	B	A	A	A	B	B	B	B	A	A	B	B	B	A	A	A	B	B	A
NCSB_001653	A	A	A	A	B	B	A	B	A	A	A	A	B	A	A	A	B	A	A	A	B	A	B	B	A	B	A	A	A	B	B	A	A	B	A	B	B	B	A	A	B	A	A	B	B	B	A	A	A
SNP10788_PI516C	A	A	A	A	B	B	A	B	A	A	A	A	B	A	A	A	B	A	A	A	B	A	B	B	A	B	A	A	A	B	B	A	A	B	A	B	B	B	A	A	B	A	A	B	B	B	A	A	A
SNP19709_Magellan	A	A	A	A	B	B	A	B	A	B	A	A	B	A	A	A	A	A	A	A	B	A	B	B	A	B	A	A	A	A	B	A	A	B	A	B	B	B	A	A	B	A	B	B	B	B	A	A	A
NCSB_001660	A	A	A	A	B	B	A	B	A	B	A	A	B	A	A	A	A	A	A	A	B	A	B	B	A	B	A	A	A	A	B	A	A	B	A	B	A	B	A	A	B	A	A	B	B	B	A	A	A
BARC_059051_15588	A	A	A	A	B	B	A	B	A	B	A	A	B	A	A	A	A	A	A	A	B	A	A	B	A	B	B	A	A	A	B	A	A	B	A	B	A	B	A	A	B	A	A	B	B	B	A	A	A
BARC_052463_11470	A	A	A	A	B	B	A	B	A	B	A	A	B	A	A	A	A	A	A	A	B	A	A	B	A	B	B	A	A	A	B	A	A	B	A	B	A	B	A	A	B	A	A	B	B	B	A	A	A
SNP19734_Magellan	A	A	A	A	B	B	A	B	A	B	A	A	B	A	A	A	A	A	A	A	B	A	A	B	A	B	B	A	A	A	A	A	A	B	A	B	A	B	A	A	B	A	A	B	B	A	A	A	A
BARC_021937_04237	A	A	A	A	B	B	A	B	A	B	A	A	B	A	A	A	A	A	A	A	B	A	A	B	A	B	B	A	A	A	A	A	A	B	A	B	A	B	A	A	B	A	A	B	B	A	A	A	A
SNP10838_PI516C	A	A	A	A	B	B	A	B	A	B	A	A	B	A	A	A	A	A	A	A	B	A	A	B	A	B	B	A	A	A	A	A	B	B	A	B	A	B	A	A	B	A	A	B	B	A	A	A	B
NCSB_001668	A	A	A	A	B	B	A	B	A	B	A	A	B	A	A	A	A	A	A	A	B	A	A	B	A	B	B	A	A	A	A	A	B	B	A	B	A	B	A	A	B	A	A	B	B	A	A	A	B
BARC_039839_07593	A	A	A	A	B	B	A	B	A	B	A	A	B	A	A	A	A	A	A	A	B	A	A	B	A	B	B	A	A	A	A	A	B	B	A	B	A	B	A	A	B	A	A	B	B	A	A	A	B
SNP19789_Magellan	A	A	A	A	B	B	A	B	A	B	B	A	B	A	A	A	A	A	A	A	B	A	A	B	A	B	B	A	A	A	A	A	B	B	A	B	A	B	A	A	B	A	A	B	B	A	A	A	B
NCSB_001670	A	A	A	A	B	B	A	B	A	B	B	A	B	A	A	A	A	A	A	A	B	A	A	B	A	B	B	A	A	A	A	A	B	B	A	B	A	B	A	A	B	A	A	B	B	A	A	A	B
NCSB_001671	A	A	A	A	B	B	A	B	A	B	B	A	B	A	A	A	A	A	A	A	B	A	A	B	A	B	B	A	A	A	A	A	B	B	A	B	A	B	A	A	B	A	A	B	B	A	A	A	B
BARC_014435_01364-2	A	A	A	A	B	B	A	B	A	B	B	A	B	A	A	A	A	A	A	A	B	A	A	B	A	B	B	A	A	A	A	A	B	B	A	B	A	B	A	A	B	A	A	B	B	A	A	A	B
SNP38206	A	A	A	A	B	B	A	B	A	B	B	A	B	A	A	A	A	A	A	A	B	A	A	B	A	B	B	A	A	A	A	A	B	B	A	B	A	B	A	A	B	A	A	B	B	A	A	A	B
SNP38191	A	A	A	A	B	B	A	B	A	B	B	A	B	A	A	A	A	A	A	A	B	A	A	B	A	B	B	A	A	A	A	A	B	B	A	B	A	B	A	A	B	A	A	B	B	A	A	A	B
SNP38186	A	A	A	A	B	B	A	B	A	B	B	A	B	A	A	A	A	A	A	A	B	A	A	B	A	B	B	A	A	A	A	A	B	B	A	B	A	B	A	A	B	A	A	B	B	A	A	A	B
[truncated: 4,119 more rows]
[truncated: 135 more columns]
